# Supplementary material for: A mega-analysis of expression quantitative trait loci in retinal tissue
Source: PLoS Genet. 2020 Sep 1;16(9):e1008934. doi: 10.1371/journal.pgen.1008934 (PMC7462281; doi:10.1371/journal.pgen.1008934)
Supplement: S1 Data — (XLSX) [file pgen.1008934.s005.xlsx]

## Sheet: S1
S1 Data. Independent eQTL signals (Q-Value < 0.05)
eVariant	eGene	eGene Symbol	Nominal P-Value	Nominal P-Value Threshold	Beta	Beta SE	Chr	eVariant Position	REF Allele	Effect Allele	eGene Start	eGene End	eGene Biotype	Independent Signal			Legend
rs17529513	ENSG00000000460	C1orf112	6.98956e-10	4.39258e-05	-0.213103	0.033437	1	169829604	C	G	169662007	169854080	protein coding	1			eVariant	eQTL variant
rs2075079	ENSG00000002933	TMEM176A	1.0517e-07	2.26585e-05	0.277883	0.0509828	7	150801748	C	G	150800403	150805118	protein coding	1			eGene	eQTL gene (Ensembl ID)
rs397739961	ENSG00000003056	M6PR	3.93941e-09	4.51268e-05	-0.105723	0.0174266	12	8911537	C	CT	8940361	8949761	protein coding	1			eGene Symbol	eQTL gene (gene symbol)
rs72480492	ENSG00000003436	TFPI	4.59842e-06	9.32465e-05	-0.444459	0.0952144	2	187605717	CT	C	187464230	187565760	protein coding	1			Nominal P-Value	Nominal P-Value of the variant - gene association performed by FastQTL
rs4648178	ENSG00000003509	NDUFAF7	7.61251e-06	3.41466e-05	0.25183	0.0552775	2	37141223	C	T	37231631	37253403	protein coding	1			Nominal P-Value Threshold	Nominal P-Value threshold based on the beta distribution parameters from FastQTL
rs191079930	ENSG00000003987	MTMR7	2.51668e-06	2.82588e-05	-0.33549	0.0699017	8	17486091	T	A	17296794	17413528	protein coding	1			Beta	Slope / Effect size of the eQTL calculation performed by FastQTL
rs111376301	ENSG00000004455	AK2	8.90755e-06	3.98543e-05	0.140752	0.0311377	1	33026908	C	T	33007940	33080996	protein coding	1			Beta SE	Standard error of Beta
rs535198293	ENSG00000004534	RBM6	3.08875e-11	0.000167137	-0.222838	0.03229	3	49968970	C	CT	49940007	50100045	protein coding	1			Chr	Chromosome
rs17619893	ENSG00000004700	RECQL	2.28918e-15	4.81906e-05	-0.517779	0.0618828	12	21437069	C	T	21468910	21501669	protein coding	1			eVariant Position	Genomic position of the eVariant (hg38)
rs3135967	ENSG00000005156	LIG3	1.92605e-11	2.96325e-05	-0.125498	0.0179832	17	34986710	A	G	34980494	35009743	protein coding	1			REF Allele	Reference allele
17:34977660:A:C	ENSG00000005156	LIG3	1.77212e-05	2.96325e-05	0.202485	0.0464121	17	34977660	A	C	34980494	35009743	protein coding	2			Effect Allele	Effect allele
rs11653803	ENSG00000006125	AP2B1	8.91617e-07	5.58387e-05	0.156861	0.0312508	17	35724105	T	G	35578046	35726413	protein coding	1			eGene Start	eGene start position (hg38, Ensembl release 97)
rs7215469	ENSG00000006125	AP2B1	1.55123e-05	5.58387e-05	-0.0708013	0.0161144	17	35183216	G	A	35578046	35726413	protein coding	2			eGene End	eGene end position (hg38, Ensembl release 97)
rs80277878	ENSG00000006282	SPATA20	2.4918e-10	3.41841e-05	-0.44269	0.0675747	17	50546684	A	G	50543058	50555852	protein coding	1			eGene Biotype	eGene biotype defined by Ensembl
rs308326	ENSG00000006534	ALDH3B1	2.23948e-07	4.93935e-05	-0.24482	0.0461822	11	68005399	T	C	68008578	68029282	protein coding	1			Independent Signal	Signal number retrieved from the conditional analysis using FastQTL
rs6972477	ENSG00000006747	SCIN	1.65071e-43	3.21567e-05	-0.850958	0.0519305	7	12558481	C	G	12570577	12660182	protein coding	1
rs3751972	ENSG00000007171	NOS2	5.1787e-25	6.70663e-05	-0.361842	0.0319242	17	27879388	C	A	27756766	27800499	protein coding	1
rs10521187	ENSG00000007174	DNAH9	5.57287e-06	2.45666e-05	0.600428	0.12981	17	11770421	G	A	11598470	11969748	protein coding	1
rs4555192	ENSG00000007216	SLC13A2	5.60949e-17	6.5401e-05	-0.5125	0.0576036	17	28448723	C	A	28473293	28497781	protein coding	1
rs9897123	ENSG00000007237	AC005747.1	2.2973e-44	2.03013e-05	0.468398	0.028193	17	10117184	C	T	9910609	10198551	protein coding	1
rs9895514	ENSG00000007237	AC005747.1	1.53824e-05	2.03013e-05	-0.163143	0.037115	17	10115346	C	T	9910609	10198551	protein coding	2
rs12728001	ENSG00000007341	ST7L	7.30273e-07	4.32785e-05	0.0928991	0.0183563	1	112534134	T	C	112523514	112620825	protein coding	1
rs2064317	ENSG00000007866	TEAD3	1.83626e-10	6.56859e-05	0.316171	0.0478821	6	35509255	A	G	35473597	35497079	protein coding	1
rs1017035	ENSG00000008256	CYTH3	2.27217e-06	2.81766e-05	0.135462	0.0280956	7	6168738	C	T	6161776	6272644	protein coding	1
rs4360268	ENSG00000008988	RPS20	1.91177e-12	5.26347e-05	0.221719	0.0301678	8	56057122	G	A	56067295	56074581	protein coding	1
rs142707109	ENSG00000010278	CD9	6.41945e-06	2.36354e-05	1.06126	0.231012	12	6563779	C	T	6199715	6238271	protein coding	1
rs35845603	ENSG00000010310	GIPR	8.50447e-08	2.7992e-05	-0.356433	0.0649012	19	45657200	A	G	45668221	45683722	protein coding	1
rs12973635	ENSG00000010361	FUZ	2.66278e-06	2.37156e-05	-0.279474	0.0583785	19	49811481	A	C	49806869	49817376	protein coding	1
rs2040352	ENSG00000010626	LRRC23	5.31208e-09	2.81691e-05	0.214109	0.0356098	12	6897840	C	A	6873569	6914241	protein coding	1
rs3774690	ENSG00000011376	LARS2	7.47182e-10	5.20766e-05	-0.15209	0.0239073	3	45469534	C	T	45388561	45554726	protein coding	1
rs9924688	ENSG00000011638	TMEM159	1.97368e-09	5.13544e-05	-0.234005	0.0378001	16	21225896	A	G	21158377	21180616	protein coding	1
rs1520483	ENSG00000012223	LTF	2.87277e-10	0.000124156	0.492697	0.0754883	3	46468719	C	T	46435645	46485234	protein coding	1
rs3214186	ENSG00000013288	MAN2B2	3.9317e-07	1.3668e-05	-0.206249	0.0397564	4	6609511	TG	T	6575175	6623362	protein coding	1
rs850719	ENSG00000013306	SLC25A39	5.88246e-07	4.5276e-05	-0.197102	0.0386058	17	44317093	A	G	44319625	44324870	protein coding	1
rs7133363	ENSG00000013573	DDX11	9.96698e-53	3.38358e-05	-0.567245	0.0301145	12	31077717	A	G	31073860	31104799	protein coding	1
rs59570070	ENSG00000013725	CD6	3.86716e-06	4.37061e-05	-0.327372	0.0695641	11	60992375	G	A	60971680	61020377	protein coding	1
rs201273127	ENSG00000013810	TACC3	3.88186e-06	3.9983e-05	-0.1995	0.0423998	4	1761439	A	T	1712891	1745176	protein coding	1
rs668009	ENSG00000015413	DPEP1	1.44083e-07	5.69699e-05	-0.179684	0.0333447	16	89606307	T	C	89613308	89638456	protein coding	1
rs10638734	ENSG00000016402	IL20RA	3.37042e-06	4.13924e-05	-0.2595	0.0547918	6	137109533	A	ATAT	136999971	137045180	protein coding	1
rs149256882	ENSG00000017260	ATP2C1	4.04552e-07	5.76598e-05	-0.109546	0.0211395	3	130797091	TTTG	T	130850595	131016712	protein coding	1
rs569143	ENSG00000020922	MRE11	1.0983e-07	5.53138e-05	0.11755	0.0216003	11	94455221	G	C	94415578	94493908	protein coding	1
exm-rs4805834	ENSG00000021488	SLC7A9	4.51488e-12	3.1076e-05	-0.423513	0.0587149	19	32962753	T	C	32830509	32869767	protein coding	1
rs2043292	ENSG00000021488	SLC7A9	4.64681e-09	3.1076e-05	0.316674	0.0524509	19	32967082	T	C	32830509	32869767	protein coding	2
rs4422092	ENSG00000022556	NLRP2	4.36289e-25	1.61627e-05	0.803291	0.0707382	19	54962842	G	A	54953130	55001142	protein coding	1
19:54976812:C:CTTTTTTTTTTT	ENSG00000022556	NLRP2	3.64848e-08	1.61627e-05	0.516254	0.0912892	19	54976812	C	CTTTTTTTTTTT	54953130	55001142	protein coding	2
rs2094266	ENSG00000023041	ZDHHC6	8.49441e-06	3.71365e-05	-0.0807487	0.0178212	10	112364188	C	G	112424428	112446917	protein coding	1
rs10819655	ENSG00000023318	ERP44	1.22173e-05	7.35225e-05	-0.0774131	0.0174025	9	99352018	A	T	99979185	100099000	protein coding	1
rs10149797	ENSG00000023608	SNAPC1	4.27851e-06	4.03221e-05	-0.247652	0.0528735	14	61769187	G	A	61762420	61796428	protein coding	1
rs386407904	ENSG00000025039	RRAGD	2.35145e-07	4.6677e-05	0.187598	0.0354532	6	89708980	T	TA	89364636	89412270	protein coding	1
rs62427096	ENSG00000025796	SEC63	4.65791e-07	4.33702e-05	-0.249907	0.0484945	6	108158516	C	T	107867756	107958208	protein coding	1
rs2312562	ENSG00000027001	MIPEP	3.47326e-07	1.99818e-05	-0.168653	0.0323527	13	23832776	C	G	23730189	23889400	protein coding	1
rs2150906	ENSG00000027869	SH2D2A	6.24989e-13	4.50385e-05	0.589127	0.0782932	1	156815564	T	C	156806243	156816862	protein coding	1
rs11751128	ENSG00000029639	TFB1M	1.40507e-14	2.6738e-05	0.18094	0.0223367	6	155240662	C	T	155256134	155314493	protein coding	1
rs10166274	ENSG00000030419	IKZF2	8.75882e-06	4.91885e-05	-0.200673	0.0443561	2	213979044	G	A	212999691	213152427	protein coding	1
rs647602	ENSG00000033327	GAB2	1.54049e-07	5.07428e-05	-0.231176	0.0430056	11	78106034	G	T	78215293	78418348	protein coding	1
rs185322616	ENSG00000033327	GAB2	5.07165e-05	5.07428e-05	-0.24162	0.0587556	11	78407770	G	A	78215293	78418348	protein coding	2
rs56288024	ENSG00000034677	RNF19A	1.03423e-05	3.91902e-05	-0.084718	0.0188832	8	100283215	G	GTGGCCTTAGCCAACTGAAACA	100257060	100336218	protein coding	1
rs184556	ENSG00000035664	DAPK2	2.08998e-09	5.77489e-05	0.257771	0.0417077	15	64020956	G	C	63907036	64072033	protein coding	1
rs4876220	ENSG00000036448	MYOM2	4.9523e-19	1.97779e-05	-0.282118	0.029546	8	2127506	C	T	2045046	2165552	protein coding	1
rs8010253	ENSG00000036530	CYP46A1	8.5064e-08	3.03178e-05	-0.140074	0.0255056	14	99698463	T	C	99684304	99727301	protein coding	1
rs1973520	ENSG00000037042	TUBG2	9.68827e-06	5.89783e-05	-0.128124	0.028464	17	42669080	G	A	42659284	42667006	protein coding	1
rs9784654	ENSG00000037241	RPL26L1	5.16224e-07	2.49628e-05	0.185453	0.0361346	5	172963390	A	T	172958729	172969771	protein coding	1
rs3776446	ENSG00000037474	NSUN2	1.04194e-18	2.80719e-05	-0.205888	0.0217927	5	6600680	T	C	6599239	6633291	protein coding	1
rs112908220	ENSG00000037757	MRI1	5.67749e-09	2.8205e-05	-0.18369	0.0306121	19	13764084	T	TGGAGAA	13764522	13774282	protein coding	1
rs62111897	ENSG00000037757	MRI1	1.57039e-08	2.8205e-05	0.531522	0.0914237	19	13768530	G	A	13764522	13774282	protein coding	2
rs4690522	ENSG00000038002	AGA	1.34126e-09	4.25713e-05	-0.249801	0.0399104	4	177439897	C	A	177430774	177442437	protein coding	1
rs315676	ENSG00000038210	PI4K2B	4.43056e-07	2.33994e-05	0.252283	0.0488587	4	25380594	C	G	25160663	25279204	protein coding	1
rs35283252	ENSG00000039123	MTREX	9.68261e-06	4.61935e-05	-0.120523	0.0267746	5	55275927	A	AG	55307989	55425579	protein coding	1
rs80006830	ENSG00000041802	LSG1	1.62093e-13	2.27825e-05	0.277871	0.0359353	3	194680473	G	A	194640791	194672463	protein coding	1
rs7147996	ENSG00000042088	TDP1	2.41738e-13	3.08969e-05	0.154913	0.0201937	14	89930230	T	A	89954939	90044768	protein coding	1
rs17260562	ENSG00000042088	TDP1	1.37077e-07	3.08969e-05	-0.249393	0.0461928	14	89940978	C	T	89954939	90044768	protein coding	2
rs16823765	ENSG00000042304	C2orf83	1.60538e-18	3.21891e-05	-0.482998	0.0514445	2	227628062	A	G	227610090	227648606	protein coding	1
rs13026355	ENSG00000042304	C2orf83	4.34894e-16	3.21891e-05	0.487568	0.0566387	2	227635307	C	T	227610090	227648606	protein coding	2
rs79666815	ENSG00000042304	C2orf83	1.14122e-08	3.21891e-05	0.386792	0.065852	2	227623563	A	G	227610090	227648606	protein coding	3
rs1099697	ENSG00000042317	AL049834.1	5.48449e-14	4.31415e-05	0.188849	0.0239143	14	88412228	T	C	88384924	88470350	protein coding	1
rs7310	ENSG00000042429	MED17	7.87763e-08	5.21844e-05	0.140309	0.0254791	11	93762809	A	G	93784227	93814963	protein coding	1
rs11890883	ENSG00000042445	RETSAT	1.39808e-06	4.90177e-05	0.116979	0.0237521	2	85340910	A	T	85341955	85354531	protein coding	1
rs138522429	ENSG00000042493	CAPG	8.56766e-06	4.50439e-05	0.256249	0.0565782	2	85397704	AAAAG	A	85394753	85418432	protein coding	1
rs137882240	ENSG00000043514	TRIT1	5.60572e-06	3.99321e-05	-0.175111	0.0378689	1	39880989	G	A	39838110	39883511	protein coding	1
rs17875422	ENSG00000043591	ADRB1	1.63027e-06	3.50851e-05	0.447387	0.0914446	10	114038333	A	G	114044056	114046908	protein coding	1
3:88262019:T:TAAA	ENSG00000044524	EPHA3	2.35641e-06	8.62213e-05	-0.1908	0.0396375	3	88262019	T	TAAA	89107621	89482134	protein coding	1
rs2159309	ENSG00000047662	FAM184B	1.40456e-06	4.22477e-05	0.257469	0.0522884	4	17757333	G	A	17629306	17781512	protein coding	1
rs564952846	ENSG00000048342	CC2D2A	1.30561e-06	4.09173e-05	-0.381096	0.0771535	4	15337044	T	A	15469865	15601557	protein coding	1
rs1491468502	ENSG00000048544	MRPS10	7.4455e-20	3.1689e-05	0.214147	0.0218452	6	42206237	AAG	A	42206807	42217861	protein coding	1
rs222212	ENSG00000048544	MRPS10	3.15641e-05	3.1689e-05	-0.149722	0.0354227	6	42736381	C	A	42206807	42217861	protein coding	2
rs144609440	ENSG00000049192	ADAMTS6	5.64293e-06	6.53923e-05	-0.155016	0.0335339	5	65671644	CGGGGGTGGGGGT	C	65148738	65481920	protein coding	1
rs59531924	ENSG00000049239	H6PD	2.98923e-08	3.63656e-05	-0.165051	0.0289947	1	9255279	A	AT	9234775	9271337	protein coding	1
rs1460214	ENSG00000049283	EPN3	1.76311e-10	3.721e-05	-0.287049	0.0434265	17	50520918	T	G	50532682	50543750	protein coding	1
rs112195856	ENSG00000049323	LTBP1	4.16764e-06	3.70025e-05	0.32416	0.0691227	2	32914093	G	C	32946953	33399509	protein coding	1
rs1635077	ENSG00000050327	ARHGEF5	3.07979e-14	4.75482e-05	-0.315511	0.0395199	7	144377536	A	G	144355288	144380632	protein coding	1
rs2699502	ENSG00000050327	ARHGEF5	8.11663e-07	4.75482e-05	0.180079	0.0357348	7	144398787	T	C	144355288	144380632	protein coding	2
rs10480280	ENSG00000050327	ARHGEF5	3.83044e-05	4.75482e-05	-0.155478	0.0371908	7	143789190	C	T	144355288	144380632	protein coding	3
rs10074911	ENSG00000051596	THOC3	4.63318e-14	3.06582e-05	-0.287286	0.0362629	5	175910733	C	A	175917873	176034680	protein coding	1
rs11441776	ENSG00000051620	HEBP2	4.39122e-16	3.25543e-05	-0.429063	0.0498601	6	138404180	C	CG	138403531	138422197	protein coding	1
rs1790099	ENSG00000051825	MPHOSPH9	1.07521e-05	5.88687e-05	-0.130388	0.0291203	12	123171986	C	T	123152320	123244014	protein coding	1
rs77460471	ENSG00000054282	SDCCAG8	6.05803e-06	4.35963e-05	0.181837	0.0394708	1	242501470	C	T	243256034	243500091	protein coding	1
rs12590203	ENSG00000054654	SYNE2	4.94543e-06	5.45851e-05	-0.330786	0.0711075	14	63801376	T	A	63852983	64226433	protein coding	1
rs11158676	ENSG00000054690	PLEKHH1	2.10908e-06	7.70702e-05	-0.138574	0.028646	14	67518816	C	A	67533301	67589612	protein coding	1
rs2863095	ENSG00000055950	MRPL43	6.82459e-12	5.01269e-05	0.155014	0.02169	10	100986746	C	T	100969458	100987515	protein coding	1
rs3755803	ENSG00000055955	ITIH4	3.97916e-08	6.99731e-05	0.237525	0.0421284	3	52832141	C	G	52812975	52830739	protein coding	1
rs10029245	ENSG00000056291	NPFFR2	2.69394e-78	6.30424e-05	1.00974	0.0390226	4	72226217	T	C	72031804	72148067	protein coding	1
rs563911814	ENSG00000056558	TRAF1	1.48094e-07	5.07472e-05	0.328682	0.061056	9	120883761	CAAAA	C	120902393	120929173	protein coding	1
rs11914591	ENSG00000057019	DCBLD2	4.5043e-19	5.84767e-05	0.386282	0.0404008	3	98963514	G	A	98795941	98901695	protein coding	1
rs6681579	ENSG00000058668	ATP2B4	2.09838e-11	2.70313e-05	0.281058	0.0403552	1	203582049	A	C	203626561	203744081	protein coding	1
rs12709142	ENSG00000059122	FLYWCH1	3.81598e-29	2.99588e-05	0.493028	0.0394281	16	2932340	C	A	2911937	2951208	protein coding	1
rs138794972	ENSG00000059915	PSD	7.96751e-06	0.000109345	0.359189	0.0790211	10	102321356	ATCTT	A	102402617	102421539	protein coding	1
rs11053916	ENSG00000060138	YBX3	4.41655e-06	4.30851e-05	-0.206934	0.0442463	12	10728966	A	T	10699089	10723323	protein coding	1
rs397786523	ENSG00000060138	YBX3	9.1925e-06	4.30851e-05	-0.275598	0.0610616	12	11566610	A	AT	10699089	10723323	protein coding	2
rs4349713	ENSG00000061455	PRDM6	1.63951e-08	5.94063e-05	-0.169286	0.0291608	5	123055931	A	G	123089241	123194266	protein coding	1
rs200100247	ENSG00000062194	GPBP1	2.28738e-07	3.72322e-05	0.350078	0.0660907	5	57658081	GT	G	57173948	57264679	protein coding	1
rs6586011	ENSG00000062650	WAPL	1.2869e-68	4.52386e-05	0.729624	0.0315261	10	86453847	A	G	86435256	86521792	protein coding	1
rs541702386	ENSG00000063046	EIF4B	9.30789e-08	4.09418e-05	-0.200932	0.0367041	12	53000632	CAAAAA	C	53006158	53042209	protein coding	1
rs2745194	ENSG00000063854	HAGH	1.93125e-07	2.8038e-05	-0.177452	0.0332888	16	1804037	C	T	1795620	1827157	protein coding	1
rs10931936	ENSG00000064012	CASP8	1.6312e-64	5.82506e-05	-1.11719	0.0507496	2	201279205	T	C	201233443	201287711	protein coding	1
rs76278437	ENSG00000064012	CASP8	2.06713e-05	5.82506e-05	0.836241	0.19327	2	201348159	G	A	201233443	201287711	protein coding	2
rs2349073	ENSG00000064012	CASP8	4.60737e-05	5.82506e-05	2.02132	0.488728	2	201322263	C	A	201233443	201287711	protein coding	3
rs60052510	ENSG00000064270	ATP2C2	2.16895e-08	1.18281e-05	0.389898	0.067774	16	84355738	G	C	84368527	84464187	protein coding	1
rs12445293	ENSG00000064270	ATP2C2	1.55703e-07	1.18281e-05	-0.243737	0.0453563	16	84360546	T	C	84368527	84464187	protein coding	2
rs4835895	ENSG00000064652	SNX24	2.67937e-06	6.62923e-05	-0.120062	0.0250866	5	122785503	C	T	122843439	123029354	protein coding	1
rs9462026	ENSG00000065060	UHRF1BP1	2.65633e-13	4.55691e-05	0.200953	0.0262448	6	34829256	C	G	34792015	34883138	protein coding	1
rs11666595	ENSG00000065268	WDR18	2.1575e-11	1.5597e-05	-0.277171	0.0398231	19	988019	G	A	984271	998438	protein coding	1
rs10876863	ENSG00000065361	ERBB3	3.64007e-06	6.56485e-05	0.219117	0.0464301	12	55960488	G	C	56076799	56103505	protein coding	1
rs111806827	ENSG00000065457	ADAT1	4.79754e-16	3.33642e-05	0.226564	0.0263672	16	75638966	A	G	75596981	75623300	protein coding	1
rs276204	ENSG00000065621	GSTO2	3.54241e-13	5.96087e-05	-0.20545	0.0269883	10	104275555	C	G	104268873	104304950	protein coding	1
rs11259670	ENSG00000065675	PRKCQ	2.48147e-08	1.84331e-05	0.164778	0.0287692	10	6580132	C	T	6427143	6580301	protein coding	1
rs34379519	ENSG00000066027	PPP2R5A	2.90564e-11	4.53932e-05	-0.161906	0.0234266	1	212342848	C	CT	212285410	212361853	protein coding	1
rs116835305	ENSG00000066044	ELAVL1	3.51054e-07	2.02614e-05	-0.0647919	0.0124342	19	8134988	A	T	7958573	8005659	protein coding	1
rs16829546	ENSG00000066185	ZMYND12	3.93242e-07	6.24049e-05	-0.220701	0.0425425	1	42452404	T	C	42430329	42456253	protein coding	1
rs11031149	ENSG00000066382	MPPED2	8.71651e-07	7.09887e-05	0.128925	0.0256611	11	30612438	T	C	30384493	30586872	protein coding	1
rs199986637	ENSG00000066923	STAG3	4.07471e-06	5.81742e-05	0.145028	0.0308925	7	100333840	T	C	100177563	100221488	protein coding	1
rs317806	ENSG00000066926	FECH	3.02026e-19	2.85512e-05	0.245925	0.0255767	18	57583032	T	C	57544389	57586702	protein coding	1
rs1641104	ENSG00000067365	METTL22	1.39807e-09	1.63162e-05	-0.235759	0.0377111	16	8672852	A	G	8621683	8649654	protein coding	1
rs9914718	ENSG00000068489	PRR11	4.52311e-06	9.78006e-05	0.121771	0.0260661	17	59282861	T	C	59155499	59204705	protein coding	1
rs17438451	ENSG00000068615	REEP1	2.24677e-09	6.30978e-05	-0.196341	0.0318346	2	86211477	T	C	86213993	86338083	protein coding	1
rs7598787	ENSG00000068654	POLR1A	2.60437e-09	4.84372e-05	0.211535	0.0344455	2	86138761	G	A	86020216	86106155	protein coding	1
rs2140551	ENSG00000068781	STON1-GTF2A1L	1.81066e-20	3.80742e-05	0.496857	0.0497317	2	48595242	G	A	48529925	48776517	protein coding	1
rs117479052	ENSG00000069329	VPS35	1.56013e-05	0.000135959	0.368894	0.0839905	16	47028324	T	C	46656132	46689518	protein coding	1
rs7314764	ENSG00000069431	ABCC9	3.54594e-26	5.33317e-05	0.658348	0.0564224	12	21884415	G	T	21797401	21942529	protein coding	1
rs59912282	ENSG00000069869	NEDD4	1.13456e-10	4.92293e-05	-0.246036	0.0368068	15	55946676	C	T	55826922	55993746	protein coding	1
rs11638111	ENSG00000069974	RAB27A	4.34244e-08	4.46156e-05	0.337912	0.0601111	15	55314015	T	C	55202966	55319113	protein coding	1
rs59668107	ENSG00000070159	PTPN3	2.55328e-06	3.86512e-05	0.593951	0.123834	9	109474718	G	A	109375466	109498313	protein coding	1
rs5993575	ENSG00000070371	CLTCL1	1.53241e-11	2.72853e-05	0.474068	0.0675704	22	19293895	C	T	19179473	19291719	protein coding	1
rs5746715	ENSG00000070371	CLTCL1	8.06114e-06	2.72853e-05	0.182979	0.040276	22	19296215	T	C	19179473	19291719	protein coding	2
rs777511	ENSG00000070476	ZXDC	1.68898e-06	4.30101e-05	0.097543	0.0199682	3	126479806	T	C	126437601	126475891	protein coding	1
rs78095701	ENSG00000070540	WIPI1	2.05843e-08	3.70976e-05	-0.261192	0.0453245	17	68447468	A	C	68420948	68457513	protein coding	1
rs35657241	ENSG00000070731	ST6GALNAC2	9.70113e-09	2.48143e-05	-0.265581	0.0449946	17	76576090	G	GT	76565379	76586956	protein coding	1
rs649754	ENSG00000070886	EPHA8	7.23002e-23	3.27374e-05	0.816175	0.0762128	1	22579754	A	C	22563489	22603595	protein coding	1
rs142776301	ENSG00000071205	ARHGAP10	5.25544e-12	5.085e-05	0.702039	0.0976583	4	147757442	C	T	147732063	148072780	protein coding	1
rs1176	ENSG00000071575	TRIB2	2.06344e-06	3.61171e-05	0.222519	0.0459547	2	12741400	T	G	12716889	12742734	protein coding	1
rs720918	ENSG00000071794	HLTF	5.07217e-07	3.74912e-05	0.153103	0.0298103	3	149125697	A	G	149030127	149086554	protein coding	1
rs61412847	ENSG00000071894	CPSF1	1.24348e-31	6.09086e-05	-0.666932	0.0505548	8	144398167	A	AGGGCCCAACCACCTCCCCG	144393229	144409335	protein coding	1
rs13406134	ENSG00000071967	CYBRD1	4.04769e-17	4.16485e-05	0.368817	0.0412419	2	171526395	C	T	171522247	171558129	protein coding	1
rs56412116	ENSG00000071967	CYBRD1	4.59099e-06	4.16485e-05	-0.26616	0.0570103	2	171542047	A	G	171522247	171558129	protein coding	2
rs11380588	ENSG00000072135	PTPN18	1.95254e-10	5.55904e-05	-0.160256	0.0243081	2	130337101	C	CA	130356045	130375405	protein coding	1
rs145420918	ENSG00000072422	RHOBTB1	7.56431e-06	5.18943e-05	-0.144475	0.0317027	10	60881015	CCCA	C	60869438	61001440	protein coding	1
rs7311784	ENSG00000072609	CHFR	7.54559e-06	4.68611e-05	-0.1169	0.0256487	12	132812229	A	T	132822187	132956304	protein coding	1
rs35729287	ENSG00000073050	XRCC1	4.12911e-12	4.16907e-05	0.174439	0.0241361	19	43488383	G	T	43543040	43580473	protein coding	1
rs10229964	ENSG00000073067	CYP2W1	3.1501e-25	2.02972e-05	-0.456181	0.040028	7	1012140	A	G	983181	989640	protein coding	1
rs35911313	ENSG00000073146	MOV10L1	4.37591e-08	2.08223e-05	-0.205814	0.0366217	22	50144449	CTG	C	50089879	50161690	protein coding	1
rs2272836	ENSG00000073146	MOV10L1	5.76704e-07	2.08223e-05	0.220267	0.0431056	22	50144121	C	A	50089879	50161690	protein coding	2
rs10751137	ENSG00000074266	EED	1.15787e-06	6.15264e-05	-0.124545	0.0250859	11	86280967	T	C	86244753	86278813	protein coding	1
rs1421436	ENSG00000074527	NTN4	4.90129e-06	2.84927e-05	0.276621	0.0594386	12	95665352	A	G	95657807	95791152	protein coding	1
rs113901695	ENSG00000074706	IPCEF1	1.95725e-12	3.13487e-05	0.229991	0.0313091	6	154245285	TG	T	154154496	154356792	protein coding	1
rs68124995	ENSG00000074964	ARHGEF10L	4.76186e-06	2.11811e-05	-0.236289	0.0507028	1	18537880	C	T	17539698	17697874	protein coding	1
rs12916105	ENSG00000075131	TIPIN	2.45413e-11	3.83054e-05	0.353376	0.0509266	15	66334253	C	T	66336191	66386746	protein coding	1
rs7787816	ENSG00000075142	SRI	5.93195e-09	7.60699e-05	0.168863	0.0281787	7	88341432	C	T	88205118	88226993	protein coding	1
rs62473885	ENSG00000075213	SEMA3A	6.89779e-06	6.26267e-05	-0.434976	0.0950173	7	83951168	G	A	83955777	84492724	protein coding	1
rs145039682	ENSG00000075223	SEMA3C	8.66071e-07	4.96649e-05	0.927767	0.184613	7	80547499	A	T	80742538	80922359	protein coding	1
rs79000792	ENSG00000075223	SEMA3C	7.39241e-06	4.96649e-05	0.850672	0.186444	7	80274163	G	A	80742538	80922359	protein coding	2
rs7285629	ENSG00000075234	TTC38	1.34967e-06	2.96613e-05	0.238281	0.0483087	22	46296306	T	C	46267961	46294008	protein coding	1
rs12895646	ENSG00000075413	MARK3	3.44838e-06	4.21067e-05	0.0873955	0.0184725	14	103372168	G	A	103385392	103503831	protein coding	1
rs4791013	ENSG00000075461	CACNG4	4.85749e-07	3.27299e-05	0.218016	0.0423766	17	66908227	T	G	66964707	67033398	protein coding	1
rs599519	ENSG00000075643	MOCOS	1.53579e-45	5.6348e-05	0.550643	0.0325324	18	36255004	G	T	36187497	36272157	protein coding	1
rs112891545	ENSG00000075643	MOCOS	1.15502e-05	5.6348e-05	0.185147	0.0414988	18	36213820	T	C	36187497	36272157	protein coding	2
rs113105671	ENSG00000075975	MKRN2	1.77689e-10	3.52096e-05	0.197755	0.0299236	3	12573117	T	G	12557087	12583713	protein coding	1
rs944724	ENSG00000076351	SLC46A1	4.41859e-07	6.27618e-05	0.155365	0.0300858	17	27782391	C	T	28394642	28407197	protein coding	1
rs2268401	ENSG00000076555	ACACB	1.58426e-12	4.04227e-05	-0.232172	0.0314633	12	109188429	C	T	109116595	109268226	protein coding	1
rs540878454	ENSG00000076650	GPATCH1	1.93425e-07	2.88324e-05	0.144752	0.0271561	19	33061225	CTT	C	33080880	33130542	protein coding	1
rs78182250	ENSG00000077080	ACTL6B	2.38724e-09	6.19521e-05	0.487373	0.0791614	7	100723400	C	G	100643097	100656461	protein coding	1
rs4570414	ENSG00000077522	ACTN2	2.07289e-07	2.57691e-05	0.271506	0.0510676	1	236637059	G	T	236664141	236764631	protein coding	1
rs574056253	ENSG00000077616	NAALAD2	1.44753e-09	9.95766e-05	0.247323	0.0395997	11	90138725	CTTTTTTTTTTTTTTTTTTT	C	90131515	90192894	protein coding	1
rs10796307	ENSG00000077943	ITGA8	9.4776e-07	3.5036e-05	-0.25207	0.0503466	10	15507549	A	C	15513954	15719922	protein coding	1
rs2138943	ENSG00000078124	ACER3	2.2709e-06	4.29642e-05	0.232473	0.048215	11	76952139	T	C	76860867	77026797	protein coding	1
rs1046165	ENSG00000078237	TIGAR	4.31082e-06	2.13307e-05	-0.195722	0.0418012	12	4352995	C	T	4307763	4360028	protein coding	1
rs11062420	ENSG00000078246	TULP3	8.89807e-20	2.44901e-05	-0.214901	0.0219755	12	2929340	A	C	2877223	2941138	protein coding	1
rs4469386	ENSG00000078319	PMS2P1	4.74568e-06	6.39074e-05	-0.119622	0.0256644	7	100506745	C	T	100320992	100341908	unprocessed pseudogene	1
7:100356163:C:CA	ENSG00000078487	ZCWPW1	4.23184e-07	6.38717e-05	0.177258	0.0342668	7	100356163	C	CA	100400826	100428992	protein coding	1
rs208770	ENSG00000078674	PCM1	1.81924e-11	2.29419e-05	-0.146171	0.0209176	8	17943387	A	G	17922840	18029944	protein coding	1
rs2925472	ENSG00000079101	CLUL1	1.44147e-11	2.54932e-05	-0.861918	0.122678	18	583664	A	G	596988	650334	protein coding	1
rs397822082	ENSG00000079257	LXN	1.92664e-07	7.7709e-05	0.224189	0.0420527	3	158653757	T	TA	158645822	158672648	protein coding	1
rs72937421	ENSG00000079841	RIMS1	2.5278e-07	6.0174e-05	-0.223942	0.0424379	6	72409792	G	A	71886703	72403143	protein coding	1
rs5851083	ENSG00000080200	CRYBG3	5.43931e-08	6.58199e-05	-0.18961	0.0339906	3	97882205	CTAA	C	97822011	97944984	protein coding	1
rs555995250	ENSG00000080546	SESN1	3.56056e-12	6.41875e-05	0.206926	0.028538	6	108991076	C	A	108986437	109094819	protein coding	1
rs12914385	ENSG00000080644	CHRNA3	9.458e-07	2.91048e-05	-0.364397	0.0727758	15	78606381	C	T	78593052	78621295	protein coding	1
rs10145478	ENSG00000080823	MOK	2.38605e-12	3.93139e-05	0.399926	0.054676	14	102254559	T	C	102224500	102305190	protein coding	1
rs73034263	ENSG00000080854	IGSF9B	6.7161e-15	2.19142e-05	0.458563	0.0558569	11	133938143	C	G	133908564	133956985	protein coding	1
rs142317840	ENSG00000080854	IGSF9B	3.77581e-06	2.19142e-05	0.206459	0.0438195	11	133948085	G	GTC	133908564	133956985	protein coding	2
rs115729615	ENSG00000080947	CROCCP3	2.49737e-12	3.19945e-05	-0.525755	0.0719498	1	16490487	T	C	16467436	16499257	transcribed unprocessed pseudogene	1
rs535970630	ENSG00000080947	CROCCP3	2.52436e-05	3.19945e-05	0.422511	0.0987224	1	16586847	G	A	16467436	16499257	transcribed unprocessed pseudogene	2
rs11102648	ENSG00000081026	MAGI3	2.34555e-06	4.6082e-05	-0.0979743	0.0203493	1	113533813	C	A	113390515	113685923	protein coding	1
rs10647315	ENSG00000081059	TCF7	1.77504e-09	4.89025e-05	-0.421875	0.0679409	5	134106412	C	CTA	134114681	134151865	protein coding	1
rs111598706	ENSG00000081181	ARG2	4.69188e-07	7.05626e-05	0.176056	0.0341735	14	67608028	A	G	67619920	67651708	protein coding	1
rs12129670	ENSG00000081277	PKP1	3.19895e-08	3.3807e-05	0.346152	0.0609464	1	201268678	C	T	201283452	201332993	protein coding	1
rs868381	ENSG00000081277	PKP1	5.98723e-06	3.3807e-05	-0.299199	0.0649055	1	201273691	G	A	201283452	201332993	protein coding	2
rs36016897	ENSG00000081479	LRP2	5.15278e-10	4.28889e-05	0.358132	0.0557299	2	169220660	CA	C	169127109	169362534	protein coding	1
rs1379130	ENSG00000082175	PGR	2.07779e-08	4.1835e-05	-0.244312	0.0424082	11	101127892	G	A	101029624	101130524	protein coding	1
rs10774482	ENSG00000082805	ERC1	8.69982e-07	2.51759e-05	0.0932788	0.0185647	12	992098	C	G	990509	1495933	protein coding	1
rs12602804	ENSG00000083290	ULK2	1.04094e-05	7.43534e-05	-0.223206	0.0497678	17	19478213	T	G	19770829	19867936	protein coding	1
rs11649705	ENSG00000083290	ULK2	5.34105e-05	7.43534e-05	0.0862668	0.0210424	17	19709176	G	A	19770829	19867936	protein coding	2
rs199775571	ENSG00000083544	TDRD3	9.34913e-08	5.67413e-05	-0.110892	0.0202597	13	60436108	GT	G	60396457	60573878	protein coding	1
rs77064082	ENSG00000083937	CHMP2B	2.0483e-06	8.70473e-05	-0.131638	0.0271771	3	87218270	AT	A	87227271	87255556	protein coding	1
rs7518431	ENSG00000084072	PPIE	4.68182e-28	4.05526e-05	0.19751	0.0161895	1	39749272	A	G	39692182	39763914	protein coding	1
rs11336958	ENSG00000084092	NOA1	2.14586e-07	3.10934e-05	0.108759	0.0204831	4	56932588	AT	A	56963350	56977606	protein coding	1
rs11736869	ENSG00000084093	REST	3.27715e-12	3.1056e-05	0.227214	0.031279	4	56926282	G	A	56907876	56966678	protein coding	1
rs2509709	ENSG00000084207	GSTP1	1.94944e-20	6.60053e-05	0.403153	0.0403921	11	67635604	G	A	67583595	67586656	protein coding	1
rs17613255	ENSG00000085117	CD82	2.38805e-11	3.22437e-05	0.567952	0.0817971	11	44579710	G	A	44564427	44620358	protein coding	1
rs7946989	ENSG00000085117	CD82	1.75089e-05	3.22437e-05	-0.202962	0.0464916	11	44580406	G	T	44564427	44620358	protein coding	2
rs182703269	ENSG00000085514	PILRA	5.14422e-68	6.66726e-05	0.907237	0.0394849	7	100336830	G	A	100367530	100400096	protein coding	1
rs137911841	ENSG00000085721	RRN3	9.0072e-07	5.2662e-05	0.153081	0.0305106	16	15153891	T	C	15060022	15094317	protein coding	1
rs13410184	ENSG00000085982	USP40	9.45277e-07	2.51451e-05	0.124801	0.0249241	2	233432321	T	C	233475520	233566782	protein coding	1
rs74178865	ENSG00000086102	NFX1	7.05089e-06	4.23924e-05	0.123743	0.0270597	9	33252557	T	TTATA	33290512	33371157	protein coding	1
rs202686	ENSG00000086205	FOLH1	2.89243e-37	0.000179784	0.743048	0.0504779	11	49198179	A	G	49145092	49208638	protein coding	1
rs475323	ENSG00000086232	EIF2AK1	9.92063e-14	2.73532e-05	-0.127688	0.016355	7	6050969	A	G	6022247	6059175	protein coding	1
rs1805321	ENSG00000086232	EIF2AK1	8.8347e-07	2.73532e-05	0.074269	0.0147896	7	5987357	G	A	6022247	6059175	protein coding	2
rs201449876	ENSG00000087008	ACOX3	1.30523e-09	1.55791e-05	0.349739	0.0558347	4	8519473	GTGTT	G	8366282	8440723	protein coding	1
rs4753706	ENSG00000087053	MTMR2	2.19118e-06	3.03861e-05	-0.0881603	0.0182554	11	95939585	G	A	95832882	95925315	protein coding	1
rs622463	ENSG00000087111	PIGS	2.42655e-22	7.53833e-05	-0.327906	0.0310706	17	28648556	A	C	28553383	28571794	protein coding	1
rs9935503	ENSG00000087245	MMP2	6.3818e-15	2.57958e-05	-0.386293	0.0470108	16	55455111	A	G	55389700	55506691	protein coding	1
rs1005912	ENSG00000087253	LPCAT2	1.09484e-14	2.86064e-05	-0.282191	0.0346778	16	55470915	A	T	55509072	55586666	protein coding	1
rs10148939	ENSG00000087302	RTRAF	2.80576e-08	3.73996e-05	-0.13626	0.0238867	14	51986941	A	C	51989514	52010694	protein coding	1
rs4931494	ENSG00000087448	KLHL42	1.37209e-09	5.3428e-05	-0.143073	0.0228733	12	27808495	G	A	27780048	27803040	protein coding	1
rs72650451	ENSG00000088280	ASAP3	9.09645e-06	4.0302e-05	0.535179	0.118519	1	24230097	C	T	23428563	23484568	protein coding	1
rs6058847	ENSG00000088305	DNMT3B	1.25589e-20	7.23626e-05	-0.290801	0.028967	20	32736328	C	T	32762385	32809356	protein coding	1
rs72645668	ENSG00000088387	DOCK9	1.49107e-06	3.24279e-05	0.120884	0.024613	13	99157192	T	A	98793429	99086625	protein coding	1
rs9521984	ENSG00000088448	ANKRD10	4.90076e-10	2.39652e-05	0.157068	0.0244088	13	110897635	G	C	110878540	110915069	protein coding	1
rs139993551	ENSG00000088756	ARHGAP28	6.8901e-07	1.85253e-05	-0.18087	0.0356541	18	6729315	TGCGCGCGCACGCACACACAG	T	6729718	6915716	protein coding	1
rs79582004	ENSG00000089022	MAPKAPK5	2.26709e-08	8.66625e-05	-0.133144	0.0231772	12	112529407	G	A	111842228	111902222	protein coding	1
rs7965649	ENSG00000089041	P2RX7	4.38973e-06	5.39362e-05	0.202083	0.0431967	12	120646875	C	T	121132819	121188032	protein coding	1
rs6111194	ENSG00000089177	KIF16B	4.02738e-10	2.61419e-05	-0.171069	0.0264453	20	16583455	C	T	16272104	16573434	protein coding	1
rs6075072	ENSG00000089177	KIF16B	1.82146e-06	2.61419e-05	0.109167	0.0224201	20	16569078	G	A	16272104	16573434	protein coding	2
rs6575384	ENSG00000089723	OTUB2	6.74758e-06	2.83319e-05	-0.128253	0.0279858	14	94028978	A	G	94026340	94048930	protein coding	1
rs11668582	ENSG00000090006	LTBP4	2.74883e-07	2.99475e-05	0.263661	0.0501245	19	40621908	C	T	40592883	40629818	protein coding	1
rs558228213	ENSG00000090060	PAPOLA	2.51357e-06	3.16998e-05	0.263601	0.05492	14	95966393	CT	C	96501433	96567111	protein coding	1
rs13123788	ENSG00000090316	MAEA	5.51571e-07	4.25068e-05	0.085898	0.0167812	4	1387278	G	A	1289887	1340147	protein coding	1
rs4761234	ENSG00000090382	LYZ	4.74267e-14	4.62142e-05	-0.474409	0.0599091	12	69338325	T	C	69348341	69354234	protein coding	1
rs10162638	ENSG00000090470	PDCD7	3.92111e-08	7.58564e-05	-0.336394	0.0596346	15	64735537	T	C	65117379	65133808	protein coding	1
rs77981385	ENSG00000090612	ZNF268	2.50996e-06	6.90595e-05	-0.139277	0.0290159	12	133189868	C	A	133181409	133214831	protein coding	1
rs61952781	ENSG00000090615	GOLGA3	8.5074e-10	5.32915e-05	-0.345221	0.05446	12	132835842	A	G	132768914	132829078	protein coding	1
rs55707615	ENSG00000091262	ABCC6	4.60353e-13	4.1248e-05	0.291251	0.038464	16	16190116	G	A	16148928	16223522	protein coding	1
rs62042754	ENSG00000091262	ABCC6	3.71926e-05	4.1248e-05	-0.137523	0.032842	16	16757943	T	C	16148928	16223522	protein coding	2
rs58514604	ENSG00000091409	ITGA6	4.70047e-42	3.83878e-05	1.09612	0.0685087	2	172440445	G	T	172427354	172506459	protein coding	1
rs1347988	ENSG00000091436	MAP3K20	2.69156e-06	2.55602e-05	0.211703	0.0442436	2	173132654	T	C	173075435	173268015	protein coding	1
rs368379543	ENSG00000091536	MYO15A	5.18795e-07	6.23606e-05	0.15811	0.030813	17	18169115	AAATAATAAT	A	18108706	18179802	protein coding	1
rs4790725	ENSG00000091640	SPAG7	4.3285e-08	2.9641e-05	0.230951	0.0410793	17	5020802	C	G	4959226	4967817	protein coding	1
rs712486	ENSG00000092036	HAUS4	6.94394e-18	2.32897e-05	-0.250704	0.0272867	14	22955832	T	C	22946228	22957161	protein coding	1
rs883037	ENSG00000092094	OSGEP	1.55855e-10	1.9652e-05	0.158814	0.0239506	14	20449585	C	T	20446401	20455089	protein coding	1
rs941504	ENSG00000092295	TGM1	1.36804e-11	3.11351e-05	0.477027	0.0678137	14	24264261	C	T	24249114	24264432	protein coding	1
rs7151201	ENSG00000092295	TGM1	6.17721e-07	3.11351e-05	0.214746	0.0421417	14	24260894	A	C	24249114	24264432	protein coding	2
rs114976420	ENSG00000092978	GPATCH2	5.76016e-06	2.82136e-05	-0.229136	0.049617	1	217097513	G	A	217426992	217631090	protein coding	1
rs17807317	ENSG00000093072	ADA2	9.27982e-86	2.06377e-05	0.84812	0.0302252	22	17199629	A	C	17178790	17258235	protein coding	1
rs196363	ENSG00000093217	XYLB	4.91321e-06	4.29673e-05	-0.149815	0.0321951	3	38326146	T	C	38346760	38421348	protein coding	1
rs60568455	ENSG00000093217	XYLB	2.6557e-05	4.29673e-05	-0.163724	0.0383628	3	38659586	G	GC	38346760	38421348	protein coding	2
rs7882954	ENSG00000094963	FMO2	3.31355e-07	5.64791e-05	-0.364146	0.0697269	1	171151817	C	G	171185249	171212686	protein coding	1
rs10125747	ENSG00000095303	PTGS1	6.95145e-07	3.89366e-05	0.448173	0.0883784	9	122119475	T	C	122370530	122395703	protein coding	1
rs2417894	ENSG00000095383	TBC1D2	1.16885e-12	3.78138e-05	0.180545	0.0243096	9	98218024	A	T	98199011	98255649	protein coding	1
rs35614792	ENSG00000095485	CWF19L1	2.11114e-13	4.97263e-05	0.14251	0.0185268	10	100174478	C	T	100232298	100267680	protein coding	1
rs70975128	ENSG00000096070	BRPF3	9.68944e-11	4.95158e-05	-0.202194	0.0301284	6	36058882	CT	C	36196744	36232790	protein coding	1
rs10812505	ENSG00000096872	IFT74	6.09747e-11	4.43832e-05	0.455402	0.0670843	9	26978172	A	G	26947039	27062930	protein coding	1
rs76270488	ENSG00000099251	HSD17B7P2	5.84047e-06	0.000188719	-0.237567	0.051477	10	38091939	C	T	38356380	38378505	transcribed unprocessed pseudogene	1
rs3835488	ENSG00000099260	PALMD	2.17566e-10	6.44333e-05	0.328548	0.049975	1	99660639	AT	A	99646113	99694541	protein coding	1
rs61856723	ENSG00000099290	WASHC2A	1.52829e-06	5.32224e-05	-0.100182	0.0204196	10	50089967	G	A	50067888	50133509	protein coding	1
rs190477219	ENSG00000099290	WASHC2A	7.93864e-06	5.32224e-05	0.0980366	0.0215628	10	50124740	T	G	50067888	50133509	protein coding	2
rs14129	ENSG00000099330	OCEL1	3.08771e-16	2.1985e-05	-0.357463	0.0412983	19	17228303	G	A	17226213	17229219	protein coding	1
rs2288544	ENSG00000099330	OCEL1	3.56416e-09	2.1985e-05	0.184157	0.0302618	19	17226216	C	T	17226213	17229219	protein coding	2
rs11337789	ENSG00000099381	SETD1A	7.6662e-06	7.82265e-05	0.142456	0.0312804	16	30447383	CA	C	30957754	30984664	protein coding	1
rs3999751	ENSG00000099866	MADCAM1	1.45147e-07	2.19066e-05	-0.205158	0.0380821	19	488476	G	C	489176	505343	protein coding	1
rs362206	ENSG00000099917	MED15	1.00895e-08	2.53013e-05	-0.194231	0.0329469	22	20570393	CT	C	20495913	20587632	protein coding	1
rs73162881	ENSG00000099940	SNAP29	7.93749e-09	2.79951e-05	-0.186948	0.0314761	22	20924010	G	A	20859007	20891214	protein coding	1
rs5751776	ENSG00000099974	DDTL	1.57501e-109	2.64903e-05	-0.779156	0.0218888	22	23924767	A	C	23966888	23972556	protein coding	1
rs140191	ENSG00000099977	DDT	6.72881e-13	3.22789e-05	0.176476	0.023489	22	23958853	C	A	23971365	23979828	protein coding	1
rs5997658	ENSG00000100012	SEC14L3	6.3962e-14	6.56589e-05	-0.429797	0.0545863	22	30471152	G	T	30447959	30472049	protein coding	1
rs2078641	ENSG00000100033	PRODH	1.92362e-07	2.75263e-05	-0.394038	0.073908	22	18919142	T	C	18912777	18936553	protein coding	1
rs13057231	ENSG00000100036	SLC35E4	3.02257e-06	6.10279e-05	0.13035	0.0273855	22	30632264	A	G	30635781	30669016	protein coding	1
rs4149482	ENSG00000100099	HPS4	1.16573e-08	1.59373e-05	-0.167091	0.028472	22	26532480	C	T	26443423	26483837	protein coding	1
rs12628685	ENSG00000100181	TPTEP1	2.11619e-12	3.05907e-05	-0.516042	0.0703681	22	16836097	C	T	16601887	16698742	transcribed unprocessed pseudogene	1
rs2096537	ENSG00000100181	TPTEP1	5.51692e-07	3.05907e-05	-0.457849	0.0894403	22	16613859	A	C	16601887	16698742	transcribed unprocessed pseudogene	2
rs28542726	ENSG00000100197	CYP2D6	4.67313e-22	6.0604e-05	-0.513104	0.0490121	22	42133400	G	T	42126499	42130881	protein coding	1
rs5759601	ENSG00000100218	RSPH14	4.07146e-13	2.09591e-05	-0.176721	0.0232802	22	23143334	G	A	23059415	23145021	protein coding	1
rs5998519	ENSG00000100225	FBXO7	6.56111e-29	3.12644e-05	0.179115	0.0143996	22	32503162	G	T	32474676	32498829	protein coding	1
rs140586811	ENSG00000100276	RASL10A	8.2579e-10	8.11128e-05	1.14259	0.180101	22	29338910	C	T	29312933	29319679	protein coding	1
rs9537	ENSG00000100276	RASL10A	2.84311e-05	8.11128e-05	0.214283	0.0504005	22	29259427	C	T	29312933	29319679	protein coding	2
rs78174430	ENSG00000100292	HMOX1	2.05681e-08	4.681e-05	1.94787	0.338003	22	35053314	G	C	35380361	35394207	protein coding	1
rs77072154	ENSG00000100292	HMOX1	4.32962e-07	4.681e-05	1.25871	0.24353	22	36368966	G	A	35380361	35394207	protein coding	2
rs34625361	ENSG00000100292	HMOX1	2.99168e-05	4.681e-05	0.831228	0.196057	22	34911035	C	T	35380361	35394207	protein coding	3
rs2281025	ENSG00000100292	HMOX1	4.63726e-05	4.681e-05	0.342873	0.0829295	22	34589705	G	C	35380361	35394207	protein coding	4
rs35910939	ENSG00000100304	TTLL12	8.16248e-08	3.11296e-05	-0.188249	0.0342276	22	43180468	G	A	43166622	43187134	protein coding	1
rs1063134	ENSG00000100324	TAB1	8.6731e-06	4.23577e-05	-0.168778	0.037288	22	38426693	C	T	39399778	39437060	protein coding	1
rs9610443	ENSG00000100336	APOL4	1.08424e-11	2.99584e-05	-0.568401	0.0803723	22	36201506	G	A	36189124	36204840	protein coding	1
rs2235319	ENSG00000100350	FOXRED2	9.16188e-18	2.74707e-05	0.399918	0.0437093	22	36520109	G	C	36487190	36507101	protein coding	1
rs112616173	ENSG00000100376	FAM118A	2.46319e-105	2.25167e-05	-1.27021	0.0371477	22	45363711	T	TA	45308968	45341955	protein coding	1
rs226504	ENSG00000100376	FAM118A	1.33068e-09	2.25167e-05	0.163665	0.0261399	22	45309502	T	A	45308968	45341955	protein coding	2
rs1057157	ENSG00000100418	DESI1	1.27331e-05	8.47343e-05	-0.0771577	0.0173821	22	42383012	T	C	41598028	41621043	protein coding	1
rs4900982	ENSG00000100483	VCPKMT	9.49305e-07	4.22549e-05	-0.141693	0.0283027	14	50059127	T	C	50108632	50116600	protein coding	1
rs2552392	ENSG00000100523	DDHD1	1.66687e-08	4.41167e-05	0.178695	0.0307979	14	53201979	G	A	53036745	53153282	protein coding	1
rs112136245	ENSG00000100526	CDKN3	4.78557e-10	4.21836e-05	-0.201459	0.0312873	14	54404814	GATCC	G	54396849	54420218	protein coding	1
rs9323264	ENSG00000100528	CNIH1	6.99715e-06	4.24014e-05	0.157842	0.0345035	14	54426281	T	C	54423561	54441391	protein coding	1
rs17127863	ENSG00000100528	CNIH1	1.87582e-05	4.24014e-05	-0.154546	0.0355319	14	54743119	C	T	54423561	54441391	protein coding	2
rs56083029	ENSG00000100568	VTI1B	7.12281e-08	6.97526e-05	0.0981526	0.0177609	14	67632797	T	C	67647085	67674820	protein coding	1
rs76571673	ENSG00000100626	GALNT16	1.20623e-08	4.42403e-05	-0.267515	0.0456334	14	69352174	G	A	69259277	69357033	protein coding	1
rs8003379	ENSG00000100714	MTHFD1	7.61339e-07	6.14866e-05	-0.116122	0.0229842	14	64406881	A	C	64388031	64463457	protein coding	1
rs2207635	ENSG00000100987	VSX1	7.47221e-06	7.07775e-05	-0.198598	0.043553	20	25090868	T	C	25070885	25082365	protein coding	1
rs6050472	ENSG00000100997	ABHD12	6.75219e-06	7.75177e-05	0.0990073	0.0216049	20	25239216	A	G	25294743	25390983	protein coding	1
rs71181886	ENSG00000101017	CD40	7.14e-08	4.22011e-05	0.20761	0.0375707	20	46111848	GAA	G	46118272	46129863	protein coding	1
rs6063716	ENSG00000101115	SALL4	1.25839e-06	3.00765e-05	-0.201551	0.0407402	20	51800837	C	A	51782331	51802521	protein coding	1
rs17851253	ENSG00000101158	NELFCD	8.95417e-09	2.91553e-05	-0.114643	0.0193745	20	58989640	C	T	58981208	58995133	protein coding	1
rs1739591	ENSG00000101181	MTG2	1.67623e-08	1.84533e-05	-0.158743	0.0273642	20	62200440	C	T	62183029	62203568	protein coding	1
rs73611608	ENSG00000101190	TCFL5	2.67411e-08	2.36235e-05	-0.27526	0.0481771	20	62862281	CG	C	62841115	62861763	protein coding	1
rs12481012	ENSG00000101190	TCFL5	1.03584e-05	2.36235e-05	-0.128848	0.02872	20	62869126	G	A	62841115	62861763	protein coding	2
rs3810467	ENSG00000101197	BIRC7	2.27317e-13	2.43068e-05	0.57591	0.0749809	20	63235854	G	A	63235883	63240495	protein coding	1
rs75543081	ENSG00000101224	CDC25B	2.21435e-07	2.99441e-05	0.517803	0.0976357	20	4399526	A	G	3786772	3806121	protein coding	1
rs6076464	ENSG00000101255	TRIB3	3.63453e-21	2.51841e-05	0.482811	0.0473252	20	374836	T	C	362835	397559	protein coding	1
rs761856	ENSG00000101282	RSPO4	1.07384e-07	1.84753e-05	0.294898	0.0541449	20	1046518	A	G	958452	1002311	protein coding	1
rs6075340	ENSG00000101307	SIRPB1	4.53694e-95	1.76205e-05	0.956324	0.0309512	20	1913689	G	A	1563521	1620061	protein coding	1
rs7262016	ENSG00000101310	SEC23B	3.93401e-08	3.35479e-05	0.254738	0.0451639	20	18648845	A	C	18507520	18561415	protein coding	1
rs6073916	ENSG00000101457	DNTTIP1	4.8572e-07	4.33286e-05	0.14686	0.0285456	20	45800503	G	A	45791954	45811427	protein coding	1
rs1235764818	ENSG00000101473	ACOT8	4.55434e-07	4.18327e-05	0.105224	0.0204006	20	45645025	CT	C	45841721	45857405	protein coding	1
rs10853396	ENSG00000101546	RBFA	1.10302e-13	5.49641e-05	0.176811	0.0226938	18	80048712	T	A	80034389	80050651	protein coding	1
rs12605006	ENSG00000101639	CEP192	4.21315e-14	4.08087e-05	-0.185023	0.0233127	18	12992262	C	G	12991362	13125052	protein coding	1
rs71849946	ENSG00000101751	POLI	5.90541e-07	6.8265e-05	-0.130036	0.0254739	18	54285521	AGT	A	54269404	54321266	protein coding	1
rs112308563	ENSG00000101751	POLI	3.69629e-05	6.8265e-05	0.132787	0.0316997	18	55001340	TATACACACACAC	T	54269404	54321266	protein coding	2
rs7983485	ENSG00000102606	ARHGEF7	3.1329e-07	2.15187e-05	-0.0824772	0.0157586	13	111281651	C	T	111114559	111305737	protein coding	1
rs138701735	ENSG00000102606	ARHGEF7	7.85521e-06	2.15187e-05	-0.0936323	0.0205833	13	111102254	CA	C	111114559	111305737	protein coding	2
rs56346803	ENSG00000102606	ARHGEF7	1.6947e-05	2.15187e-05	-0.0930375	0.0212735	13	110359053	A	T	111114559	111305737	protein coding	3
rs841225	ENSG00000102858	MGRN1	6.06684e-20	2.5487e-05	0.308423	0.0313749	16	4686315	C	T	4616493	4690974	protein coding	1
rs6499119	ENSG00000102890	ELMO3	5.50156e-06	9.64808e-05	0.23568	0.0509215	16	67243763	T	A	67199111	67204029	protein coding	1
rs8053839	ENSG00000102910	LONP2	8.97572e-13	8.94936e-05	0.127708	0.0171002	16	48356601	G	T	48244296	48363122	protein coding	1
rs148112758	ENSG00000102934	PLLP	8.75887e-08	2.12584e-05	0.763325	0.139135	16	57080728	A	G	57248547	57284672	protein coding	1
rs72784085	ENSG00000102934	PLLP	3.87637e-06	2.12584e-05	-0.451438	0.0959316	16	58213493	A	G	57248547	57284672	protein coding	2
rs34747046	ENSG00000103051	COG4	2.44623e-06	8.7504e-05	-0.123251	0.0256474	16	70028630	CA	C	70480568	70523558	protein coding	1
rs6564409	ENSG00000103111	MON1B	4.39155e-08	3.1973e-05	-0.118329	0.0210575	16	77189853	T	C	77190835	77202405	protein coding	1
rs56134338	ENSG00000103111	MON1B	1.48833e-06	3.1973e-05	-0.139654	0.0284305	16	77647172	C	T	77190835	77202405	protein coding	2
rs2541604	ENSG00000103148	NPRL3	3.83275e-10	5.65285e-05	-0.215957	0.0333405	16	140969	A	G	84271	138860	protein coding	1
rs28741067	ENSG00000103154	NECAB2	2.5102e-17	1.45952e-05	0.512353	0.0568679	16	84045257	G	T	83968632	84002776	protein coding	1
rs2278043	ENSG00000103168	TAF1C	8.27138e-14	1.2784e-05	-0.242091	0.0308992	16	84180359	G	A	84177847	84187070	protein coding	1
rs4786546	ENSG00000103199	ZNF500	3.88066e-10	2.37656e-05	-0.186962	0.0288738	16	4764766	G	A	4748239	4767624	protein coding	1
rs7190051	ENSG00000103202	NME4	1.77189e-08	4.2547e-05	-0.218884	0.0377988	16	397416	A	G	396725	410367	protein coding	1
rs58715288	ENSG00000103226	NOMO3	3.26873e-21	4.23653e-05	-0.630954	0.0617622	16	16227375	A	T	16232528	16294811	protein coding	1
rs555990103	ENSG00000103226	NOMO3	9.09831e-12	4.23653e-05	-0.813295	0.114526	16	16229384	GC	G	16232528	16294811	protein coding	2
rs212622	ENSG00000103226	NOMO3	2.29541e-05	4.23653e-05	-0.421805	0.0980385	16	16176189	A	G	16232528	16294811	protein coding	3
rs10708033	ENSG00000103245	CIAO3	1.48539e-08	2.88129e-05	0.255515	0.0438754	16	743520	CA	C	729760	741329	protein coding	1
rs8059409	ENSG00000103264	FBXO31	2.59175e-10	1.9268e-05	-0.238407	0.0364292	16	87347460	T	C	87326987	87392142	protein coding	1
rs9924688	ENSG00000103316	CRYM	5.30242e-40	5.40124e-05	-0.804749	0.0520777	16	21225896	A	G	21238874	21303083	protein coding	1
rs12933120	ENSG00000103351	CLUAP1	2.31038e-14	2.99243e-05	0.250402	0.0311967	16	3584745	C	A	3500976	3539048	protein coding	1
rs375573798	ENSG00000103449	SALL1	7.35145e-06	2.78478e-05	-0.244056	0.0534791	16	51436299	C	CAA	51135975	51151367	protein coding	1
rs76311131	ENSG00000103472	RRN3P2	7.27587e-06	7.3441e-05	0.17226	0.0377275	16	29057431	C	T	29074976	29116718	lncRNA	1
rs8055642	ENSG00000103479	RBL2	6.53698e-09	2.47275e-05	-0.0871514	0.0145863	16	53503669	A	G	53433977	53491648	protein coding	1
rs9302379	ENSG00000103528	SYT17	4.64948e-08	4.79032e-05	-0.260664	0.0464774	16	19336869	C	A	19167971	19268332	protein coding	1
rs11649652	ENSG00000103528	SYT17	1.15493e-05	4.79032e-05	-0.226761	0.050826	16	19200123	G	A	19167971	19268332	protein coding	2
rs112324736	ENSG00000103550	KNOP1	8.2287e-43	3.61625e-05	0.50452	0.0311412	16	19694877	A	G	19701937	19718235	protein coding	1
rs564269789	ENSG00000103647	CORO2B	5.52137e-06	3.71055e-05	-0.255558	0.0552259	15	68781607	CT	C	68578969	68727806	protein coding	1
rs55892674	ENSG00000103723	AP3B2	8.76659e-13	6.53419e-05	0.289836	0.0387901	15	82217529	T	TA	82659280	82710156	protein coding	1
rs2289702	ENSG00000103811	CTSH	1.07922e-10	3.49445e-05	-0.318838	0.047638	15	78944951	C	T	78921058	78949574	protein coding	1
rs2084900	ENSG00000103852	TTC23	4.93369e-20	2.43885e-05	-0.200869	0.0203767	15	99234337	A	G	99136323	99251223	protein coding	1
rs9672605	ENSG00000104112	SCG3	1.48263e-06	7.47487e-05	-0.164871	0.033561	15	51698590	T	C	51681492	51721026	protein coding	1
rs11782673	ENSG00000104228	TRIM35	1.24707e-06	3.65618e-05	0.139477	0.0281821	8	27408370	A	G	27284886	27311272	protein coding	1
rs117552351	ENSG00000104312	RIPK2	3.02567e-06	8.87728e-05	0.695436	0.146113	8	89994999	G	A	89757806	89791064	protein coding	1
rs565694414	ENSG00000104365	IKBKB	4.3857e-06	6.2164e-05	-0.44123	0.0943119	8	42273425	T	A	42271302	42332653	protein coding	1
rs2929994	ENSG00000104419	NDRG1	4.07662e-07	2.75299e-05	0.202336	0.0390574	8	133273441	C	T	133237171	133302022	protein coding	1
rs370398031	ENSG00000104518	GSDMD	5.6585e-10	3.83565e-05	-0.375727	0.0586159	8	143547888	C	CA	143553207	143563062	protein coding	1
rs62486247	ENSG00000104714	ERICH1	5.55809e-12	3.40464e-05	0.436264	0.0607631	8	665330	C	T	614746	738106	protein coding	1
rs931965	ENSG00000104714	ERICH1	3.5561e-07	3.40464e-05	-0.0979702	0.0188094	8	594618	T	A	614746	738106	protein coding	2
rs10106097	ENSG00000104728	ARHGEF10	9.19453e-07	1.98746e-05	0.156888	0.0312961	8	1841088	C	T	1823926	1958641	protein coding	1
rs8109812	ENSG00000104783	KCNN4	2.8366e-13	4.2018e-05	-0.205487	0.0268724	19	43794342	C	A	43766533	43781257	protein coding	1
rs8104300	ENSG00000104783	KCNN4	3.10421e-06	4.2018e-05	2.92694	0.615638	19	43788992	T	C	43766533	43781257	protein coding	2
rs3079671	ENSG00000104783	KCNN4	2.72164e-05	4.2018e-05	-0.124951	0.0293161	19	43842476	A	ATTTAG	43766533	43781257	protein coding	3
rs140496340	ENSG00000104812	GYS1	1.34221e-16	2.52747e-05	0.308004	0.0351041	19	48992487	C	CAGGCCCGCAAGCCTCTCCGACCCTAGGATCTAAGG	48968130	48993310	protein coding	1
rs7245863	ENSG00000104814	MAP4K1	2.46829e-06	4.74004e-05	0.274943	0.0572363	19	38951876	A	G	38587641	38618882	protein coding	1
rs1799793	ENSG00000104884	ERCC2	5.00397e-08	3.23074e-05	-0.150377	0.0268803	19	45364001	C	T	45349837	45370918	protein coding	1
rs4807216	ENSG00000104899	AMH	2.77346e-19	1.47712e-05	0.609733	0.0633379	19	2248684	C	T	2249309	2252073	protein coding	1
rs10414850	ENSG00000105053	VRK3	2.15728e-08	2.35263e-05	-0.448479	0.0779432	19	50145062	G	A	49976468	50025946	protein coding	1
rs386389353	ENSG00000105136	ZNF419	8.86957e-09	2.87334e-05	-0.122674	0.0207255	19	57498421	C	CT	57487711	57496097	protein coding	1
rs3833290	ENSG00000105146	AURKC	5.94448e-12	2.90519e-05	-0.240145	0.0334978	19	57222570	T	TACAC	57230802	57235548	protein coding	1
rs8110604	ENSG00000105186	ANKRD27	1.90376e-06	3.53492e-05	0.330359	0.0679838	19	32631661	G	A	32597006	32676597	protein coding	1
rs10420345	ENSG00000105258	POLR2I	1.55119e-06	4.37733e-05	0.147348	0.0300527	19	36079243	A	G	36113709	36115213	protein coding	1
rs12460680	ENSG00000105419	MEIS3	5.02508e-18	3.13149e-05	-0.431666	0.0467557	19	47408569	G	A	47403124	47419523	protein coding	1
rs116950953	ENSG00000105483	CARD8	1.26073e-12	2.71245e-05	-0.376564	0.0507838	19	48229673	C	T	48180770	48255946	protein coding	1
rs10417229	ENSG00000105507	CABP5	3.64341e-13	2.72113e-05	-0.327691	0.0430709	19	48018796	T	A	48029953	48044053	protein coding	1
rs274788	ENSG00000105519	CAPS	5.695e-07	2.68012e-05	0.210914	0.0412574	19	5912453	C	T	5911375	5915877	protein coding	1
rs8012	ENSG00000105607	GCDH	5.74453e-09	3.6073e-05	0.152911	0.0254918	19	12899706	A	G	12891160	12914207	protein coding	1
rs10952997	ENSG00000105793	GTPBP10	1.34507e-06	6.43016e-05	-0.135073	0.0273804	7	90332372	A	G	90335223	90391455	protein coding	1
rs10276520	ENSG00000105928	GSDME	1.37593e-15	3.31251e-05	0.363067	0.0430126	7	24735276	C	T	24698355	24757940	protein coding	1
rs12700541	ENSG00000105928	GSDME	1.73024e-05	3.31251e-05	-0.161457	0.0369609	7	24673672	G	A	24698355	24757940	protein coding	2
rs62451635	ENSG00000105954	NPVF	3.08391e-06	3.92243e-05	-0.936099	0.196848	7	25222204	G	A	25224570	25228486	protein coding	1
rs388719	ENSG00000106018	VIPR2	8.83168e-08	5.72851e-05	-0.259603	0.047333	7	159160620	T	G	159028175	159144867	protein coding	1
rs55678882	ENSG00000106025	TSPAN12	2.5337e-34	6.18858e-05	0.719306	0.0516506	7	120861262	A	G	120787320	120858402	protein coding	1
rs201694185	ENSG00000106052	TAX1BP1	4.2961e-07	3.82636e-05	-0.115424	0.0223266	7	27701556	A	AT	27739331	27844564	protein coding	1
rs3812328	ENSG00000106069	CHN2	4.99432e-07	2.52654e-05	-0.174077	0.0338733	7	29477820	G	A	29146569	29514328	protein coding	1
rs576644096	ENSG00000106080	FKBP14	4.64294e-06	3.10412e-05	-0.153534	0.032906	7	30115970	G	A	30010587	30026684	protein coding	1
rs111683568	ENSG00000106211	HSPB1	4.50219e-08	5.33686e-05	2.19623	0.391167	7	75734776	A	G	76302673	76304295	protein coding	1
rs114885926	ENSG00000106246	PTCD1	6.43762e-06	5.63543e-05	0.401704	0.0874543	7	99566041	G	A	99416739	99466163	protein coding	1
rs7801190	ENSG00000106261	ZKSCAN1	8.66862e-06	6.77378e-05	-0.21447	0.0473814	7	100860471	C	G	100015572	100041689	protein coding	1
rs78182250	ENSG00000106327	TFR2	2.75327e-10	5.37439e-05	0.485524	0.0743065	7	100723400	C	G	100620416	100642779	protein coding	1
rs78182250	ENSG00000106333	PCOLCE	1.73134e-06	4.47208e-05	0.373565	0.0765559	7	100723400	C	G	100602363	100608175	protein coding	1
rs929511	ENSG00000106415	GLCCI1	4.12371e-07	2.60317e-05	-0.236489	0.0456708	7	7963386	C	T	7968796	8094272	protein coding	1
rs28677956	ENSG00000106483	SFRP4	1.37406e-08	4.28525e-05	-0.625297	0.107106	7	37914866	A	G	37905932	38025695	protein coding	1
rs6973195	ENSG00000106524	ANKMY2	5.73861e-09	3.57819e-05	0.123316	0.0205575	7	16598282	G	T	16599779	16645817	protein coding	1
rs141508604	ENSG00000106603	COA1	1.26042e-08	5.27843e-05	-0.0981175	0.0167604	7	43756044	A	AT	43608456	43729717	protein coding	1
rs113144038	ENSG00000106609	TMEM248	5.82908e-07	8.39647e-05	0.173797	0.0340286	7	66885081	C	CAT	66921225	66958551	protein coding	1
rs10267622	ENSG00000106609	TMEM248	7.28451e-05	8.39647e-05	-0.111344	0.0276755	7	67666263	A	C	66921225	66958551	protein coding	2
rs9443	ENSG00000106610	STAG3L4	2.42433e-39	5.80202e-05	-0.292332	0.019136	7	67320150	C	A	67302621	67362950	transcribed unprocessed pseudogene	1
7:44185031:C:CACAG	ENSG00000106636	YKT6	1.12976e-06	5.05839e-05	0.157588	0.0317085	7	44185031	C	CACAG	44200968	44214294	protein coding	1
rs7848468	ENSG00000106686	SPATA6L	2.11055e-11	2.08508e-05	0.188172	0.027022	9	4678519	A	C	4553386	4666674	protein coding	1
rs7868601	ENSG00000106686	SPATA6L	1.66317e-05	2.08508e-05	0.346476	0.0791492	9	4834733	A	G	4553386	4666674	protein coding	2
rs201810815	ENSG00000106701	FSD1L	5.76316e-06	4.00411e-05	-0.215328	0.0466283	9	105619058	TA	T	105447796	105552433	protein coding	1
rs11144225	ENSG00000106733	NMRK1	2.5113e-50	3.17444e-05	-0.426298	0.0234268	9	75092384	A	T	75060573	75088217	protein coding	1
rs11791215	ENSG00000106771	TMEM245	5.40339e-09	3.9474e-05	-0.222454	0.0370167	9	108911300	T	C	109015135	109119947	protein coding	1
rs56912703	ENSG00000106853	PTGR1	2.03642e-13	4.93787e-05	-0.234163	0.0304202	9	111595379	T	A	111549722	111599893	protein coding	1
rs77068161	ENSG00000106853	PTGR1	4.66068e-10	4.93787e-05	0.438373	0.0680248	9	111578139	C	G	111549722	111599893	protein coding	2
rs184716813	ENSG00000106853	PTGR1	2.33533e-09	4.93787e-05	-0.559275	0.090763	9	111388967	T	C	111549722	111599893	protein coding	3
rs1979080	ENSG00000106853	PTGR1	4.87091e-06	4.93787e-05	0.232932	0.0500269	9	111796712	A	G	111549722	111599893	protein coding	4
rs41279067	ENSG00000106853	PTGR1	8.21547e-06	4.93787e-05	-0.205157	0.045192	9	111599379	G	C	111549722	111599893	protein coding	5
rs4979086	ENSG00000106868	SUSD1	5.45365e-08	4.23871e-05	-0.252404	0.0452514	9	112177778	C	A	112040785	112175408	protein coding	1
rs3736839	ENSG00000106993	CDC37L1	3.53157e-10	1.99156e-05	-0.162136	0.0249772	9	4702156	T	G	4679559	4708399	protein coding	1
rs2479319	ENSG00000107099	DOCK8	3.56901e-18	3.8958e-05	0.4769	0.0513935	9	219528	C	T	214854	465259	protein coding	1
rs1410215	ENSG00000107099	DOCK8	2.86317e-06	3.8958e-05	0.275323	0.0576971	9	337045	G	C	214854	465259	protein coding	2
rs1058596	ENSG00000107537	PHYH	1.75814e-07	1.94089e-05	-0.0983046	0.018377	10	13299579	G	C	13277796	13302412	protein coding	1
rs68057802	ENSG00000107614	TRDMT1	1.49489e-08	2.4126e-05	0.145893	0.0250569	10	17205053	AC	A	17137336	17202054	protein coding	1
rs10823945	ENSG00000107745	MICU1	9.21173e-06	5.11135e-05	0.0791055	0.0175295	10	72844452	G	C	72367327	72626191	protein coding	1
rs7905807	ENSG00000107779	BMPR1A	2.85526e-11	4.82798e-05	-0.139063	0.020113	10	86901442	C	G	86756601	86932838	protein coding	1
rs3740612	ENSG00000107959	PITRM1	1.28568e-09	2.4095e-05	0.125209	0.0199807	10	3133571	T	C	3137728	3172841	protein coding	1
rs1912612	ENSG00000107984	DKK1	5.40025e-09	3.25757e-05	-0.672721	0.11194	10	52619257	C	G	52314281	52318042	protein coding	1
rs752020231	ENSG00000108064	TFAM	6.24805e-08	5.92999e-05	-0.195338	0.0351856	10	58397749	T	TTG	58385345	58399220	protein coding	1
rs8070427	ENSG00000108244	KRT23	4.30998e-41	5.37215e-05	0.741608	0.0471056	17	40937124	C	T	40922696	40937634	protein coding	1
rs113839801	ENSG00000108379	WNT3	2.33909e-06	7.88592e-05	0.238482	0.0495267	17	46799729	T	C	46762506	46833154	protein coding	1
rs118058613	ENSG00000108379	WNT3	3.82857e-05	7.88592e-05	-0.34536	0.0826133	17	46794666	G	A	46762506	46833154	protein coding	2
rs148098968	ENSG00000108387	2004-09-01	4.99321e-07	5.75683e-05	-0.780755	0.151924	17	58068581	G	C	58520250	58540818	protein coding	1
rs7209650	ENSG00000108387	2004-09-01	3.78068e-06	5.75683e-05	-0.192317	0.0408203	17	58597544	C	T	58520250	58540818	protein coding	2
rs2601941	ENSG00000108448	TRIM16L	5.20554e-12	8.13233e-05	0.177103	0.024631	17	18682761	C	T	18697998	18736118	protein coding	1
rs77244957	ENSG00000108465	CDK5RAP3	1.87223e-06	7.49509e-05	0.204678	0.0420892	17	48248215	T	C	47967810	47981781	protein coding	1
rs2246656	ENSG00000108515	ENO3	6.19806e-10	3.05339e-05	-0.265181	0.0414723	17	4891197	C	T	4948092	4957131	protein coding	1
rs11209	ENSG00000108559	NUP88	4.50588e-10	2.18326e-05	-0.133764	0.0207406	17	5386260	A	G	5360963	5419676	protein coding	1
rs3109940	ENSG00000108592	FTSJ3	2.98911e-15	6.90053e-05	0.172055	0.0206593	17	63875624	T	C	63819433	63830012	protein coding	1
rs71362834	ENSG00000108666	C17orf75	5.26438e-08	3.52143e-05	-0.1471	0.0263404	17	32364032	T	TTTC	32324565	32350023	protein coding	1
rs601999	ENSG00000108786	HSD17B1	2.51157e-07	5.73778e-05	-0.168547	0.0319325	17	42546140	T	C	42549214	42555213	protein coding	1
rs35196824	ENSG00000108947	EFNB3	3.6674e-08	2.72241e-05	-0.327734	0.0579684	17	7681798	C	CT	7705202	7711372	protein coding	1
rs11079167	ENSG00000108960	MMD	1.64832e-07	3.47434e-05	-0.13626	0.0254116	17	55400401	T	C	55392622	55421924	protein coding	1
rs2716214	ENSG00000108984	MAP2K6	4.20215e-07	4.47623e-05	0.194454	0.0375807	17	69499822	G	A	69414697	69553865	protein coding	1
rs72847781	ENSG00000108984	MAP2K6	4.40559e-05	4.47623e-05	0.238089	0.0574189	17	68510123	C	A	69414697	69553865	protein coding	2
rs4278802	ENSG00000109016	DHRS7B	2.99083e-06	5.79058e-05	-0.0988466	0.0207569	17	21080237	T	A	21123364	21193265	protein coding	1
rs622463	ENSG00000109107	ALDOC	5.76293e-13	7.30175e-05	-0.315601	0.0418723	17	28648556	A	C	28573115	28576948	protein coding	1
rs200768672	ENSG00000109158	GABRA4	3.12133e-06	6.58657e-05	0.257749	0.0542307	4	46942625	A	AG	46918900	46993581	protein coding	1
rs11937985	ENSG00000109270	LAMTOR3	3.75945e-07	4.71293e-05	-0.114869	0.0221033	4	99887752	C	T	99878336	99894428	protein coding	1
rs79391476	ENSG00000109339	MAPK10	9.04682e-07	6.85983e-05	-0.154458	0.0307907	4	86709365	A	G	85990007	86594625	protein coding	1
rs9308105	ENSG00000109472	CPE	3.60586e-07	3.56019e-05	0.141942	0.0272683	4	165416648	C	T	165361194	165498547	protein coding	1
rs2359012	ENSG00000109519	GRPEL1	1.20199e-06	1.51872e-05	-0.125431	0.0253044	4	7064326	A	C	7058895	7068064	protein coding	1
rs4543113	ENSG00000109667	SLC2A9	8.70801e-18	5.23407e-05	0.260561	0.0284563	4	10006681	G	A	9771153	10054936	protein coding	1
rs3108241	ENSG00000109762	SNX25	1.30065e-13	1.67755e-05	0.201626	0.0259624	4	185206600	A	G	185204237	185370185	protein coding	1
rs4862529	ENSG00000109775	UFSP2	2.39751e-15	1.76213e-05	0.231686	0.0277125	4	185443676	G	A	185399537	185425979	protein coding	1
rs4862656	ENSG00000109794	FAM149A	2.60928e-15	2.25521e-05	0.198908	0.0238269	4	186177427	C	T	186104419	186172667	protein coding	1
rs13146483	ENSG00000109814	UGDH	9.58719e-22	4.0856e-05	0.291422	0.0280868	4	39527319	C	T	39498755	39528311	protein coding	1
rs113755660	ENSG00000109861	CTSC	5.1873e-20	5.30465e-05	0.670811	0.068095	11	88336306	C	G	88293592	88337761	protein coding	1
rs4312076	ENSG00000110080	ST3GAL4	4.20346e-07	2.72477e-05	-0.155616	0.0300752	11	126423066	C	T	126355640	126440344	protein coding	1
rs4073614	ENSG00000110218	PANX1	1.54087e-13	5.26203e-05	0.273004	0.0352707	11	94132401	G	A	94128841	94181968	protein coding	1
rs77199559	ENSG00000110218	PANX1	1.55467e-10	5.26203e-05	0.651188	0.0981868	11	94164227	T	C	94128841	94181968	protein coding	2
rs3016367	ENSG00000110446	SLC15A3	3.90933e-06	4.00623e-05	-0.246387	0.0523819	11	60944415	G	A	60937084	60952530	protein coding	1
rs2074038	ENSG00000110455	ACCS	1.97202e-18	2.92424e-05	0.737134	0.0787484	11	44066439	G	T	44065925	44084222	protein coding	1
rs397848616	ENSG00000110455	ACCS	9.6477e-09	2.92424e-05	0.289724	0.0490718	11	44087413	A	AT	44065925	44084222	protein coding	2
rs113899107	ENSG00000110455	ACCS	1.0181e-05	2.92424e-05	0.468905	0.104421	11	43395201	C	T	44065925	44084222	protein coding	3
rs523608	ENSG00000110660	SLC35F2	3.1643e-14	5.7774e-05	-0.393515	0.0493154	11	107799754	A	G	107790991	107928293	protein coding	1
rs4539291	ENSG00000110723	EXPH5	2.03501e-06	5.2427e-05	0.17527	0.0361746	11	108611385	A	G	108505435	108593768	protein coding	1
rs7980427	ENSG00000110887	DAO	5.9146e-10	3.85812e-05	-0.700185	0.109364	12	108887534	G	A	108858932	108901043	protein coding	1
rs145885457	ENSG00000110900	TSPAN11	5.6022e-123	4.71993e-05	2.42188	0.0600378	12	30887969	G	GA	30926428	30996602	protein coding	1
rs6663	ENSG00000110906	KCTD10	3.48555e-10	5.14703e-05	0.124221	0.0191296	12	109448798	G	A	109448655	109477359	protein coding	1
rs73200441	ENSG00000110906	KCTD10	1.77735e-06	5.14703e-05	-0.146725	0.0301013	12	109627746	C	T	109448655	109477359	protein coding	2
rs78213777	ENSG00000110975	SYT10	1.55013e-10	9.28414e-05	0.557545	0.0840711	12	33278154	A	C	33374238	33439819	protein coding	1
rs35364354	ENSG00000111058	ACSS3	1.20919e-07	6.57307e-05	-0.219744	0.0405193	12	81098155	T	A	80936414	81261210	protein coding	1
rs61928642	ENSG00000111215	PRR4	8.94718e-17	3.30307e-05	0.274916	0.0311297	12	11170917	A	G	10845849	10849475	protein coding	1
rs61941261	ENSG00000111252	SH2B3	3.32825e-15	0.000117848	0.309402	0.0372212	12	111576137	T	C	111405948	111451623	protein coding	1
rs979877	ENSG00000111254	AKAP3	1.20705e-16	2.32734e-05	0.235857	0.0268354	12	4648730	T	C	4615508	4649051	protein coding	1
rs10849966	ENSG00000111275	ALDH2	7.60588e-09	0.00010894	-0.142157	0.0239032	12	111662969	T	A	111766887	111817532	protein coding	1
rs386375640	ENSG00000111276	CDKN1B	2.14079e-09	2.20219e-05	-0.128543	0.0208129	12	12705115	C	CTT	12715058	12722369	protein coding	1
rs7952920	ENSG00000111364	DDX55	1.58864e-13	4.83598e-05	-0.24674	0.0318967	12	123600464	C	T	123602077	123620943	protein coding	1
rs9919	ENSG00000111364	DDX55	6.12186e-07	4.83598e-05	-0.111238	0.0218215	12	123621292	T	C	123602077	123620943	protein coding	2
rs7971170	ENSG00000111432	FZD10	2.70633e-09	2.11862e-05	-0.267905	0.0436735	12	130117281	C	G	130162459	130165740	protein coding	1
rs67229639	ENSG00000111452	ADGRD1	4.59922e-06	1.66043e-05	0.197179	0.0422411	12	131046200	GC	G	130953907	131141469	protein coding	1
rs117957500	ENSG00000111581	NUP107	2.86272e-07	3.70424e-05	-0.373562	0.0711282	12	68757154	A	G	68686951	68745809	protein coding	1
rs148831340	ENSG00000111666	CHPT1	3.31275e-09	3.50658e-05	0.196002	0.032142	12	101692668	T	TAATTC	101696947	101744140	protein coding	1
rs143958591	ENSG00000111667	USP5	2.55846e-06	2.78794e-05	-0.449725	0.0937728	12	7743837	AC	A	6852128	6866632	protein coding	1
rs11352123	ENSG00000111671	SPSB2	5.81959e-15	2.4263e-05	0.359022	0.04362	12	6878751	CA	C	6870935	6889358	protein coding	1
rs63005261	ENSG00000111696	NT5DC3	1.14152e-16	2.91603e-05	0.27153	0.0308665	12	103620323	TG	T	103770453	103841234	protein coding	1
rs148938669	ENSG00000111696	NT5DC3	6.17913e-10	2.91603e-05	-0.308455	0.0482306	12	103768356	A	G	103770453	103841234	protein coding	2
rs4767898	ENSG00000111786	SRSF9	5.9585e-07	5.66703e-05	-0.0891708	0.0174747	12	120456707	G	C	120461672	120469748	protein coding	1
rs7135251	ENSG00000111788	AC009533.1	1.71317e-42	3.43263e-05	-0.589057	0.0365503	12	9282219	T	G	9277235	9313241	unprocessed pseudogene	1
rs776681768	ENSG00000111788	AC009533.1	2.10458e-06	3.43263e-05	-0.384085	0.0793853	12	9444377	AT	A	9277235	9313241	unprocessed pseudogene	2
rs533463206	ENSG00000111788	AC009533.1	2.43417e-05	3.43263e-05	0.347829	0.0811053	12	9578996	C	T	9277235	9313241	unprocessed pseudogene	3
rs201666237	ENSG00000111850	SMIM8	4.54624e-06	4.93568e-05	0.161898	0.0346639	6	87128452	GATATCATAT	G	87322583	87399749	protein coding	1
rs2273563	ENSG00000111906	HDDC2	2.17012e-08	5.12465e-05	-0.197398	0.0343134	6	125300904	T	C	125219962	125302078	protein coding	1
rs11288301	ENSG00000112031	MTRF1L	4.10332e-06	4.03009e-05	-0.0947868	0.0201973	6	152939281	CT	C	152987362	153002709	protein coding	1
6:35509248:C:G	ENSG00000112041	TULP1	3.00055e-08	6.86034e-05	0.392137	0.0688959	6	35509248	C	G	35497874	35512896	protein coding	1
rs10305525	ENSG00000112167	SAYSD1	5.61228e-06	4.31385e-05	-0.183734	0.039736	6	39088374	C	A	39104063	39115186	protein coding	1
rs35837304	ENSG00000112218	GPR63	6.84692e-12	6.34493e-05	0.238684	0.0333998	6	96836599	A	AT	96794125	96837477	protein coding	1
rs12191292	ENSG00000112232	KHDRBS2	1.93027e-05	0.000162742	-0.429311	0.0988605	6	61932023	A	G	61679961	62286225	protein coding	1
rs59422728	ENSG00000112242	E2F3	1.04507e-08	2.70883e-05	0.163556	0.0277741	6	20255511	G	C	20401879	20493714	protein coding	1
rs72942956	ENSG00000112249	ASCC3	9.59312e-07	5.83999e-05	0.126039	0.0251869	6	100722590	C	T	100508194	100881372	protein coding	1
rs9375819	ENSG00000112282	MED23	5.64423e-06	4.904e-05	0.122423	0.0264834	6	131637345	A	C	131573966	131628242	protein coding	1
rs9461006	ENSG00000112293	GPLD1	1.3565e-09	3.32486e-05	0.235925	0.0377055	6	24433255	T	C	24424565	24495205	protein coding	1
rs2294687	ENSG00000112308	C6orf62	1.27164e-06	3.8652e-05	0.183496	0.0371072	6	24708400	G	C	24704861	24719998	protein coding	1
rs80154406	ENSG00000112312	GMNN	1.15119e-06	3.37239e-05	0.282811	0.0569499	6	24896041	T	C	24774931	24786099	protein coding	1
rs35843049	ENSG00000112357	PEX7	7.77825e-11	3.72554e-05	-0.247168	0.0366291	6	136766829	T	C	136822564	136913934	protein coding	1
rs112387577	ENSG00000112530	PACRG	2.80272e-09	2.89477e-05	-0.215395	0.0351492	6	162653326	G	GTGTC	162727132	163315492	protein coding	1
rs35055522	ENSG00000112530	PACRG	7.37957e-06	2.89477e-05	-0.251111	0.0550319	6	163190399	G	C	162727132	163315492	protein coding	2
rs34718512	ENSG00000112619	PRPH2	1.12001e-07	4.46499e-05	-1.05722	0.194407	6	41880323	C	T	42696598	42722597	protein coding	1
rs1410521	ENSG00000112742	TTK	1.66355e-35	5.7777e-05	0.615095	0.0431754	6	80071888	A	G	80003887	80042527	protein coding	1
rs200533241	ENSG00000112763	BTN2A1	6.71196e-07	0.000116272	-0.193035	0.0380117	6	25923189	A	AAAAC	26457904	26476621	protein coding	1
rs35767935	ENSG00000112782	CLIC5	1.06016e-06	5.7676e-05	0.476895	0.0956997	6	46050342	CAT	C	45880827	46080348	protein coding	1
rs1555214	ENSG00000112782	CLIC5	1.35882e-05	5.7676e-05	0.209089	0.04726	6	45960663	C	T	45880827	46080348	protein coding	2
rs1063499	ENSG00000112936	C7	2.3293e-14	6.88288e-05	0.370703	0.0461916	5	40955459	G	C	40909252	40982939	protein coding	1
rs79534924	ENSG00000112936	C7	3.66491e-05	6.88288e-05	0.588326	0.14038	5	40976370	T	G	40909252	40982939	protein coding	2
rs34916633	ENSG00000112981	NME5	4.43361e-10	6.84626e-05	-0.696153	0.107894	5	138571127	G	A	138115175	138139443	protein coding	1
rs707156	ENSG00000113140	SPARC	2.17625e-07	4.90236e-05	0.464604	0.0875473	5	151661627	G	C	151661096	151686975	protein coding	1
rs2270820	ENSG00000113272	THG1L	4.44368e-07	4.98737e-05	0.135665	0.0262768	5	157731364	T	C	157731420	157741449	protein coding	1
rs35857348	ENSG00000113318	MSH3	4.23954e-08	4.33682e-05	-0.166898	0.0296653	5	80718495	G	GT	80654652	80876815	protein coding	1
rs538360855	ENSG00000113360	DROSHA	2.63028e-06	2.57941e-05	0.0845925	0.0176605	5	31431366	CAA	C	31400497	31532196	protein coding	1
rs144719349	ENSG00000113368	LMNB1	6.48216e-06	4.63238e-05	0.183938	0.0400582	5	126819459	ATTAT	A	126776623	126837020	protein coding	1
5:126420054:C:CA	ENSG00000113368	LMNB1	1.40794e-05	4.63238e-05	0.194927	0.0441408	5	126420054	C	CA	126776623	126837020	protein coding	2
rs62370692	ENSG00000113389	NPR3	3.43321e-09	2.92674e-05	-0.426489	0.0700129	5	33280296	C	A	32689070	32791724	protein coding	1
rs2526246	ENSG00000113396	SLC27A6	1.24747e-34	6.63197e-05	-0.648273	0.0462729	5	128966131	T	A	128538013	129033642	protein coding	1
rs1363168	ENSG00000113396	SLC27A6	2.32422e-08	6.63197e-05	-0.301889	0.0525899	5	128885806	G	T	128538013	129033642	protein coding	2
rs149746631	ENSG00000113522	RAD50	2.04276e-06	5.3028e-05	-0.50472	0.104188	5	132264201	G	C	132556019	132646349	protein coding	1
rs55950979	ENSG00000113645	WWC1	1.21023e-16	2.81312e-05	0.273901	0.0311653	5	168418513	C	T	168291651	168472303	protein coding	1
rs245080	ENSG00000113716	HMGXB3	5.42313e-07	3.46564e-05	-0.112496	0.0219625	5	149975242	A	G	150000046	150053142	protein coding	1
rs2282804	ENSG00000113716	HMGXB3	2.81144e-05	3.46564e-05	0.135892	0.0319424	5	150065782	T	A	150000046	150053142	protein coding	2
rs540860912	ENSG00000113734	BNIP1	1.44925e-09	2.6073e-05	-0.195362	0.0312812	5	173124559	CAAAAAAA	C	173144442	173164387	protein coding	1
rs9878207	ENSG00000113812	ACTR8	3.57882e-17	3.67745e-05	-0.24254	0.0270691	3	53884834	C	T	53867066	53882152	protein coding	1
rs12631786	ENSG00000113971	NPHP3	2.01079e-17	4.79953e-05	-0.356144	0.0393945	3	132719875	T	C	132680609	132722414	protein coding	1
rs9816597	ENSG00000114115	RBP1	4.54078e-15	4.5377e-05	0.448631	0.0542672	3	139547124	A	G	139517434	139539829	protein coding	1
rs9853714	ENSG00000114251	WNT5A	1.35946e-08	3.72518e-05	0.330426	0.0565788	3	55038664	A	G	55465715	55490539	protein coding	1
rs11295270	ENSG00000114251	WNT5A	7.35041e-06	3.72518e-05	-0.225113	0.0493249	3	54946817	TA	T	55465715	55490539	protein coding	2
rs9810224	ENSG00000114279	FGF12	5.24068e-06	3.63467e-05	-0.632269	0.136292	3	192375429	C	T	192139395	192767764	protein coding	1
rs138555089	ENSG00000114378	HYAL1	1.27853e-07	0.000148948	-0.767797	0.141863	3	50303754	C	A	50299890	50312381	protein coding	1
rs71627388	ENSG00000114378	HYAL1	7.15828e-05	0.000148948	0.200345	0.049744	3	49448190	C	CA	50299890	50312381	protein coding	2
rs66489784	ENSG00000114378	HYAL1	5.7967e-05	0.000148948	-0.226815	0.0555946	3	50149039	GT	G	50299890	50312381	protein coding	3
rs7645026	ENSG00000114423	CBLB	3.35965e-06	5.42658e-05	0.0842118	0.0177782	3	105666797	C	G	105655461	105869552	protein coding	1
rs551133136	ENSG00000114631	PODXL2	3.83855e-06	4.80215e-05	-0.445936	0.0947253	3	127629383	TGCGGCGCCGCCGGGAGCGCGCGTGTCCCGGCCGGGCC	T	127629185	127672802	protein coding	1
rs35694987	ENSG00000114670	NEK11	9.36071e-08	5.89993e-05	0.159113	0.0290709	3	131015722	TA	T	131026850	131350465	protein coding	1
rs80158671	ENSG00000114698	PLSCR4	1.79801e-06	5.40267e-05	-0.266437	0.0546921	3	146391640	G	T	146192335	146251179	protein coding	1
rs4434138	ENSG00000114904	NEK4	1.78212e-06	7.02148e-05	-0.0887528	0.0182114	3	52522874	A	G	52708444	52770946	protein coding	1
rs77120825	ENSG00000114923	SLC4A3	2.81146e-06	3.51889e-05	-0.636758	0.133338	2	219586618	C	A	219627394	219641980	protein coding	1
rs36115038	ENSG00000114923	SLC4A3	2.33514e-05	3.51889e-05	-0.652431	0.151793	2	218960489	G	A	219627394	219641980	protein coding	2
rs575859326	ENSG00000114999	TTL	8.16573e-06	4.92322e-05	0.231053	0.0508934	2	112052436	T	C	112482156	112541739	protein coding	1
rs9989786	ENSG00000115041	KCNIP3	1.10006e-13	0.000191026	-0.306737	0.0393678	2	95301998	A	G	95297327	95386077	protein coding	1
rs4667310	ENSG00000115232	ITGA4	5.5574e-09	6.10399e-05	-0.547558	0.091192	2	181498116	T	A	181457202	181538940	protein coding	1
rs6433974	ENSG00000115252	PDE1A	8.34473e-23	6.51697e-05	-0.783899	0.0733247	2	182488683	G	T	182140036	182523192	protein coding	1
rs10202082	ENSG00000115252	PDE1A	5.77434e-08	6.51697e-05	-0.234978	0.0422067	2	182246428	G	A	182140036	182523192	protein coding	2
rs791465	ENSG00000115257	PCSK4	6.08252e-11	1.44327e-05	-0.263406	0.0387995	19	1489248	A	C	1481428	1490752	protein coding	1
rs791459	ENSG00000115266	APC2	1.77986e-06	1.2185e-05	0.267147	0.0548135	19	1454043	T	C	1446302	1473244	protein coding	1
rs831536	ENSG00000115282	TTC31	3.42987e-06	4.29363e-05	0.154065	0.0325561	2	73896179	T	A	74483073	74494886	protein coding	1
rs34654739	ENSG00000115290	GRB14	9.63988e-07	5.1264e-05	0.193687	0.0387132	2	164576825	GA	G	164492812	164621848	protein coding	1
rs376147657	ENSG00000115414	FN1	3.8832e-07	4.11335e-05	1.07212	0.206561	2	214824385	G	GA	215360440	215436073	protein coding	1
rs7561462	ENSG00000115423	DNAH6	9.12134e-18	6.04537e-05	-0.384795	0.0420536	2	84459633	A	G	84516455	84819589	protein coding	1
rs6547621	ENSG00000115486	GGCX	4.60633e-19	5.38092e-05	0.151452	0.0158452	2	85547553	G	A	85544720	85561547	protein coding	1
rs10169091	ENSG00000115561	CHMP3	7.46511e-07	6.66262e-05	0.0738861	0.0146126	2	86368524	A	C	86503430	86563479	protein coding	1
rs2679716	ENSG00000115561	CHMP3	3.32178e-05	6.66262e-05	0.0564422	0.0133923	2	85903083	T	C	86503430	86563479	protein coding	2
rs7425090	ENSG00000115561	CHMP3	4.61621e-05	6.66262e-05	0.0647765	0.0156639	2	85735020	T	G	86503430	86563479	protein coding	3
rs7573475	ENSG00000115616	SLC9A2	2.02699e-12	6.60781e-05	0.229582	0.031277	2	102593762	T	C	102619707	102711318	protein coding	1
rs11688970	ENSG00000115687	PASK	3.99625e-07	2.7361e-05	-0.216448	0.041749	2	241170635	G	A	241106099	241150264	protein coding	1
rs2239650	ENSG00000115828	QPCT	6.9296e-09	3.74851e-05	-0.386198	0.0647524	2	37211621	A	G	37342827	37373322	protein coding	1
rs74802833	ENSG00000115841	RMDN2	3.10845e-08	4.42973e-05	0.21884	0.038494	2	37928339	A	G	37923187	38067142	protein coding	1
rs7608915	ENSG00000115902	SLC1A4	7.26069e-08	3.6678e-05	0.2086	0.0377719	2	64989513	C	G	64988477	65023865	protein coding	1
rs202219920	ENSG00000115993	TRAK2	1.10683e-07	5.27697e-05	-0.164633	0.0302606	2	201511863	A	C	201377207	201451500	protein coding	1
rs34651755	ENSG00000116031	CD207	9.16948e-12	4.24923e-05	-0.547313	0.077095	2	70888369	T	G	70830211	70835816	protein coding	1
rs11206043	ENSG00000116171	SCP2	2.20102e-09	4.84229e-05	0.101463	0.0164413	1	52936880	C	T	52927276	53051698	protein coding	1
rs7522227	ENSG00000116198	CEP104	7.71471e-07	1.54373e-05	-0.152462	0.0301934	1	3831521	A	G	3812086	3857214	protein coding	1
rs144278787	ENSG00000116199	FAM20B	2.76642e-08	7.44777e-05	0.117929	0.0206636	1	179040981	C	G	179025804	179076567	protein coding	1
rs34659604	ENSG00000116266	STXBP3	3.50377e-09	5.12189e-05	-0.133393	0.0219112	1	108821842	T	TC	108746674	108809523	protein coding	1
rs72663878	ENSG00000116329	OPRD1	5.23055e-07	4.82916e-05	0.184257	0.0359203	1	28790139	C	A	28812142	28871267	protein coding	1
rs12069676	ENSG00000116675	DNAJC6	9.8436e-09	5.26558e-05	-0.302367	0.0512503	1	65287686	C	T	65248219	65415871	protein coding	1
rs9436300	ENSG00000116678	LEPR	2.68698e-08	3.82077e-05	-0.27871	0.0487886	1	65429581	A	G	65420652	65641559	protein coding	1
rs12033705	ENSG00000116783	TNNI3K	2.0431e-10	6.56241e-05	0.268163	0.0407235	1	74168476	T	A	74235387	74544428	protein coding	1
rs1345943	ENSG00000116791	CRYZ	3.60312e-08	6.21658e-05	0.166487	0.0294301	1	74702349	T	A	74705482	74733408	protein coding	1
rs11485298	ENSG00000116791	CRYZ	2.21778e-10	6.21658e-05	-0.203479	0.0309625	1	74752068	C	T	74705482	74733408	protein coding	2
rs28671241	ENSG00000116791	CRYZ	5.37536e-05	6.21658e-05	0.249909	0.0609789	1	74716197	C	T	74705482	74733408	protein coding	3
rs12022333	ENSG00000116830	TTF2	7.4008e-26	4.61633e-05	0.675012	0.0583066	1	117053447	T	C	117060326	117107453	protein coding	1
rs7542768	ENSG00000116857	TMEM9	6.14961e-07	3.28877e-05	0.134226	0.0263377	1	201156198	T	C	201134772	201171574	protein coding	1
rs2645303	ENSG00000116874	WARS2	6.18072e-25	5.15223e-05	-0.287509	0.0254157	1	119012523	G	T	119031216	119140671	protein coding	1
rs113950723	ENSG00000116874	WARS2	3.71594e-08	5.15223e-05	-0.180719	0.0319763	1	119046514	AT	A	119031216	119140671	protein coding	2
rs500555	ENSG00000116883	AL591845.1	1.32376e-08	4.90242e-05	-0.375555	0.0642518	1	36220137	A	G	36323734	36329221	lncRNA	1
rs61772392	ENSG00000116885	OSCP1	9.43006e-06	4.38167e-05	0.125973	0.0279481	1	36458633	C	A	36415827	36450451	protein coding	1
rs568817	ENSG00000116922	C1orf109	1.95681e-06	3.17587e-05	0.131539	0.0271018	1	37692275	C	T	37681570	37692249	protein coding	1
rs7551136	ENSG00000117054	ACADM	5.3962e-07	6.03104e-05	0.110824	0.0216318	1	75701355	C	T	75724347	75787575	protein coding	1
rs12024925	ENSG00000117115	PADI2	1.05423e-08	2.99318e-05	-0.238784	0.04056	1	17104497	C	T	17066761	17119451	protein coding	1
rs10493821	ENSG00000117226	GBP3	1.01082e-27	5.49303e-05	-0.644843	0.0532668	1	89009452	C	T	89006679	89022894	protein coding	1
rs10801713	ENSG00000117228	GBP1	5.28078e-11	7.22526e-05	0.408382	0.0599466	1	89084275	A	G	89052319	89065230	protein coding	1
rs630484	ENSG00000117242	PINK1-AS	5.39912e-25	3.42306e-05	0.231802	0.0204607	1	20666113	G	T	20642657	20652193	lncRNA	1
rs36067432	ENSG00000117407	ARTN	2.87759e-06	4.82005e-05	-0.157655	0.0330482	1	43944000	C	CT	43933320	43937240	protein coding	1
rs9429095	ENSG00000117461	PIK3R3	7.23878e-07	7.55312e-05	-0.139349	0.0275246	1	46137676	T	G	46040140	46133036	protein coding	1
rs10890390	ENSG00000117480	FAAH	3.35734e-09	7.91578e-05	0.215272	0.0353159	1	46372077	G	A	46394317	46413848	protein coding	1
rs76227146	ENSG00000117481	NSUN4	9.15481e-07	7.12732e-05	0.248344	0.0495311	1	46286815	T	C	46340177	46365152	protein coding	1
rs546093987	ENSG00000117481	NSUN4	3.94748e-05	7.12732e-05	-0.134704	0.0322793	1	45862487	AT	A	46340177	46365152	protein coding	2
rs2357229	ENSG00000117595	IRF6	3.58574e-09	3.03038e-05	-0.306224	0.0503348	1	209807144	G	T	209785617	209806175	protein coding	1
rs196400	ENSG00000117602	RCAN3	2.81526e-11	4.28303e-05	0.18358	0.0265427	1	24511109	T	C	24502351	24541040	protein coding	1
rs10158545	ENSG00000117602	RCAN3	3.04994e-05	4.28303e-05	-0.160535	0.0379076	1	24582912	T	C	24502351	24541040	protein coding	2
rs2294226	ENSG00000117640	MTFR1L	1.44983e-13	4.41141e-05	-0.104627	0.0135011	1	25819958	C	T	25818640	25832942	protein coding	1
rs200969019	ENSG00000117724	CENPF	1.02137e-05	4.49767e-05	0.577889	0.128727	1	214332876	C	CT	214603195	214664571	protein coding	1
rs17185038	ENSG00000117748	RPA2	6.80713e-19	6.13853e-05	0.368479	0.0387654	1	27893147	C	G	27891524	27914746	protein coding	1
rs947373	ENSG00000118194	TNNT2	1.36879e-07	2.90018e-05	-0.355823	0.0659076	1	201302855	G	A	201359008	201377764	protein coding	1
rs10919993	ENSG00000118197	DDX59	3.09444e-14	3.33554e-05	-0.149194	0.0186892	1	200658184	C	A	200623896	200669907	protein coding	1
rs74322702	ENSG00000118298	CA14	1.92898e-05	8.54432e-05	-0.231644	0.0533405	1	150384453	T	C	150257251	150265078	protein coding	1
rs699032	ENSG00000118308	LRMP	2.57409e-11	4.24779e-05	0.373913	0.0539471	12	24998193	T	C	25004342	25108334	protein coding	1
rs72877560	ENSG00000118407	FILIP1	6.76364e-06	7.85249e-05	0.271179	0.0591802	6	75514009	G	A	75291859	75493800	protein coding	1
rs9402677	ENSG00000118514	ALDH8A1	9.10718e-37	4.17522e-05	-0.424437	0.0290982	6	135049570	A	T	134917393	134950115	protein coding	1
rs28357094	ENSG00000118762	PKD2	3.3189e-13	4.13839e-05	0.250218	0.0328258	4	87975645	T	G	88007635	88077777	protein coding	1
rs3755746	ENSG00000118849	RARRES1	8.24073e-10	9.69619e-05	0.543023	0.0855889	3	158770844	C	G	158696892	158732489	protein coding	1
rs10170771	ENSG00000118961	LDAH	3.51216e-14	3.72836e-05	-0.198355	0.0249067	2	20683456	T	C	20684014	20823130	protein coding	1
rs141579127	ENSG00000119042	SATB2	1.78742e-07	7.78338e-05	0.611684	0.114418	2	199310840	T	C	199269500	199471266	protein coding	1
rs17195804	ENSG00000119042	SATB2	7.15226e-06	7.78338e-05	-0.142125	0.0310995	2	199258644	G	A	199269500	199471266	protein coding	2
rs372429189	ENSG00000119139	TJP2	3.11921e-06	5.05612e-05	-0.0987771	0.0207822	9	69088545	CCCGG	C	69121264	69274615	protein coding	1
rs60553578	ENSG00000119227	PIGZ	1.04817e-10	2.91934e-05	0.215418	0.0321623	3	196948861	T	C	196946356	196969060	protein coding	1
rs10816770	ENSG00000119326	CTNNAL1	4.61777e-08	3.66939e-05	0.591582	0.105457	9	109101137	T	C	108942569	109013522	protein coding	1
rs10980068	ENSG00000119328	ABITRAM	1.06279e-06	4.19047e-05	-0.154852	0.0310777	9	109818767	C	T	108934400	108950744	protein coding	1
rs146146477	ENSG00000119392	GLE1	1.59767e-06	4.56554e-05	-0.180428	0.0368466	9	128514011	C	T	128504700	128542288	protein coding	1
rs140219549	ENSG00000119411	BSPRY	6.22749e-07	2.64395e-05	0.284872	0.0559256	9	113295434	ATGAAT	A	113349541	113371233	protein coding	1
rs150530945	ENSG00000119431	HDHD3	4.19239e-09	3.51547e-05	-0.352453	0.0582033	9	113378554	CAAAAAAAT	C	113373419	113376999	protein coding	1
rs201653732	ENSG00000119446	RBM18	1.22518e-06	4.02454e-05	0.129724	0.0261917	9	122093051	G	GTGGCCT	122237622	122264840	protein coding	1
rs59637286	ENSG00000119509	INVS	8.29305e-08	7.73823e-05	0.101891	0.0185363	9	100100599	C	T	100099243	100302175	protein coding	1
rs2273514	ENSG00000119632	IFI27L2	1.36407e-06	3.02411e-05	-0.183728	0.0372658	14	94129652	T	C	94127779	94130253	protein coding	1
rs542501445	ENSG00000119705	SLIRP	2.55604e-09	4.64651e-05	0.123233	0.0200557	14	77776870	TACACACAC	T	77708071	77761104	protein coding	1
rs148015683	ENSG00000119705	SLIRP	1.96652e-05	4.64651e-05	-0.187147	0.0431365	14	76721541	T	C	77708071	77761104	protein coding	2
rs7156476	ENSG00000119718	EIF2B2	2.56606e-06	5.47609e-05	-0.0686436	0.0143149	14	75199954	T	C	75002921	75012366	protein coding	1
rs1806837	ENSG00000119787	ATL2	1.49694e-07	3.73827e-05	-0.117136	0.0217678	2	38301020	G	C	38293954	38377285	protein coding	1
rs11889077	ENSG00000119888	EPCAM	2.1499e-24	3.06741e-05	-0.477655	0.0428173	2	47424109	T	C	47345158	47387601	protein coding	1
rs72812306	ENSG00000119888	EPCAM	1.93586e-15	3.06741e-05	0.654141	0.0779386	2	47389117	A	G	47345158	47387601	protein coding	2
rs13020127	ENSG00000119888	EPCAM	1.19799e-05	3.06741e-05	0.561473	0.126078	2	47191793	A	C	47345158	47387601	protein coding	3
rs2147895	ENSG00000119943	PYROXD2	8.6707e-21	5.16947e-05	0.343437	0.0340445	10	98388551	T	G	98383565	98415182	protein coding	1
rs7071755	ENSG00000119973	PRLHR	3.83534e-07	2.69853e-05	0.186694	0.035952	10	118760172	A	G	118589997	118595648	protein coding	1
rs5787157	ENSG00000119977	TCTN3	2.79839e-06	5.54979e-05	0.100156	0.0209685	10	95762390	GT	G	95663396	95694143	protein coding	1
rs79819064	ENSG00000119979	FAM45A	1.73558e-06	3.68927e-05	-0.321251	0.065842	10	119296873	C	T	119104086	119137984	protein coding	1
rs1550348	ENSG00000120008	WDR11	1.44457e-08	2.89116e-05	-0.135349	0.0232206	10	120885282	T	C	120851305	120909524	protein coding	1
rs199647879	ENSG00000120029	ARMH3	1.22675e-07	6.54407e-05	-0.0798391	0.0147295	10	101877656	T	TA	101845599	102056193	protein coding	1
rs10883707	ENSG00000120049	KCNIP2	1.92744e-08	6.34882e-05	0.401662	0.0695515	10	102071145	G	T	101825974	101843920	protein coding	1
rs150649471	ENSG00000120071	KANSL1	2.6178e-13	7.48119e-05	0.130796	0.0170772	17	46125004	AAAGGG	A	46029916	46225389	protein coding	1
rs62063287	ENSG00000120071	KANSL1	1.349e-05	7.48119e-05	0.0931318	0.0210425	17	45964626	G	T	46029916	46225389	protein coding	2
rs112069536	ENSG00000120071	KANSL1	6.45331e-07	7.48119e-05	0.105963	0.0208295	17	45585365	G	C	46029916	46225389	protein coding	3
rs555131028	ENSG00000120071	KANSL1	6.71956e-05	7.48119e-05	-0.0873309	0.0215974	17	45208347	CT	C	46029916	46225389	protein coding	4
rs7210728	ENSG00000120088	CRHR1	1.40444e-06	7.68416e-05	-0.267559	0.0543372	17	45891049	G	A	45784280	45835828	protein coding	1
rs2859823	ENSG00000120262	CCDC170	1.09465e-36	2.59372e-05	0.800511	0.0549617	6	151494729	G	A	151494017	151621193	protein coding	1
rs62621781	ENSG00000120314	WDR55	6.25244e-06	7.03446e-05	-0.269379	0.0585628	5	141399796	C	T	140664676	140674124	protein coding	1
rs2910331	ENSG00000120322	PCDHB8	1.03689e-10	4.69837e-05	-0.285589	0.0426273	5	141215803	C	T	141177790	141180529	protein coding	1
rs17844646	ENSG00000120322	PCDHB8	8.96353e-06	4.69837e-05	0.183696	0.0406482	5	141184004	C	T	141177790	141180529	protein coding	2
rs6590535	ENSG00000120451	SNX19	3.83118e-11	2.61635e-05	0.16754	0.0244028	11	130899138	T	C	130875436	130916509	protein coding	1
rs57013659	ENSG00000120457	KCNJ5	2.4528e-06	2.81585e-05	-0.219702	0.0457237	11	128914153	AGGAC	A	128891356	128921163	protein coding	1
rs67614903	ENSG00000120539	MASTL	8.55346e-21	4.90241e-05	0.284606	0.0282077	10	27166973	GATATGTAATTCTTAATACATATTA	G	27154824	27186924	protein coding	1
rs597248	ENSG00000120539	MASTL	2.28789e-05	4.90241e-05	0.345593	0.0803147	10	27335051	T	G	27154824	27186924	protein coding	2
rs2478144	ENSG00000120594	PLXDC2	2.56042e-09	3.85387e-05	0.185093	0.0301248	10	19830942	C	A	19816239	20289856	protein coding	1
rs139474701	ENSG00000120656	TAF12	2.39924e-06	5.16693e-05	-0.325123	0.0675966	1	28097877	C	A	28589323	28643085	protein coding	1
rs9546759	ENSG00000120669	SOHLH2	4.03298e-52	3.76969e-05	0.49306	0.0264028	13	36222035	C	A	36168217	36214588	protein coding	1
rs1928015	ENSG00000120669	SOHLH2	7.04909e-08	3.76969e-05	0.18521	0.0334991	13	36250593	A	T	36168217	36214588	protein coding	2
rs17553284	ENSG00000120675	DNAJC15	8.15209e-25	3.73811e-05	-0.322551	0.0286012	13	43023570	C	T	43023203	43114213	protein coding	1
rs193099812	ENSG00000120685	PROSER1	2.09611e-06	4.93432e-05	-0.346202	0.0715474	13	38193747	G	A	39009865	39038089	protein coding	1
rs149170835	ENSG00000120699	EXOSC8	2.98651e-06	4.23795e-05	0.138492	0.0290801	13	37296894	T	TTGTG	36998816	37009614	protein coding	1
rs2288729	ENSG00000120868	APAF1	3.87351e-08	4.43868e-05	0.144705	0.0256421	12	98673812	G	A	98645141	98735433	protein coding	1
rs4733058	ENSG00000120899	PTK2B	9.31411e-16	3.76571e-05	0.308733	0.0363329	8	27424379	T	C	27311482	27459391	protein coding	1
rs10623156	ENSG00000120899	PTK2B	1.59322e-06	3.76571e-05	-0.272329	0.055604	8	27274140	A	AAT	27311482	27459391	protein coding	2
rs398112306	ENSG00000120910	PPP3CC	2.09642e-07	2.82675e-05	-0.142424	0.0268	8	22425534	C	CT	22440819	22541142	protein coding	1
rs76093695	ENSG00000120910	PPP3CC	1.97589e-05	2.82675e-05	-0.180624	0.0416437	8	22213858	G	A	22440819	22541142	protein coding	2
rs2643120	ENSG00000121101	TEX14	9.75112e-40	4.81841e-05	0.455187	0.0295918	17	58749588	A	T	58556678	58692055	protein coding	1
rs573411215	ENSG00000121152	NCAPH	6.21728e-20	0.000146753	0.265267	0.0269937	2	96322637	ATT	A	96335766	96377091	protein coding	1
rs7296684	ENSG00000121316	PLBD1	6.06798e-08	4.71929e-05	0.260334	0.0468457	12	14554194	C	T	14503661	14567883	protein coding	1
rs7978092	ENSG00000121361	KCNJ8	1.09224e-07	4.99814e-05	0.225392	0.0414086	12	21894521	C	T	21764955	21775600	protein coding	1
rs183104674	ENSG00000121413	ZSCAN18	6.28089e-07	6.34536e-05	0.457357	0.0898187	19	58195090	C	T	58083838	58118427	protein coding	1
rs499406	ENSG00000121691	CAT	1.62115e-07	3.05727e-05	-0.112504	0.0209684	11	34470394	T	C	34438934	34472060	protein coding	1
rs182703269	ENSG00000121716	PILRB	2.63785e-35	6.16268e-05	0.836328	0.0589281	7	100336830	G	A	100352176	100367733	protein coding	1
rs1690722	ENSG00000121940	CLCC1	1.79567e-07	3.52184e-05	0.103115	0.0192914	1	108912757	G	A	108929508	108963457	protein coding	1
rs55938551	ENSG00000122085	MTERF4	4.61396e-22	3.36655e-05	-0.336263	0.032115	2	241094178	G	A	241072169	241102332	protein coding	1
rs66586255	ENSG00000122378	PRXL2A	2.84911e-09	3.83195e-05	0.125621	0.0205093	10	80429722	C	T	80407829	80437115	protein coding	1
rs35978825	ENSG00000122420	PTGFR	5.32221e-09	6.01918e-05	0.278636	0.0463442	1	78492592	C	T	78303884	78540701	protein coding	1
rs71367557	ENSG00000122490	PQLC1	8.64383e-07	5.89347e-05	0.477736	0.0950552	18	79880169	A	T	79902420	79951657	protein coding	1
rs7797466	ENSG00000122512	PMS2	3.21362e-15	2.90225e-05	-0.148076	0.0178026	7	6007152	G	A	5970925	6009106	protein coding	1
rs34718338	ENSG00000122548	KIAA0087	4.70051e-11	4.79038e-05	0.344567	0.0504361	7	26539251	GGA	G	26533121	26538788	lncRNA	1
rs56119941	ENSG00000122550	KLHL7	4.19773e-06	5.38002e-05	0.0934011	0.0199232	7	22216847	T	G	23105758	23177914	protein coding	1
rs7811699	ENSG00000122591	FAM126A	4.36479e-10	3.78709e-05	-0.208092	0.0322378	7	22859490	T	C	22889371	23014130	protein coding	1
rs7807287	ENSG00000122674	CCZ1	1.69659e-25	2.84744e-05	0.266626	0.0232379	7	6837888	A	G	5898725	5926550	protein coding	1
rs199787009	ENSG00000122674	CCZ1	4.00244e-06	2.84744e-05	-0.121438	0.0258444	7	5950569	C	CA	5898725	5926550	protein coding	2
rs79603064	ENSG00000122678	POLM	1.60384e-11	5.0429e-05	0.334269	0.0476949	7	44062097	G	A	44072062	44082530	protein coding	1
rs397744444	ENSG00000122687	MRM2	4.36366e-07	2.57994e-05	0.125437	0.0242784	7	2233979	G	GA	2234231	2242198	protein coding	1
rs7036559	ENSG00000122692	SMU1	6.47453e-06	4.49907e-05	-0.0622687	0.0135602	9	33064929	C	G	33041765	33076674	protein coding	1
rs111615516	ENSG00000122696	SLC25A51	2.81976e-10	3.2275e-05	0.167717	0.0256842	9	37810463	C	T	37879400	37904353	protein coding	1
rs10813878	ENSG00000122728	TAF1L	7.93865e-08	3.99961e-05	0.261662	0.047529	9	32859236	T	C	32629454	32635669	protein coding	1
rs10970987	ENSG00000122729	ACO1	5.28185e-11	4.12135e-05	0.235451	0.0345622	9	32457191	T	C	32384603	32454769	protein coding	1
rs4746777	ENSG00000122912	SLC25A16	3.78738e-09	5.80829e-05	-0.179899	0.0296183	10	68553092	C	T	68477998	68527523	protein coding	1
rs72800978	ENSG00000122952	ZWINT	4.56256e-08	7.99242e-05	-0.447971	0.0798237	10	56402291	A	G	56357227	56361273	protein coding	1
rs556001	ENSG00000122971	ACADS	7.31405e-10	5.22337e-05	0.215152	0.0338004	12	120715164	A	G	120725774	120740008	protein coding	1
rs76103167	ENSG00000123179	EBPL	1.84349e-15	5.75534e-05	-0.341827	0.0407007	13	49668402	T	A	49660674	49691486	protein coding	1
rs3736943	ENSG00000123200	ZC3H13	2.79661e-08	3.53088e-05	-0.107955	0.0189228	13	46044936	T	C	45954465	46052759	protein coding	1
rs149789274	ENSG00000123297	TSFM	1.43283e-07	5.80262e-05	-0.115012	0.0213388	12	57735519	A	AC	57782761	57808071	protein coding	1
rs724834	ENSG00000123427	EEF1AKMT3	5.02648e-21	5.84578e-05	0.281897	0.0277472	12	57786633	G	C	57771492	57782541	protein coding	1
rs2387701	ENSG00000123545	NDUFAF4	2.03515e-10	5.68317e-05	0.265692	0.0403442	6	96820979	A	G	96889315	96897891	protein coding	1
rs2059723	ENSG00000123600	METTL8	5.86591e-06	4.71383e-05	-0.178525	0.0386917	2	170974687	A	C	171317405	171434802	protein coding	1
rs35854553	ENSG00000123892	RAB38	1.72122e-08	4.12896e-05	-0.326314	0.0562981	11	88176505	T	A	88113251	88175443	protein coding	1
rs143390207	ENSG00000123901	GPR83	4.97913e-10	5.05562e-05	0.173772	0.0270162	11	94485510	A	AAAAAAATCTC	94377316	94401419	protein coding	1
rs7114605	ENSG00000123901	GPR83	9.15059e-06	5.05562e-05	0.171505	0.0379899	11	94392037	G	A	94377316	94401419	protein coding	2
rs582045	ENSG00000123901	GPR83	3.69141e-05	5.05562e-05	-0.130477	0.0311442	11	93843662	T	C	94377316	94401419	protein coding	3
rs13312735	ENSG00000124067	SLC12A4	1.67581e-05	7.94572e-05	0.39527	0.0903369	16	67153308	G	T	67943474	67969601	protein coding	1
rs6099114	ENSG00000124098	FAM210B	2.80579e-25	2.88395e-05	0.342763	0.0300379	20	56366068	T	C	56358974	56368663	protein coding	1
rs3848713	ENSG00000124104	SNX21	7.81277e-08	4.09451e-05	0.121731	0.022099	20	45842037	T	C	45833799	45843276	protein coding	1
rs6073906	ENSG00000124116	WFDC3	1.53811e-28	4.87402e-05	0.359663	0.0291569	20	45773632	T	C	45747944	45791932	protein coding	1
rs4811990	ENSG00000124164	VAPB	1.26417e-07	2.32413e-05	0.117112	0.0216296	20	58387459	C	G	58389122	58451101	protein coding	1
rs143148179	ENSG00000124172	ATP5F1E	9.2556e-13	3.46798e-05	0.778613	0.104324	20	59001727	T	C	59025475	59032345	protein coding	1
rs197824	ENSG00000124205	EDN3	5.21422e-07	2.65015e-05	0.539963	0.105251	20	59360011	A	G	59300443	59325992	protein coding	1
rs55866177	ENSG00000124212	PTGIS	1.89684e-12	4.54226e-05	0.412334	0.0560941	20	49566816	A	G	49503874	49568137	protein coding	1
rs238161	ENSG00000124212	PTGIS	2.69317e-05	4.54226e-05	0.476081	0.111639	20	49226012	A	G	49503874	49568137	protein coding	2
rs112921836	ENSG00000124212	PTGIS	8.68906e-06	4.54226e-05	0.561725	0.124098	20	50500964	G	A	49503874	49568137	protein coding	3
rs111809322	ENSG00000124299	PEPD	8.3937e-09	3.75298e-05	0.151066	0.0254787	19	33393217	C	G	33386950	33521791	protein coding	1
rs2115374	ENSG00000124302	CHST8	3.30461e-09	3.06304e-05	0.390262	0.0639938	19	33627561	C	T	33621953	33773509	protein coding	1
rs1460357	ENSG00000124406	ATP8A1	2.12912e-07	5.58273e-05	-0.197276	0.0371431	4	42629432	C	G	42408373	42657105	protein coding	1
rs9504725	ENSG00000124491	F13A1	7.82382e-56	2.50759e-05	2.95775	0.1504	6	6229974	G	A	6144085	6321013	protein coding	1
rs3778263	ENSG00000124535	WRNIP1	2.13668e-08	2.90339e-05	-0.0920432	0.0159916	6	2786402	C	G	2765414	2786952	protein coding	1
rs2236277	ENSG00000124570	SERPINB6	4.33984e-06	3.04927e-05	0.126209	0.0269635	6	2959279	C	T	2948159	2972165	protein coding	1
rs6907751	ENSG00000124587	PEX6	2.79732e-12	3.06208e-05	0.278741	0.0382399	6	42977112	C	T	42963865	42979181	protein coding	1
rs9378759	ENSG00000124588	NQO2	2.96081e-13	2.94e-05	-0.266622	0.0348975	6	3013254	C	T	2987987	3028869	protein coding	1
rs397709239	ENSG00000124588	NQO2	4.99695e-13	2.94e-05	0.247184	0.0326941	6	3040884	C	CA	2987987	3028869	protein coding	2
rs2206250	ENSG00000124613	ZNF391	3.9207e-08	0.00014351	0.198494	0.035188	6	27388063	A	C	27374615	27403904	protein coding	1
rs6940814	ENSG00000124713	GNMT	5.45011e-18	2.90149e-05	-0.25192	0.0273197	6	42957194	A	G	42960754	42963880	protein coding	1
rs112739942	ENSG00000124743	KLHL31	1.84468e-06	3.43834e-05	0.820679	0.168652	6	53742032	A	G	53647916	53665756	protein coding	1
rs80013170	ENSG00000124795	DEK	5.75732e-06	4.7068e-05	0.235249	0.0509395	6	18713191	T	C	18223860	18264548	protein coding	1
rs4663752	ENSG00000124839	RAB17	7.90034e-40	4.06236e-05	1.3126	0.0851974	2	237602437	T	G	237574322	237601614	protein coding	1
rs11894280	ENSG00000124839	RAB17	2.74374e-08	4.06236e-05	0.772034	0.135227	2	237601116	G	A	237574322	237601614	protein coding	2
rs57754966	ENSG00000125247	TMTC4	2.29589e-08	3.47856e-05	-0.136599	0.0237885	13	100678812	C	A	100603927	100675093	protein coding	1
rs3832453	ENSG00000125337	KIF25	2.50194e-50	2.17809e-05	1.97253	0.108396	6	167993149	GTTT	G	167996241	168045095	protein coding	1
rs3752610	ENSG00000125337	KIF25	6.38285e-13	2.17809e-05	0.966359	0.128463	6	167994037	C	T	167996241	168045095	protein coding	2
rs2843008	ENSG00000125337	KIF25	1.1565e-08	2.17809e-05	0.475012	0.0809055	6	168001757	G	A	167996241	168045095	protein coding	3
rs6938319	ENSG00000125337	KIF25	3.4514e-06	2.17809e-05	-0.678982	0.143492	6	168152547	C	T	167996241	168045095	protein coding	4
rs2516808	ENSG00000125337	KIF25	8.38797e-06	2.17809e-05	-0.335032	0.0738772	6	168004296	T	C	167996241	168045095	protein coding	5
rs236814	ENSG00000125409	TEKT3	8.66341e-10	2.9521e-05	-0.162425	0.025636	17	15565156	A	G	15303811	15341632	protein coding	1
rs1871269	ENSG00000125450	NUP85	4.44587e-28	2.77038e-05	-0.281673	0.0230762	17	75224904	C	T	75205659	75235758	protein coding	1
rs28665479	ENSG00000125551	PLGLB2	2.61217e-35	6.13037e-05	0.891493	0.06281	2	86929445	A	G	87748087	87758793	protein coding	1
rs7576384	ENSG00000125618	PAX8	5.60158e-15	5.19115e-05	-0.419718	0.0509597	2	113235808	C	G	113215997	113278921	protein coding	1
rs397802043	ENSG00000125630	POLR1B	7.51569e-06	5.06072e-05	0.147893	0.0324425	2	112518678	C	CT	112541915	112577150	protein coding	1
rs3810223	ENSG00000125734	GPR108	3.7176e-12	2.133e-05	-0.259822	0.0358671	19	6738222	C	T	6729914	6737603	protein coding	1
rs117602337	ENSG00000125743	SNRPD2	6.8508e-07	2.51556e-05	0.271824	0.0535711	19	45190494	C	T	45687454	45692569	protein coding	1
rs5840994	ENSG00000125814	NAPB	2.47686e-14	5.57716e-05	-0.178696	0.022292	20	23422772	AGTT	A	23374519	23421519	protein coding	1
rs13037939	ENSG00000125821	DTD1	1.39295e-09	3.21607e-05	0.154485	0.0247083	20	18622008	G	A	18587893	18766644	protein coding	1
rs6078006	ENSG00000125899	C20orf187	5.9424e-10	3.35749e-05	-0.238872	0.0373151	20	11005803	T	A	10996293	11029455	lncRNA	1
rs6120974	ENSG00000125991	ERGIC3	1.80581e-06	9.96496e-05	0.15616	0.0320614	20	35539003	T	C	35542021	35557634	protein coding	1
rs527936897	ENSG00000126005	MMP24OS	2.7211e-08	0.000137456	-0.228138	0.0399526	20	35288169	GA	G	35201745	35278131	protein coding	1
rs2239947	ENSG00000126246	IGFLR1	2.14463e-10	3.27382e-05	0.299927	0.0456045	19	35753852	G	C	35738801	35742453	protein coding	1
rs4806187	ENSG00000126267	COX6B1	7.90084e-07	3.30067e-05	-0.132603	0.0262864	19	35658859	A	G	35648323	35658782	protein coding	1
19:49664469:C:G	ENSG00000126456	IRF3	5.45963e-12	2.61768e-05	0.301138	0.041926	19	49664469	C	G	49659569	49665875	protein coding	1
rs140187403	ENSG00000126562	WNK4	1.58356e-26	7.22947e-05	0.745332	0.0633362	17	42735784	G	A	42780610	42797066	protein coding	1
rs8050794	ENSG00000126602	TRAP1	1.18495e-07	2.99617e-05	0.141303	0.0260362	16	3693045	T	C	3651639	3717553	protein coding	1
rs10138301	ENSG00000126777	KTN1	4.74375e-06	3.92202e-05	0.524541	0.112536	14	54868852	A	G	55559072	55701526	protein coding	1
rs1271506	ENSG00000126790	L3HYPDH	3.52321e-08	6.54275e-05	-0.165686	0.0292665	14	59478007	T	A	59460363	59484408	protein coding	1
rs2244789	ENSG00000126870	WDR60	1.20105e-13	4.77724e-05	0.209698	0.0269596	7	158926393	C	T	158856558	158956747	protein coding	1
rs566835735	ENSG00000127249	ATP13A4	7.14871e-08	2.63223e-05	-0.323786	0.0585972	3	193541227	C	T	193398967	193593111	protein coding	1
rs9868155	ENSG00000127252	PLAAT1	1.68373e-07	2.54199e-05	0.201877	0.0376784	3	193132791	G	A	193241125	193277738	protein coding	1
rs2118137	ENSG00000127311	HELB	6.28269e-11	4.34195e-05	0.260031	0.0383328	12	66263872	C	G	66302545	66347645	protein coding	1
rs139769057	ENSG00000127328	RAB3IP	2.4432e-09	4.35271e-05	-0.143493	0.0233225	12	69718895	CAGAG	C	69738681	69823204	protein coding	1
rs35753095	ENSG00000127328	RAB3IP	1.96561e-06	4.35271e-05	-0.0818823	0.0168729	12	69649244	C	T	69738681	69823204	protein coding	2
rs1859646	ENSG00000127364	TAS2R4	5.89695e-23	5.09783e-05	0.27244	0.025378	7	141795804	G	A	141778442	141780819	protein coding	1
rs200218401	ENSG00000127399	LRRC61	1.02312e-12	2.77053e-05	0.264054	0.0354542	7	150354905	T	TGGCACGTGCCTGTAATCCCAGCTGA	150323263	150338156	protein coding	1
rs4984905	ENSG00000127578	WFIKKN1	1.25371e-14	3.20278e-05	0.359963	0.0443444	16	631280	G	T	629239	634117	protein coding	1
rs4790078	ENSG00000127804	METTL16	1.45166e-06	2.12341e-05	0.0784366	0.015952	17	2414883	A	G	2405562	2511891	protein coding	1
rs7788926	ENSG00000127952	STYXL1	1.25469e-10	6.00101e-05	-0.363879	0.0545745	7	75990332	G	A	75996338	76048004	protein coding	1
rs71194561	ENSG00000128039	SRD5A3	1.78641e-06	3.7405e-05	0.226564	0.046494	4	55427529	G	GAGAC	55346242	55373100	protein coding	1
rs74916637	ENSG00000128039	SRD5A3	4.20542e-06	3.7405e-05	0.1195	0.0254909	4	55690917	G	GTTTCTTTTCT	55346242	55373100	protein coding	2
rs140181	ENSG00000128218	VPREB3	4.07208e-24	2.95283e-05	-0.355711	0.0321182	22	23764487	G	A	23752743	23754425	protein coding	1
rs7290371	ENSG00000128218	VPREB3	7.27829e-08	2.95283e-05	0.168191	0.030455	22	23845433	G	A	23752743	23754425	protein coding	2
rs372033658	ENSG00000128245	YWHAH	1.86542e-06	4.16647e-05	0.223046	0.0458591	22	31152972	CT	C	31944522	31957603	protein coding	1
rs71311575	ENSG00000128294	TPST2	2.91507e-12	1.9311e-05	0.15321	0.0210374	22	26523190	A	AAAAC	26521996	26596717	protein coding	1
rs140494305	ENSG00000128463	EMC4	1.3835e-08	2.7034e-05	-0.122652	0.0210133	15	34227033	TAA	T	34225013	34230156	protein coding	1
rs2041527	ENSG00000128534	LSM8	7.56674e-09	9.58578e-05	-0.125104	0.0210325	7	118185780	A	G	118184144	118204035	protein coding	1
rs55727730	ENSG00000128536	CDHR3	5.87921e-08	2.99519e-05	0.213166	0.0383161	7	105888546	C	T	105876796	106036432	protein coding	1
rs4469377	ENSG00000128536	CDHR3	1.40735e-05	2.99519e-05	-0.186361	0.0422	7	105905059	T	G	105876796	106036432	protein coding	2
rs34893739	ENSG00000128573	FOXP2	5.71823e-06	7.05415e-05	-0.171413	0.0371046	7	114238269	CT	C	114086327	114693772	protein coding	1
rs373088413	ENSG00000128596	CCDC136	7.09389e-06	3.86094e-05	0.156735	0.0342845	7	129589360	CA	C	128790757	128822132	protein coding	1
rs3757387	ENSG00000128604	IRF5	5.51292e-14	4.7587e-05	0.24149	0.0305832	7	128936032	T	C	128937457	128950038	protein coding	1
rs3757534	ENSG00000128610	FEZF1	1.09789e-07	5.7589e-05	0.373713	0.0686705	7	122440482	A	G	122301303	122310691	protein coding	1
rs6744787	ENSG00000128699	ORMDL1	1.76751e-11	7.001e-05	-0.204899	0.0293021	2	189668463	C	T	189770267	189784364	protein coding	1
rs550555856	ENSG00000128833	MYO5C	2.85967e-07	5.17359e-05	0.64653	0.123098	15	52284211	A	T	52192322	52295804	protein coding	1
rs77839569	ENSG00000128891	CCDC32	1.42314e-14	5.84625e-05	0.11133	0.0137468	15	40592962	T	TGAGC	40528683	40565057	protein coding	1
rs1711035	ENSG00000128918	ALDH1A2	7.93634e-12	3.46212e-05	0.289347	0.0406244	15	58260972	A	T	57953424	58497866	protein coding	1
rs7166991	ENSG00000128944	KNSTRN	6.81714e-36	4.4258e-05	0.481002	0.033517	15	40379756	A	G	40382721	40394246	protein coding	1
rs71455571	ENSG00000129007	CALML4	3.95755e-07	5.32167e-05	-0.210411	0.0405691	15	68050494	C	CAT	68190705	68206110	protein coding	1
rs2071532	ENSG00000129167	TPH1	7.46191e-12	3.57108e-05	-0.252623	0.0354189	11	18044198	C	T	18017564	18042426	protein coding	1
rs139602352	ENSG00000129194	SOX15	4.64831e-06	2.96076e-05	-0.171042	0.0366603	17	7595494	GTCTC	G	7588178	7590170	protein coding	1
rs143649705	ENSG00000129204	USP6	2.38279e-31	3.45147e-05	3.52765	0.268985	17	5250721	G	A	5116438	5175034	protein coding	1
rs71151841	ENSG00000129204	USP6	2.5599e-06	3.45147e-05	0.558627	0.116475	17	5101425	C	CA	5116438	5175034	protein coding	2
rs2569449	ENSG00000129451	KLK10	2.88569e-17	2.02355e-05	-0.318199	0.0353944	19	51014210	C	T	51012739	51020175	protein coding	1
rs12880057	ENSG00000129480	DTD2	7.91316e-06	4.32311e-05	0.135884	0.0298842	14	31073469	A	G	31446036	31457506	protein coding	1
rs6871304	ENSG00000129595	EPB41L4A	9.4967e-09	6.11001e-05	0.229068	0.0387828	5	112469572	G	A	112142441	112419313	protein coding	1
rs87097	ENSG00000129646	QRICH2	6.57415e-08	2.83118e-05	-0.209467	0.0377975	17	76272958	T	C	76274049	76307998	protein coding	1
rs1671019	ENSG00000129673	AANAT	1.39423e-06	2.11532e-05	-0.288763	0.058625	17	75573846	G	T	76453351	76470117	protein coding	1
rs10709678	ENSG00000130312	MRPL34	3.13813e-14	2.22351e-05	0.188544	0.0236247	19	17304789	CT	C	17292609	17306843	protein coding	1
rs56246802	ENSG00000130338	TULP4	2.61737e-08	3.79271e-05	-0.143048	0.0250191	6	158281214	AT	A	158232236	158511828	protein coding	1
rs2054365	ENSG00000130348	QRSL1	1.53782e-17	3.6044e-05	-0.202687	0.022328	6	106629627	G	A	106629578	106668417	protein coding	1
rs9386646	ENSG00000130349	C6orf203	1.16599e-06	4.57427e-05	0.171479	0.0345496	6	107535637	G	T	107028199	107051586	protein coding	1
rs2028881	ENSG00000130413	STK33	2.72136e-12	3.35681e-05	-0.217564	0.0298294	11	8483389	G	T	8391868	8594289	protein coding	1
rs11684940	ENSG00000130414	NDUFA10	1.41398e-11	1.93653e-05	-0.12355	0.0175772	2	239950974	C	T	239892450	240025345	protein coding	1
rs34277046	ENSG00000130414	NDUFA10	1.1777e-06	1.93653e-05	0.08487	0.0171056	2	239957914	G	A	239892450	240025345	protein coding	2
rs60086589	ENSG00000130518	IQCN	2.85516e-14	2.5349e-05	-0.348871	0.0436366	19	18293908	A	G	18257097	18274509	protein coding	1
rs5827407	ENSG00000130518	IQCN	1.72179e-05	2.5349e-05	-0.208017	0.0476071	19	18274282	AGAG	A	18257097	18274509	protein coding	2
rs60877783	ENSG00000130528	HRC	1.15839e-15	2.92578e-05	0.278531	0.0329005	19	49157408	C	A	49151198	49155396	protein coding	1
rs78418656	ENSG00000130560	UBAC1	1.59479e-06	1.52036e-05	0.240922	0.0491967	9	135115173	T	C	135932969	135961380	protein coding	1
rs62582998	ENSG00000130560	UBAC1	4.30485e-06	1.52036e-05	-0.0886121	0.0189229	9	135967811	C	T	135932969	135961380	protein coding	2
rs41278236	ENSG00000130589	HELZ2	5.44772e-07	3.32497e-05	1.19844	0.234012	20	64010252	G	A	63558086	63574239	protein coding	1
rs2297031	ENSG00000130649	CYP2E1	1.05402e-08	5.08931e-05	-0.272215	0.0462384	10	133419150	C	T	133520406	133561220	protein coding	1
rs10746563	ENSG00000130653	PNPLA7	3.9042e-11	3.55528e-05	0.294021	0.0428447	9	137549626	T	C	137459952	137550402	protein coding	1
rs7541416	ENSG00000130695	CEP85	1.23006e-07	5.36908e-05	0.186494	0.0344096	1	26296420	G	A	26234200	26278808	protein coding	1
rs12124163	ENSG00000130762	ARHGEF16	1.97627e-10	1.99477e-05	-0.455818	0.0691616	1	3476473	G	T	3454665	3481113	protein coding	1
rs11247756	ENSG00000130770	ATP5IF1	1.3121e-06	6.62842e-05	-0.133049	0.0269416	1	28134195	T	C	28236109	28246906	protein coding	1
rs7254894	ENSG00000130876	SLC7A10	6.4137e-07	3.34493e-05	-0.286566	0.0563254	19	33218846	C	T	33208664	33225850	protein coding	1
rs531218390	ENSG00000131165	CHMP1A	2.11462e-08	4.36001e-05	0.557225	0.0967797	16	89659089	A	AGGAGTTCAAGACCAGCTT	89644435	89657721	protein coding	1
rs74465604	ENSG00000131165	CHMP1A	3.11299e-05	4.36001e-05	0.240401	0.0568321	16	89942655	T	C	89644435	89657721	protein coding	2
rs80317010	ENSG00000131203	IDO1	4.82245e-41	3.78101e-05	0.766009	0.0486958	8	40000640	T	TGTTTGTTTGTTTTGA	39902275	39928790	protein coding	1
rs35522855	ENSG00000131401	NAPSB	2.37723e-13	2.53053e-05	-0.373656	0.0486917	19	50343304	A	G	50333796	50344767	transcribed unprocessed pseudogene	1
rs185962424	ENSG00000131401	NAPSB	1.2698e-05	2.53053e-05	0.691974	0.155857	19	50253534	T	C	50333796	50344767	transcribed unprocessed pseudogene	2
rs6953025	ENSG00000131558	EXOC4	1.21933e-05	7.22327e-05	0.119764	0.0269202	7	133939038	G	C	133253073	134066589	protein coding	1
rs76601845	ENSG00000131620	ANO1	1.28616e-47	3.21843e-05	0.878761	0.0502801	11	70076586	A	G	70078302	70189528	protein coding	1
rs3213894	ENSG00000131711	MAP1B	7.03822e-06	7.12123e-05	0.213114	0.0465991	5	72232283	T	C	72107234	72209565	protein coding	1
rs1685886	ENSG00000131748	STARD3	8.42824e-06	6.14644e-05	-0.129909	0.0286597	17	38847222	G	A	39637090	39664201	protein coding	1
rs398041101	ENSG00000131845	AC005261.1	5.27488e-06	3.06938e-05	0.121089	0.0261101	19	57404720	CT	C	57351307	57359898	protein coding	1
rs6510116	ENSG00000131845	AC005261.1	8.93253e-06	3.06938e-05	0.141661	0.0313414	19	58092952	G	T	57351307	57359898	protein coding	2
rs4801599	ENSG00000131849	ZNF132	1.52789e-10	7.94756e-05	-0.18566	0.0279849	19	58484361	A	G	58432814	58440153	protein coding	1
rs11718943	ENSG00000132155	RAF1	1.42756e-06	3.60107e-05	0.0608828	0.0123731	3	12691410	C	T	12583601	12664226	protein coding	1
rs468279	ENSG00000132182	NUP210	9.987e-07	2.69765e-05	0.119958	0.024012	3	13461707	G	C	13316235	13420322	protein coding	1
rs3786350	ENSG00000132199	ENOSF1	1.32313e-07	3.12242e-05	0.18938	0.0350347	18	712356	G	T	670318	712662	protein coding	1
rs66664125	ENSG00000132204	LINC00470	6.26652e-10	1.76536e-05	0.368282	0.0576136	18	1724918	A	T	1254383	1408344	lncRNA	1
rs62078842	ENSG00000132204	LINC00470	9.15771e-09	1.76536e-05	0.364909	0.0617059	18	1408523	T	A	1254383	1408344	lncRNA	2
rs7129909	ENSG00000132274	TRIM22	3.98588e-16	2.25224e-05	-0.391958	0.045475	11	5689947	A	G	5689697	5737089	protein coding	1
rs554311240	ENSG00000132305	IMMT	4.3994e-06	6.02325e-05	-0.0860714	0.0184003	2	86112681	CA	C	86143932	86195770	protein coding	1
rs72747996	ENSG00000132357	CARD6	2.72656e-13	7.11829e-05	0.725087	0.0947475	5	40837370	T	G	40841308	40860175	protein coding	1
rs58697961	ENSG00000132386	SERPINF1	5.37102e-08	1.87003e-05	-0.336969	0.0603808	17	1762130	G	A	1762029	1777565	protein coding	1
rs11764792	ENSG00000132436	FIGNL1	1.39881e-14	5.11582e-05	0.255541	0.0315436	7	50429143	C	T	50444128	50542535	protein coding	1
rs55757091	ENSG00000132600	PRMT7	2.19907e-07	9.52768e-05	0.190008	0.035818	16	68289751	G	A	68310974	68358563	protein coding	1
rs56106543	ENSG00000132604	TERF2	5.81366e-07	6.83795e-05	0.125939	0.0246557	16	69356678	T	C	69355567	69408571	protein coding	1
rs1063125	ENSG00000132681	ATP1A4	3.01971e-17	3.0474e-05	0.482874	0.0537497	1	160128753	G	A	160151570	160186977	protein coding	1
rs10908763	ENSG00000132681	ATP1A4	3.55155e-07	3.0474e-05	-0.2258	0.0433494	1	160157445	C	T	160151570	160186977	protein coding	2
11:68962541:C:CA	ENSG00000132740	IGHMBP2	8.88339e-11	4.26677e-05	0.185679	0.0276076	11	68962541	C	CA	68903842	68940602	protein coding	1
rs1192929	ENSG00000132740	IGHMBP2	2.31555e-05	4.26677e-05	0.155547	0.0361725	11	69697906	A	G	68903842	68940602	protein coding	2
rs11228324	ENSG00000132749	TESMIN	1.85905e-06	4.75536e-05	0.147233	0.030267	11	68684505	T	C	68707440	68751520	protein coding	1
rs6671152	ENSG00000132854	KANK4	2.69154e-16	2.99392e-05	-0.585354	0.0674742	1	62217874	A	T	62236165	62319434	protein coding	1
rs144565967	ENSG00000132854	KANK4	9.64504e-07	2.99392e-05	1.03913	0.207685	1	62796293	TAAATA	T	62236165	62319434	protein coding	2
rs76948989	ENSG00000132967	HMGB1P5	1.05952e-06	3.22885e-05	-0.348244	0.0698813	3	22814079	C	T	22381819	22382929	transcribed processed pseudogene	1
rs928098	ENSG00000133065	SLC41A1	4.43253e-06	4.17358e-05	0.100642	0.0215228	1	205481721	T	C	205789094	205813748	protein coding	1
rs12451710	ENSG00000133193	FAM104A	4.77132e-06	1.45822e-05	-0.102148	0.0219209	17	73222425	G	A	73207353	73236753	protein coding	1
rs114258721	ENSG00000133392	MYH11	2.00962e-08	5.27086e-05	1.20687	0.209263	16	15793271	C	T	15703135	15857028	protein coding	1
rs13163136	ENSG00000133401	PDZD2	1.04803e-06	2.88431e-05	0.2027	0.0406566	5	32340209	C	G	31639131	32110932	protein coding	1
rs5760120	ENSG00000133433	GSTT2B	6.43513e-79	2.75391e-05	-1.12665	0.0432414	22	23924680	G	A	23957414	23961186	protein coding	1
rs57108683	ENSG00000133433	GSTT2B	2.13012e-19	2.75391e-05	0.771251	0.0798025	22	23903890	T	C	23957414	23961186	protein coding	2
rs1002286	ENSG00000133433	GSTT2B	3.73829e-06	2.75391e-05	0.450907	0.0956512	22	23915150	G	A	23957414	23961186	protein coding	3
rs11089969	ENSG00000133477	FAM83F	5.00501e-12	5.43309e-05	0.247853	0.0344405	22	40023119	T	C	39994954	40043534	protein coding	1
rs5753187	ENSG00000133488	SEC14L4	4.62983e-11	5.41122e-05	0.170502	0.0249481	22	30534093	T	A	30488913	30505711	protein coding	1
rs11767293	ENSG00000133627	ACTR3B	8.79753e-11	2.21297e-05	-0.103518	0.0153878	7	152792778	C	T	152759749	152855378	protein coding	1
rs111508196	ENSG00000133704	IPO8	2.66293e-07	4.05118e-05	-0.103326	0.0196195	12	30627645	T	TAAATA	30628988	30695869	protein coding	1
rs7111970	ENSG00000133805	AMPD3	7.42122e-11	3.88128e-05	0.192403	0.0284799	11	10450133	G	A	10308313	10507579	protein coding	1
rs4904758	ENSG00000133943	DGLUCY	6.98483e-06	3.05816e-05	0.129436	0.0282916	14	91176829	T	A	91060333	91225632	protein coding	1
rs781501397	ENSG00000133983	COX16	4.78549e-10	4.9106e-05	-0.212559	0.0330111	14	70317464	G	GGT	70325081	70416984	protein coding	1
rs34906255	ENSG00000133985	TTC9	3.15561e-10	5.64867e-05	0.239838	0.0368375	14	70638069	C	T	70641916	70675366	protein coding	1
rs67988556	ENSG00000133985	TTC9	2.2597e-06	5.64867e-05	-0.389957	0.0808542	14	70615431	T	C	70641916	70675366	protein coding	2
rs2123472	ENSG00000134014	ELP3	3.00985e-15	3.39309e-05	0.151919	0.0182437	8	28094039	C	A	28089673	28191156	protein coding	1
rs73218763	ENSG00000134020	PEBP4	1.7257e-10	2.58959e-05	-0.390773	0.0590859	8	22927534	C	T	22713251	23000000	protein coding	1
rs111553537	ENSG00000134020	PEBP4	1.19954e-05	2.58959e-05	-0.252504	0.0567064	8	22714110	T	A	22713251	23000000	protein coding	2
rs544296593	ENSG00000134049	IER3IP1	4.20106e-06	3.23161e-05	-0.423452	0.0903291	18	47061818	G	T	47152834	47176364	protein coding	1
rs12903350	ENSG00000134160	TRPM1	1.00842e-08	5.37796e-05	0.642249	0.108941	15	30775826	G	A	31001061	31161273	protein coding	1
rs8024651	ENSG00000134160	TRPM1	4.21837e-05	5.37796e-05	-0.386948	0.0930823	15	31486500	T	C	31001061	31161273	protein coding	2
rs36209093	ENSG00000134184	GSTM1	5.33969e-32	3.09932e-05	-2.09258	0.15742	1	109687165	C	T	109687814	109709039	protein coding	1
rs12745189	ENSG00000134184	GSTM1	1.41913e-05	3.09932e-05	0.55219	0.125094	1	109643941	C	T	109687814	109709039	protein coding	2
rs655315	ENSG00000134184	GSTM1	3.73506e-06	3.09932e-05	-0.616589	0.130792	1	109672556	A	G	109687814	109709039	protein coding	3
rs112264810	ENSG00000134184	GSTM1	2.13745e-05	3.09932e-05	1.03916	0.240577	1	109697599	A	AT	109687814	109709039	protein coding	4
rs6688453	ENSG00000134198	TSPAN2	4.22755e-07	4.22588e-05	-0.214155	0.0413981	1	115084477	C	G	115048011	115089503	protein coding	1
rs360631	ENSG00000134198	TSPAN2	5.77889e-07	4.22588e-05	0.205646	0.0402475	1	114872862	C	A	115048011	115089503	protein coding	2
rs28743105	ENSG00000134201	GSTM5	1.92951e-19	3.56526e-05	-0.559248	0.0578007	1	109711891	C	G	109711780	109775428	protein coding	1
rs3895838	ENSG00000134201	GSTM5	1.96906e-05	3.56526e-05	0.476244	0.10978	1	109635226	A	G	109711780	109775428	protein coding	2
rs1332018	ENSG00000134202	GSTM3	3.86703e-23	3.32949e-05	0.352814	0.0327006	1	109740350	G	T	109733932	109741038	protein coding	1
rs28743105	ENSG00000134202	GSTM3	6.51557e-10	3.32949e-05	-0.265353	0.0415509	1	109711891	C	G	109733932	109741038	protein coding	2
rs79748332	ENSG00000134215	VAV3	4.14501e-12	4.7246e-05	0.402791	0.0557366	1	107754654	G	A	107571161	107965180	protein coding	1
rs505303	ENSG00000134243	SORT1	7.95109e-06	3.77694e-05	0.132712	0.0291934	1	109598355	C	T	109309568	109397918	protein coding	1
rs2293449	ENSG00000134285	FKBP11	2.05124e-12	6.11296e-05	-0.188852	0.0257347	12	48924763	G	A	48921518	48926474	protein coding	1
rs34021855	ENSG00000134285	FKBP11	1.83372e-05	6.11296e-05	-0.34272	0.0786993	12	48899518	CA	C	48921518	48926474	protein coding	2
rs3795974	ENSG00000134324	LPIN1	1.81557e-19	2.33783e-05	0.205915	0.0212642	2	11784824	T	C	11677595	11827409	protein coding	1
2:11713787:G:A	ENSG00000134324	LPIN1	8.8211e-12	2.33783e-05	0.16067	0.0226091	2	11713787	G	A	11677595	11827409	protein coding	2
rs55790558	ENSG00000134463	ECHDC3	2.06062e-07	2.47108e-05	0.192077	0.0361198	10	11779219	C	T	11742366	11764070	protein coding	1
rs72766304	ENSG00000134463	ECHDC3	4.58262e-06	2.47108e-05	0.391271	0.0838014	10	11784556	G	A	11742366	11764070	protein coding	2
rs16926921	ENSG00000134532	SOX5	5.00428e-06	3.41513e-05	0.183635	0.0394975	12	23982049	A	C	23529504	24562544	protein coding	1
rs59771362	ENSG00000134575	ACP2	8.27295e-06	0.00012816	-0.188035	0.0414447	11	47249937	C	CA	47239305	47248906	protein coding	1
rs72905633	ENSG00000134744	TUT4	2.44754e-15	5.73061e-05	0.376672	0.0450707	1	52547846	G	C	52408282	52553487	protein coding	1
rs948636	ENSG00000134779	TPGS2	8.43835e-09	5.28684e-05	-0.126678	0.0213689	18	36781799	G	C	36777647	36829216	protein coding	1
rs9525017	ENSG00000134873	CLDN10	9.063e-54	3.33963e-05	0.935372	0.0489364	13	95542274	A	G	95433604	95579759	protein coding	1
rs200048406	ENSG00000134910	STT3A	3.31425e-06	3.40443e-05	0.361168	0.0761996	11	125187664	C	CT	125591712	125625215	protein coding	1
rs7869135	ENSG00000135049	AGTPBP1	3.71415e-10	4.61584e-05	-0.235247	0.0362884	9	85739985	G	C	85546539	85742029	protein coding	1
rs357635	ENSG00000135069	PSAT1	1.08694e-08	4.15178e-05	0.332407	0.056517	9	78173013	T	C	78297125	78330093	protein coding	1
rs10774961	ENSG00000135093	USP30	2.08018e-09	4.08719e-05	0.115643	0.0187087	12	109080328	A	G	109023089	109088023	protein coding	1
rs2017272	ENSG00000135297	MTO1	3.42801e-08	5.58042e-05	0.123523	0.0217988	6	73486258	A	T	73461578	73509236	protein coding	1
rs113122917	ENSG00000135299	ANKRD6	1.21321e-07	4.7952e-05	-0.234341	0.0432161	6	89430739	G	A	89433152	89633834	protein coding	1
rs79645974	ENSG00000135334	AKIRIN2	9.90273e-07	4.58632e-05	0.391289	0.0782968	6	87136359	A	G	87674860	87702233	protein coding	1
rs12294785	ENSG00000135362	PRR5L	6.39781e-13	3.39866e-05	0.433347	0.0576184	11	36449866	G	C	36296288	36465204	protein coding	1
rs11032793	ENSG00000135373	EHF	8.36828e-06	3.02155e-05	-0.243873	0.0537827	11	34631476	T	C	34621093	34661057	protein coding	1
rs11170639	ENSG00000135390	ATP5MC2	1.63177e-08	4.19489e-05	0.177423	0.0305577	12	53666667	A	G	53632726	53677408	protein coding	1
rs58090786	ENSG00000135390	ATP5MC2	2.15329e-06	4.19489e-05	-0.604059	0.124978	12	52841325	TA	T	53632726	53677408	protein coding	2
rs113574332	ENSG00000135537	AFG1L	5.53162e-06	4.99754e-05	0.278272	0.0601398	6	108526860	G	A	108294894	108526796	protein coding	1
rs7978910	ENSG00000135643	KCNMB4	8.34594e-10	4.09023e-05	0.220004	0.0346881	12	70476676	A	G	70366290	70434292	protein coding	1
rs3829546	ENSG00000135698	MPHOSPH6	7.32147e-11	1.85431e-05	-0.146604	0.0216935	16	82172619	G	C	82147798	82170224	protein coding	1
rs7187847	ENSG00000135702	CHST5	1.09163e-06	3.45809e-05	0.327749	0.0658513	16	75631107	G	A	75528535	75535247	protein coding	1
rs2148582	ENSG00000135744	AGT	7.82143e-09	3.42136e-05	0.191036	0.0321497	1	230714053	A	G	230702523	230714122	protein coding	1
rs7544073	ENSG00000135750	KCNK1	5.59788e-10	2.34602e-05	-0.264093	0.0411882	1	233670016	C	T	233614004	233672512	protein coding	1
rs10911102	ENSG00000135828	RNASEL	9.11619e-15	5.08874e-05	0.248259	0.0304068	1	182589002	T	C	182573634	182589256	protein coding	1
rs3806557	ENSG00000135925	WNT10A	1.08508e-09	4.71595e-05	-0.333941	0.0530373	2	218879152	G	A	218880852	218899581	protein coding	1
rs75281991	ENSG00000135951	TSGA10	1.59119e-25	8.32866e-05	0.336668	0.0293221	2	99164876	G	GGGT	98997261	99154964	protein coding	1
rs80056230	ENSG00000135972	MRPS9	1.10847e-21	4.08413e-05	-0.230897	0.022294	2	105080913	A	G	105038069	105099960	protein coding	1
rs11108100	ENSG00000136014	USP44	3.10146e-07	3.2757e-05	-0.204085	0.0389787	12	95546940	T	C	95516560	95551476	protein coding	1
rs61942136	ENSG00000136026	CKAP4	4.39907e-10	4.8702e-05	-0.165227	0.0256025	12	106255446	C	T	106237881	106304279	protein coding	1
rs1196794	ENSG00000136044	APPL2	2.04894e-06	3.04013e-05	-0.0967952	0.0199839	12	105242058	T	A	105173297	105236203	protein coding	1
rs34546795	ENSG00000136051	WASHC4	5.82145e-06	3.22526e-05	-0.203174	0.0440177	12	105154033	CT	C	105107324	105169134	protein coding	1
rs7431380	ENSG00000136068	FLNB	8.19461e-16	7.39239e-05	0.26552	0.0311798	3	57465261	T	G	58008400	58172251	protein coding	1
rs342778	ENSG00000136100	VPS36	5.45451e-07	6.87699e-05	-0.171617	0.0335123	13	52611595	T	G	52412602	52450634	protein coding	1
rs9535526	ENSG00000136104	RNASEH2B	1.15602e-15	4.49736e-05	0.241214	0.0284916	13	50910309	C	T	50909678	51024120	protein coding	1
rs7321027	ENSG00000136104	RNASEH2B	1.14376e-11	4.49736e-05	-0.465635	0.0659129	13	50952622	C	G	50909678	51024120	protein coding	2
rs2760867	ENSG00000136108	CKAP2	2.46426e-24	6.3205e-05	-0.325546	0.0292272	13	52249622	A	G	52455429	52476628	protein coding	1
rs4386030	ENSG00000136110	CNMD	6.38012e-09	6.67335e-05	0.289432	0.0484055	13	52736195	T	C	52703264	52739820	protein coding	1
rs117109354	ENSG00000136141	LRCH1	1.43692e-11	3.77962e-05	-0.253021	0.0360101	13	46537706	C	T	46553168	46753040	protein coding	1
rs7321952	ENSG00000136144	RCBTB1	4.72721e-09	6.08201e-05	-0.186812	0.0309608	13	49526184	A	G	49531946	49585558	protein coding	1
rs7996197	ENSG00000136153	LMO7	1.08429e-06	3.59994e-05	0.164802	0.0331027	13	75637487	C	A	75620434	75859870	protein coding	1
rs10492450	ENSG00000136167	LCP1	4.16397e-27	3.54174e-05	0.697372	0.0584436	13	46149159	T	A	46125920	46211871	protein coding	1
rs34510692	ENSG00000136167	LCP1	5.94131e-06	3.54174e-05	0.379556	0.0823067	13	46141941	T	C	46125920	46211871	protein coding	2
rs150436006	ENSG00000136240	KDELR2	9.24737e-08	3.93148e-05	0.118301	0.0216049	7	6494298	C	T	6445953	6484190	protein coding	1
rs1881201	ENSG00000136243	NUPL2	4.49314e-10	4.61053e-05	0.148995	0.0231003	7	23154394	C	T	23181841	23201011	protein coding	1
rs17379465	ENSG00000136250	AOAH	2.36072e-06	3.46055e-05	0.187807	0.0390188	7	36735669	C	A	36512949	36724549	protein coding	1
rs35331607	ENSG00000136378	ADAMTS7	2.60298e-07	4.03607e-05	-0.446362	0.0846817	15	78755304	C	T	78759206	78811464	protein coding	1
rs11547207	ENSG00000136425	CIB2	9.08312e-11	4.25505e-05	0.2109	0.0313751	15	78131254	A	C	78104606	78131544	protein coding	1
rs7226225	ENSG00000136448	NMT1	3.93783e-06	5.5956e-05	-0.107878	0.0229425	17	45054254	A	T	45051610	45109016	protein coding	1
rs73883565	ENSG00000136521	NDUFB5	7.91995e-06	6.5036e-05	0.1884	0.0414355	3	179587865	A	T	179604690	179627647	protein coding	1
rs2758054	ENSG00000136682	CBWD2	8.41502e-15	4.91401e-05	-0.206784	0.0252904	2	113428344	T	G	113437691	113496189	protein coding	1
rs10987995	ENSG00000136811	ODF2	2.36184e-06	4.43278e-05	0.102674	0.0213319	9	128457945	T	A	128455186	128501292	protein coding	1
rs966390	ENSG00000136824	SMC2	8.60328e-21	4.65585e-05	-0.281505	0.0279024	9	104181750	A	G	104094260	104141419	protein coding	1
rs3780696	ENSG00000136827	TOR1A	7.91695e-10	2.83479e-05	-0.13984	0.0220166	9	129816670	G	A	129812942	129824244	protein coding	1
rs2498906	ENSG00000136827	TOR1A	1.19596e-05	2.83479e-05	-0.0776718	0.0174405	9	129540653	A	G	129812942	129824244	protein coding	2
rs72757158	ENSG00000136942	RPL35	1.10274e-07	5.84162e-05	0.583323	0.107204	9	123959249	G	C	124857880	124861981	protein coding	1
rs34425131	ENSG00000136950	ARPC5L	1.39683e-09	4.76142e-05	-0.117486	0.0187921	9	125058101	T	TA	124862130	124877733	protein coding	1
rs10098410	ENSG00000136960	ENPP2	1.33964e-14	6.05729e-05	-0.678578	0.0836963	8	119601043	A	T	119557086	119673453	protein coding	1
rs147149713	ENSG00000136999	CCN3	4.34147e-07	4.63961e-05	0.250488	0.0484723	8	119360711	C	CCTCTCT	119416446	119424434	protein coding	1
rs11795400	ENSG00000137054	POLR1E	8.23927e-09	3.73364e-05	-0.144753	0.0243999	9	37553066	G	A	37485948	37503697	protein coding	1
rs7847621	ENSG00000137098	SPAG8	1.45978e-07	4.98977e-05	-0.156283	0.0290159	9	35780223	A	G	35808045	35812272	protein coding	1
rs2395786	ENSG00000137218	FRS3	1.3181e-06	2.48271e-05	0.171873	0.0348101	6	41755403	G	A	41770176	41786542	protein coding	1
rs35123690	ENSG00000137261	KIAA0319	9.95401e-12	3.18035e-05	0.252319	0.0356085	6	24644610	G	GA	24544104	24646191	protein coding	1
rs34299171	ENSG00000137269	LRRC1	2.43243e-07	4.64577e-05	0.145147	0.0274659	6	53948772	G	C	53794497	53924125	protein coding	1
rs11419096	ENSG00000137274	BPHL	1.95686e-08	2.79346e-05	0.175069	0.0303297	6	3149369	C	CA	3118374	3153578	protein coding	1
rs2807692	ENSG00000137274	BPHL	2.3325e-05	2.79346e-05	-0.313922	0.0730316	6	3232987	G	C	3118374	3153578	protein coding	2
rs17197087	ENSG00000137310	TCF19	4.13218e-30	7.95792e-05	0.472421	0.0369868	6	31158455	C	T	31158547	31167159	protein coding	1
rs11760024	ENSG00000137310	TCF19	4.90522e-05	7.95792e-05	0.266401	0.0646536	6	31295929	A	G	31158547	31167159	protein coding	2
rs2518469	ENSG00000137364	TPMT	2.17037e-08	5.5298e-05	0.11406	0.0198269	6	18153099	T	A	18128311	18155077	protein coding	1
rs4713355	ENSG00000137404	NRM	3.69439e-07	7.36884e-05	0.557547	0.107211	6	30718033	T	C	30688047	30691420	protein coding	1
rs74463708	ENSG00000137404	NRM	8.85749e-06	7.36884e-05	0.366932	0.0811463	6	31521267	G	A	30688047	30691420	protein coding	2
rs2535339	ENSG00000137411	VARS2	6.06377e-12	6.74189e-05	0.196276	0.0273907	6	30871653	C	T	30908242	30926459	protein coding	1
6:31494828:C:CAAAA	ENSG00000137411	VARS2	1.43074e-05	6.74189e-05	0.138298	0.0313436	6	31494828	C	CAAAA	30908242	30926459	protein coding	2
rs4863640	ENSG00000137463	MGARP	4.03095e-06	2.66615e-05	0.133005	0.0283172	4	139244689	T	C	139266165	139280225	protein coding	1
rs471226	ENSG00000137501	SYTL2	6.48441e-07	8.76932e-05	0.247529	0.0486742	11	85666993	A	G	85694224	85811159	protein coding	1
rs509870	ENSG00000137501	SYTL2	7.53832e-05	8.76932e-05	0.387929	0.0966277	11	86525585	G	A	85694224	85811159	protein coding	2
rs7101478	ENSG00000137513	NARS2	8.90618e-17	4.24158e-05	0.226635	0.0256608	11	78561471	C	A	78435968	78574874	protein coding	1
rs111469507	ENSG00000137547	MRPL15	7.82519e-06	5.82834e-05	-0.518752	0.114023	8	54373762	C	T	54135210	54147901	protein coding	1
rs36106177	ENSG00000137571	SLCO5A1	9.31103e-06	3.68421e-05	0.139905	0.0310192	8	69873146	C	T	69667046	69834978	protein coding	1
4:168432242:T:TTG	ENSG00000137628	DDX60	4.63189e-06	3.69079e-05	-0.271328	0.0581452	4	168432242	T	TTG	168216294	168318804	protein coding	1
rs80307351	ENSG00000137672	TRPC6	4.23175e-07	4.97108e-05	0.139314	0.0269316	11	101499597	C	T	101451564	101872562	protein coding	1
rs28399271	ENSG00000137764	MAP2K5	2.52654e-06	3.91934e-05	-0.0972882	0.0202742	15	67417673	G	A	67542703	67807117	protein coding	1
rs77187862	ENSG00000137804	NUSAP1	8.80194e-14	6.01306e-05	0.290183	0.0370821	15	41327078	A	T	41320794	41381050	protein coding	1
rs535287577	ENSG00000137822	TUBGCP4	2.85827e-06	0.000104279	0.216092	0.0452841	15	43382216	AAAAAAG	A	43369221	43409771	protein coding	1
rs74545595	ENSG00000137843	PAK6	3.83228e-10	4.38534e-05	0.449511	0.0693976	15	40229722	T	C	40217428	40277487	protein coding	1
rs2453088	ENSG00000137878	GCOM1	2.42647e-09	3.47519e-05	-0.308035	0.050056	15	57580455	G	T	57591908	57714745	protein coding	1
rs7550741	ENSG00000137944	KYAT3	5.04028e-10	4.77609e-05	0.216089	0.0336062	1	88900993	G	A	88935773	88992953	protein coding	1
rs9309559	ENSG00000138030	KHK	8.22435e-07	6.76599e-05	0.172835	0.0343184	2	26918647	A	C	27086747	27100762	protein coding	1
rs62130680	ENSG00000138074	SLC5A6	5.14878e-06	6.82283e-05	-0.192971	0.0415618	2	27235922	T	C	27199587	27212958	protein coding	1
rs2025713	ENSG00000138111	MFSD13A	2.48165e-21	0.000107857	-0.283969	0.0276992	10	102470399	A	G	102461395	102477045	protein coding	1
rs12413028	ENSG00000138115	CYP2C8	3.94313e-08	6.47966e-05	0.261341	0.0463381	10	95241143	A	G	95036772	95069497	protein coding	1
rs788107	ENSG00000138119	MYOF	5.87222e-09	4.33854e-05	-0.364141	0.0607467	10	93451133	A	G	93306429	93482334	protein coding	1
rs72819040	ENSG00000138119	MYOF	3.44128e-05	4.33854e-05	0.885338	0.210491	10	93457080	T	A	93306429	93482334	protein coding	2
rs146718327	ENSG00000138138	ATAD1	7.87038e-07	5.46089e-05	-0.265207	0.0525646	10	87722075	C	T	87751512	87841343	protein coding	1
rs10998195	ENSG00000138346	DNA2	4.57693e-07	4.99252e-05	-0.389874	0.0756025	10	68457704	T	C	68414064	68472121	protein coding	1
rs147356055	ENSG00000138347	MYPN	2.55922e-13	8.15452e-05	-0.477326	0.0622932	10	68100902	TA	T	68106117	68212017	protein coding	1
rs138067375	ENSG00000138347	MYPN	1.17542e-05	8.15452e-05	0.415792	0.0932795	10	68745743	C	T	68106117	68212017	protein coding	2
rs10180210	ENSG00000138356	AOX1	6.88501e-16	6.6488e-05	0.658908	0.0771481	2	200643710	G	A	200586014	200677064	protein coding	1
rs16853834	ENSG00000138363	ATIC	5.17909e-10	3.57474e-05	0.149672	0.0232941	2	215345513	C	T	215311956	215349773	protein coding	1
rs6744811	ENSG00000138376	BARD1	3.59133e-31	4.51534e-05	0.486686	0.0372493	2	214812584	A	C	214725646	214809683	protein coding	1
rs2121282	ENSG00000138376	BARD1	5.67167e-13	4.51534e-05	-0.460125	0.0610176	2	214845641	G	A	214725646	214809683	protein coding	2
rs1550842	ENSG00000138376	BARD1	6.60383e-08	4.51534e-05	-0.250246	0.0451553	2	214828495	A	T	214725646	214809683	protein coding	3
rs1132360	ENSG00000138381	ASNSD1	7.18233e-26	6.74075e-05	0.305395	0.0263711	2	189661498	C	T	189661385	189670831	protein coding	1
rs4488642	ENSG00000138400	MDH1B	2.15567e-06	4.47362e-05	0.176989	0.0366226	2	206780740	A	G	206737763	206765328	protein coding	1
rs535102437	ENSG00000138468	SENP7	2.302e-06	6.59985e-05	-0.133709	0.0277481	3	101469537	T	A	101324205	101513241	protein coding	1
rs79546632	ENSG00000138472	GUCA1C	4.13392e-07	6.06136e-05	0.415439	0.0802373	3	109049249	A	C	108907792	108953879	protein coding	1
4:88385507:T:C	ENSG00000138642	HERC6	2.67704e-07	4.06053e-05	0.33623	0.0638561	4	88385507	T	C	88378739	88443111	protein coding	1
rs77738892	ENSG00000138722	MMRN1	6.24086e-06	5.64073e-05	0.649983	0.141293	4	90386840	A	G	89879532	89954629	protein coding	1
rs12511880	ENSG00000138735	PDE5A	1.04888e-05	8.44186e-05	0.198483	0.0442724	4	119980371	T	A	119494397	119628804	protein coding	1
rs11732759	ENSG00000138744	NAAA	3.51433e-07	4.50372e-05	0.272915	0.0523772	4	75935287	T	A	75913660	75941013	protein coding	1
rs28565556	ENSG00000138769	CDKL2	2.68349e-09	6.00311e-05	0.175681	0.0286321	4	75823960	G	T	75576496	75630716	protein coding	1
rs1876534	ENSG00000138771	SHROOM3	3.0396e-06	4.37135e-05	-0.163244	0.0343051	4	76356471	G	T	76435229	76783253	protein coding	1
rs139595603	ENSG00000138778	CENPE	2.76949e-08	6.74747e-05	0.235416	0.0412512	4	103188970	G	A	103105806	103198409	protein coding	1
rs34444097	ENSG00000138795	LEF1	5.3664e-08	5.26968e-05	0.211698	0.0379326	4	108218289	G	A	108047545	108168956	protein coding	1
rs7681359	ENSG00000138796	HADH	2.43284e-06	5.1439e-05	-0.199	0.0414001	4	108006685	A	C	107989714	108035175	protein coding	1
rs1032355	ENSG00000138823	MTTP	2.14717e-51	5.54705e-05	-0.922339	0.049907	4	99618739	T	C	99563761	99623999	protein coding	1
rs6595865	ENSG00000138829	FBN2	1.16042e-28	6.4922e-05	-0.699384	0.0565403	5	128880817	G	C	128257909	128659185	protein coding	1
rs6870737	ENSG00000138829	FBN2	2.62142e-06	6.4922e-05	0.388811	0.081155	5	128570854	A	G	128257909	128659185	protein coding	2
rs7511306	ENSG00000138944	SHISAL1	1.46066e-13	1.77791e-05	-0.390238	0.0503636	22	44304707	G	A	44243665	44312951	protein coding	1
rs139229	ENSG00000138944	SHISAL1	7.09124e-06	1.77791e-05	0.175722	0.0384349	22	44220338	C	G	44243665	44312951	protein coding	2
rs4272830	ENSG00000139055	ERP27	4.33952e-28	5.82583e-05	0.310931	0.025467	12	14927101	C	T	14914039	14938537	protein coding	1
rs3912640	ENSG00000139112	GABARAPL1	1.53658e-06	4.07114e-05	-0.13577	0.0276798	12	10167613	C	T	10212458	10223128	protein coding	1
rs59374360	ENSG00000139117	CPNE8	4.78881e-06	0.000189305	-0.204782	0.0439539	12	38760453	G	A	38646822	38907430	protein coding	1
rs12819409	ENSG00000139187	KLRG1	9.18798e-09	3.79557e-05	0.186189	0.0314907	12	9034540	G	A	8950044	9010760	protein coding	1
rs7135402	ENSG00000139197	PEX5	2.43287e-07	2.75463e-05	-0.0984287	0.0186255	12	7167489	G	A	7188685	7218574	protein coding	1
rs2407986	ENSG00000139323	POC1B	8.73704e-06	6.07386e-05	-0.271545	0.0600143	12	89407845	T	A	89419718	89526047	protein coding	1
rs10732576	ENSG00000139364	TMEM132B	1.40011e-07	2.02406e-05	-0.20138	0.0373316	12	125231237	G	A	125186836	125662377	protein coding	1
rs76863133	ENSG00000139410	SDSL	3.18622e-06	3.52369e-05	0.528339	0.111268	12	113383538	C	G	113422380	113438276	protein coding	1
rs11066138	ENSG00000139445	FOXN4	3.14573e-12	4.36832e-05	0.210654	0.0289733	12	109293560	C	T	109277978	109309284	protein coding	1
rs34487633	ENSG00000139445	FOXN4	2.04242e-06	4.36832e-05	-0.205262	0.0423687	12	109317818	A	G	109277978	109309284	protein coding	2
rs3764098	ENSG00000139508	SLC46A3	2.13983e-11	3.37632e-05	-0.197041	0.0283048	13	28718735	A	G	28700064	28718970	protein coding	1
rs35830890	ENSG00000139531	SUOX	6.72897e-07	6.64794e-05	-0.105515	0.0207797	12	55978774	CT	C	55997180	56006641	protein coding	1
rs7964698	ENSG00000139624	CERS5	7.4008e-17	7.19062e-05	-0.212948	0.0240401	12	50113396	C	T	50129306	50167533	protein coding	1
rs562315357	ENSG00000139644	TMBIM6	4.30011e-06	5.86335e-05	-0.277844	0.0593335	12	50382246	CA	C	49707725	49764934	protein coding	1
rs1168534	ENSG00000139874	SSTR1	4.48805e-10	6.86991e-05	-0.189912	0.0294433	14	38373425	C	T	38207904	38213067	protein coding	1
rs7143804	ENSG00000139899	CBLN3	2.66258e-13	2.85341e-05	0.201456	0.0263118	14	24434039	C	T	24426532	24430954	protein coding	1
rs35567150	ENSG00000139921	TMX1	3.59638e-07	3.7413e-05	0.139616	0.0268188	14	51259226	A	G	51240162	51257655	protein coding	1
rs72720131	ENSG00000139970	RTN1	2.0818e-06	7.49056e-05	-0.376403	0.0777651	14	60485482	T	C	59595976	59870776	protein coding	1
rs856212	ENSG00000139970	RTN1	9.95857e-06	7.49056e-05	-0.182816	0.0406683	14	58771721	G	A	59595976	59870776	protein coding	2
rs11158199	ENSG00000139971	ARMH4	1.00124e-08	3.85869e-05	0.237177	0.0402221	14	58118636	T	C	57999735	58298139	protein coding	1
rs78113886	ENSG00000140043	PTGR2	7.50384e-15	6.4887e-05	-0.224418	0.0273905	14	73835860	C	T	73851844	73886827	protein coding	1
rs8020267	ENSG00000140043	PTGR2	6.33915e-08	6.4887e-05	-0.202496	0.0364902	14	73852011	A	G	73851844	73886827	protein coding	2
rs1968105	ENSG00000140043	PTGR2	1.1553e-06	6.4887e-05	0.220116	0.0443254	14	73862202	G	T	73851844	73886827	protein coding	3
rs547639757	ENSG00000140057	AK7	4.89036e-11	2.30492e-05	0.294037	0.0430813	14	96351735	CA	C	96392128	96489427	protein coding	1
rs8020975	ENSG00000140104	CLBA1	1.69688e-06	3.1435e-05	-0.199278	0.0408029	14	105110357	T	G	104985775	105010482	protein coding	1
rs71480542	ENSG00000140299	BNIP2	3.67359e-06	3.53385e-05	0.131628	0.0279032	15	59674107	C	A	59659146	59689534	protein coding	1
rs2289328	ENSG00000140323	DISP2	4.10069e-21	5.28956e-05	0.444111	0.0435993	15	40413218	G	A	40358219	40378621	protein coding	1
rs11852506	ENSG00000140323	DISP2	1.29151e-06	5.28956e-05	-0.413589	0.0836869	15	40626649	G	T	40358219	40378621	protein coding	2
rs12440256	ENSG00000140450	ARRDC4	3.48748e-06	2.16849e-05	-0.153328	0.0324254	15	97963737	T	C	97960703	97973833	protein coding	1
rs111406504	ENSG00000140511	HAPLN3	1.30053e-07	3.19019e-05	-0.55523	0.102652	15	88904359	GTGCACACA	G	88877288	88895626	protein coding	1
rs78198116	ENSG00000140522	RLBP1	7.72717e-06	3.15436e-05	-0.838076	0.184096	15	88648270	G	A	89209869	89221614	protein coding	1
rs8035597	ENSG00000140527	WDR93	1.04395e-16	2.74363e-05	-0.277231	0.0314694	15	89694587	A	C	89690811	89743638	protein coding	1
rs12148876	ENSG00000140575	IQGAP1	2.18468e-09	3.26475e-05	0.250394	0.0405659	15	90521976	G	A	90388242	90502239	protein coding	1
rs2075465	ENSG00000140623	2012-09-01	1.71938e-28	2.60978e-05	0.439997	0.0357086	16	4796067	T	C	4777669	4788521	protein coding	1
rs10521305	ENSG00000140718	FTO	6.94725e-10	3.42496e-05	-0.204448	0.0320736	16	53874572	T	C	53701692	54158512	protein coding	1
rs574446090	ENSG00000140839	CLEC18B	4.32035e-11	3.207e-05	0.541142	0.0790482	16	74407214	G	A	74408270	74421953	protein coding	1
rs291053	ENSG00000140848	CPNE2	4.78746e-18	2.52799e-05	0.38597	0.041776	16	57116066	C	T	57092583	57148369	protein coding	1
rs1493889	ENSG00000140873	ADAMTS18	3.59556e-40	2.18285e-05	-0.885896	0.0571625	16	77433389	C	T	77247813	77435034	protein coding	1
rs1826602	ENSG00000140873	ADAMTS18	2.2219e-08	2.18285e-05	-0.47306	0.0822869	16	77468413	A	C	77247813	77435034	protein coding	2
rs17714896	ENSG00000140873	ADAMTS18	8.02623e-07	2.18285e-05	0.74288	0.147338	16	77503491	C	T	77247813	77435034	protein coding	3
rs7193624	ENSG00000140873	ADAMTS18	8.20887e-06	2.18285e-05	0.371501	0.081836	16	77540123	C	T	77247813	77435034	protein coding	4
rs76150124	ENSG00000140873	ADAMTS18	5.8595e-06	2.18285e-05	0.378821	0.0820772	16	77378364	A	C	77247813	77435034	protein coding	5
rs111421479	ENSG00000140995	DEF8	8.4399e-06	7.69778e-05	-0.175271	0.0386698	16	89951881	AT	A	89947925	89968060	protein coding	1
rs12933826	ENSG00000140995	DEF8	6.68974e-05	7.69778e-05	-0.184585	0.0456408	16	89099576	T	C	89947925	89968060	protein coding	2
rs142565524	ENSG00000141076	UTP4	1.80532e-07	8.36868e-05	-0.139401	0.0260852	16	69354140	CATAA	C	69131291	69231130	protein coding	1
rs76841123	ENSG00000141098	GFOD2	3.76446e-09	9.71681e-05	0.171033	0.0281537	16	67649661	C	G	67674531	67719339	protein coding	1
rs555460063	ENSG00000141127	PRPSAP2	3.22709e-07	6.44017e-05	-0.108586	0.0207709	17	18910529	A	C	18840085	18931287	protein coding	1
rs398030492	ENSG00000141127	PRPSAP2	4.319e-05	6.44017e-05	-0.0785853	0.0189301	17	19530594	T	TA	18840085	18931287	protein coding	2
rs11294804	ENSG00000141219	C17orf80	1.47908e-08	1.40856e-05	0.124491	0.0213739	17	73191779	CT	C	73232233	73248947	protein coding	1
rs4968139	ENSG00000141252	VPS53	7.03074e-10	2.59148e-05	-0.0994472	0.0156063	17	546207	A	G	508668	721717	protein coding	1
rs11651698	ENSG00000141295	SCRN2	2.8158e-06	5.63247e-05	-0.228715	0.0478968	17	47854937	A	T	47837692	47841289	protein coding	1
rs1186461676	ENSG00000141298	SSH2	7.79467e-06	8.75914e-05	0.110304	0.0242403	17	29678093	AT	A	29625938	29930276	protein coding	1
rs565360787	ENSG00000141376	BCAS3	1.47641e-07	6.34728e-05	0.171614	0.0318754	17	60602779	GA	G	60677453	61392838	protein coding	1
rs77062603	ENSG00000141391	PRELID3A	1.19186e-07	4.04442e-05	0.177243	0.0326655	18	12518499	C	A	12407896	12432238	protein coding	1
rs142986954	ENSG00000141458	NPC1	2.37731e-08	5.82355e-05	0.131294	0.0228909	18	23516718	TTTC	T	23506184	23586506	protein coding	1
rs9896875	ENSG00000141519	CCDC40	5.02703e-08	2.03359e-05	0.231802	0.0414418	17	80037561	A	G	80036632	80100613	protein coding	1
rs11105	ENSG00000141542	RAB40B	4.72487e-06	5.55776e-05	0.101346	0.0217389	17	82657414	C	T	82654973	82698698	protein coding	1
rs9390	ENSG00000141556	TBCD	7.03239e-06	5.50647e-05	0.104466	0.0228414	17	82941405	G	A	82752065	82945914	protein coding	1
rs2280251	ENSG00000141560	FN3KRP	1.61163e-19	5.21573e-05	-0.153624	0.0158382	17	82717229	G	C	82716706	82730328	protein coding	1
rs78604106	ENSG00000141560	FN3KRP	2.47437e-05	5.21573e-05	0.14352	0.0334975	17	82962966	C	T	82716706	82730328	protein coding	2
rs56255629	ENSG00000141569	TRIM65	2.56194e-09	3.64018e-05	0.161842	0.026341	17	75888899	GT	G	75880335	75896951	protein coding	1
rs3813117	ENSG00000141665	FBXO15	6.64862e-06	2.65785e-05	-0.217502	0.0474264	18	74147440	A	G	74073353	74147865	protein coding	1
rs7208062	ENSG00000141698	NT5C3B	2.9674e-18	7.05675e-05	-0.166039	0.0178446	17	41832349	C	T	41825181	41836263	protein coding	1
rs12986214	ENSG00000141934	PLPP2	1.44999e-06	2.28804e-05	0.566838	0.115274	19	293346	A	T	281040	291403	protein coding	1
rs3111555	ENSG00000142065	ZFP14	1.40616e-11	5.37389e-05	0.236171	0.0335953	19	36326252	T	C	36334453	36379201	protein coding	1
rs56232455	ENSG00000142089	IFITM3	5.0167e-06	4.25628e-05	-0.410436	0.0882896	11	321235	G	A	319676	327537	protein coding	1
rs2242565	ENSG00000142102	PGGHG	1.02143e-08	3.85204e-05	0.356574	0.0605081	11	295343	G	A	289135	296107	protein coding	1
rs3366	ENSG00000142178	SIK1	2.12899e-30	2.98576e-05	-2.00108	0.155697	21	43414945	G	A	43414483	43427189	protein coding	1
rs13047446	ENSG00000142188	TMEM50B	2.2609e-25	3.94117e-05	0.232717	0.020346	21	33470707	C	A	33432485	33479974	protein coding	1
rs33988101	ENSG00000142233	NTN5	1.74014e-12	2.32156e-05	0.254225	0.0345211	19	48714854	G	T	48661407	48673081	protein coding	1
rs3826838	ENSG00000142233	NTN5	1.0766e-06	2.32156e-05	0.252696	0.0507385	19	48680027	G	A	48661407	48673081	protein coding	2
rs3178166	ENSG00000142252	GEMIN7	1.05171e-09	3.29261e-05	-0.160319	0.02544	19	45090912	A	G	45079195	45091524	protein coding	1
19:53990667:C:A	ENSG00000142408	CACNG8	1.7422e-07	1.2812e-05	0.209018	0.0390605	19	53990667	C	A	53963040	53990215	protein coding	1
rs2428379	ENSG00000142494	SLC47A1	4.27764e-07	8.15476e-05	-0.491792	0.0951118	17	18953007	T	C	19495385	19579034	protein coding	1
rs8768	ENSG00000142675	CNKSR1	1.49287e-24	5.15601e-05	0.448372	0.0400277	1	26170849	A	C	26177484	26189884	protein coding	1
rs12093987	ENSG00000142677	IL22RA1	1.12704e-07	4.11927e-05	-0.198835	0.0365709	1	24123138	T	C	24119771	24143140	protein coding	1
rs34061014	ENSG00000142794	NBPF3	1.03112e-27	3.80527e-05	-0.235434	0.0194517	1	21488175	C	CA	21440128	21485005	protein coding	1
rs34235411	ENSG00000142798	HSPG2	4.53123e-07	3.64342e-05	1.04055	0.201699	1	21114311	T	C	21822244	21937310	protein coding	1
rs3004316	ENSG00000142856	ITGB3BP	3.71675e-24	4.9323e-05	-0.303154	0.0273442	1	63435757	T	A	63440770	63593721	protein coding	1
rs11577317	ENSG00000142949	PTPRF	2.18462e-08	5.67453e-05	0.20684	0.0359625	1	43527222	A	G	43525187	43623666	protein coding	1
rs4847361	ENSG00000143036	SLC44A3	8.03077e-08	3.93467e-05	0.36939	0.0671243	1	94837100	C	T	94820342	94895246	protein coding	1
rs79655597	ENSG00000143155	TIPRL	8.12116e-07	2.97797e-05	-0.293917	0.0583303	1	168126604	A	C	168178962	168202109	protein coding	1
rs3767440	ENSG00000143162	CREG1	1.20578e-06	2.98205e-05	-0.165367	0.0333655	1	167543647	G	A	167529117	167553805	protein coding	1
rs7551881	ENSG00000143194	MAEL	3.44186e-23	3.77695e-05	-0.392461	0.0363253	1	166986075	G	T	166975582	167022214	protein coding	1
rs75745347	ENSG00000143198	MGST3	2.38944e-07	3.30416e-05	-0.0997969	0.0188716	1	165631686	G	GA	165631213	165661796	protein coding	1
rs397942681	ENSG00000143252	SDHC	3.62955e-09	4.01758e-05	-0.146688	0.0241202	1	161344462	G	GA	161314257	161375340	protein coding	1
rs34542152	ENSG00000143369	ECM1	9.3945e-08	8.12475e-05	0.423541	0.0773936	1	150498680	C	T	150508062	150513789	protein coding	1
rs267735	ENSG00000143387	CTSK	4.44632e-09	8.1118e-05	-0.223967	0.0370504	1	150976020	T	A	150796208	150808260	protein coding	1
rs1342929	ENSG00000143442	POGZ	2.56936e-09	7.16018e-05	-0.122205	0.0198915	1	151476662	G	A	151402724	151459494	protein coding	1
rs201894038	ENSG00000143457	GOLPH3L	4.30714e-06	7.07598e-05	-0.171669	0.0366628	1	149680228	T	TG	150646230	150697154	protein coding	1
rs10537321	ENSG00000143498	TAF1A	3.8457e-07	4.53528e-05	0.159053	0.0306324	1	222599318	CTG	C	222557902	222589933	protein coding	1
rs11264300	ENSG00000143537	ADAM15	1.5953e-06	5.74043e-05	0.199632	0.0407658	1	155047234	A	C	155050566	155062775	protein coding	1
rs10158985	ENSG00000143768	LEFTY2	2.55732e-07	5.25708e-05	0.37176	0.070481	1	225862909	C	A	225936598	225941383	protein coding	1
rs115302983	ENSG00000143776	CDC42BPA	2.94539e-09	6.91491e-05	0.304886	0.0498252	1	227188923	G	T	226989865	227318474	protein coding	1
rs10799585	ENSG00000143786	CNIH3	9.31892e-06	6.65939e-05	0.16525	0.03664	1	224564871	T	A	224434660	224740554	protein coding	1
rs11125117	ENSG00000143933	CALM2	2.04421e-07	2.52065e-05	0.222485	0.0418255	2	47098927	C	G	47160083	47176921	protein coding	1
rs796716244	ENSG00000144026	ZNF514	7.22019e-08	0.000188682	-0.207001	0.0374751	2	95168424	CA	C	95145000	95165413	protein coding	1
rs201891356	ENSG00000144026	ZNF514	9.88691e-07	0.000188682	0.242352	0.0484878	2	95843076	C	CA	95145000	95165413	protein coding	2
rs35466766	ENSG00000144026	ZNF514	7.51025e-05	0.000188682	-0.322408	0.0802848	2	95350909	C	T	95145000	95165413	protein coding	3
rs13416655	ENSG00000144057	ST6GAL2	1.94944e-09	4.0384e-05	-0.21543	0.0347871	2	107005469	T	C	106801600	106887108	protein coding	1
rs6547757	ENSG00000144115	THNSL2	2.75947e-64	6.29695e-05	0.91649	0.041751	2	88170251	G	C	88170295	88186636	protein coding	1
rs4618056	ENSG00000144115	THNSL2	2.50594e-15	6.29695e-05	-0.30796	0.0368573	2	88140494	T	C	88170295	88186636	protein coding	2
rs56027847	ENSG00000144115	THNSL2	4.24338e-06	6.29695e-05	0.288195	0.0614978	2	88153919	A	G	88170295	88186636	protein coding	3
rs7580507	ENSG00000144152	FBLN7	3.87298e-20	4.7039e-05	-0.254058	0.0256884	2	112121632	A	G	112138385	112188218	protein coding	1
rs13025880	ENSG00000144182	LIPT1	1.35793e-09	7.44718e-05	0.190392	0.0304293	2	99191110	A	G	99154955	99163157	protein coding	1
rs6430955	ENSG00000144231	POLR2D	1.18878e-06	4.28335e-05	-0.0969749	0.0195545	2	127835074	G	A	127843553	127858155	protein coding	1
rs10192289	ENSG00000144278	GALNT13	1.89041e-08	4.83151e-05	-0.204709	0.035425	2	153885749	A	C	153871922	154453979	protein coding	1
rs34803180	ENSG00000144278	GALNT13	2.0969e-05	4.83151e-05	-0.306388	0.0708664	2	153147332	CA	C	153871922	154453979	protein coding	2
rs11684558	ENSG00000144290	SLC4A10	1.12819e-07	6.42236e-05	-0.273273	0.0502636	2	161670299	T	A	161424332	161985282	protein coding	1
rs76017697	ENSG00000144331	ZNF385B	3.292e-07	4.76866e-05	-0.378154	0.0723908	2	180064315	TAA	T	179441982	179861612	protein coding	1
rs35715350	ENSG00000144354	CDCA7	2.93323e-08	3.89378e-05	0.541927	0.0951412	2	173360418	A	T	173354820	173368997	protein coding	1
rs1618150	ENSG00000144455	SUMF1	2.29702e-07	1.90596e-05	-0.147077	0.0277708	3	4369063	A	T	3700814	4467273	protein coding	1
rs11681046	ENSG00000144504	ANKMY1	3.0525e-06	2.49026e-05	0.147339	0.0309688	2	240530102	C	G	240479422	240569209	protein coding	1
rs7611833	ENSG00000144559	TAMM41	1.56361e-13	3.75187e-05	-0.169165	0.0218616	3	11784238	T	C	11790442	11846919	protein coding	1
rs4684086	ENSG00000144559	TAMM41	3.22811e-05	3.75187e-05	-0.150279	0.0355996	3	11865028	A	G	11790442	11846919	protein coding	2
rs113480141	ENSG00000144591	GMPPA	7.30668e-07	4.16498e-05	-0.159164	0.0314506	2	219811917	T	TTTTA	219498867	219506989	protein coding	1
rs13319325	ENSG00000144644	GADL1	3.27855e-16	3.52386e-05	-0.293091	0.0338948	3	30832824	C	A	30726200	30894765	protein coding	1
rs11707652	ENSG00000144644	GADL1	1.49441e-09	3.52386e-05	-0.154321	0.0247285	3	30795962	A	G	30726200	30894765	protein coding	2
rs62246629	ENSG00000144648	ACKR2	1.09447e-09	5.67034e-05	-0.155681	0.0247316	3	42793384	T	C	42804752	42887974	protein coding	1
rs57079337	ENSG00000144649	GASK1A	1.80918e-08	4.51165e-05	-0.311495	0.0538278	3	43028589	C	G	42979267	43060211	protein coding	1
rs75527114	ENSG00000144659	SLC25A38	2.55184e-06	6.33322e-05	-0.172794	0.0360253	3	39294888	T	C	39383370	39397351	protein coding	1
rs146159281	ENSG00000144741	SLC25A26	1.78431e-17	2.53456e-05	-0.158018	0.0174469	3	66236632	G	A	66133610	66388116	protein coding	1
rs7039	ENSG00000144746	ARL6IP5	1.84199e-07	4.79083e-05	-0.119019	0.0222879	3	69105192	C	G	69084937	69106092	protein coding	1
rs59003079	ENSG00000144771	LRTM1	5.84091e-14	2.44795e-05	-0.297391	0.0377044	3	54911601	C	T	54918231	54967088	protein coding	1
rs202052970	ENSG00000144771	LRTM1	8.05755e-06	2.44795e-05	-0.346518	0.0762715	3	53919149	CT	C	54918231	54967088	protein coding	2
rs9852910	ENSG00000144792	ZNF660	1.2807e-07	5.90218e-05	-0.205456	0.0379638	3	44709085	A	C	44578223	44599694	protein coding	1
rs34170822	ENSG00000144821	MYH15	3.92073e-09	6.56421e-05	-0.259219	0.0427215	3	108406200	C	CA	108380369	108529322	protein coding	1
rs9823974	ENSG00000144824	PHLDB2	4.09467e-06	4.42823e-05	-0.166458	0.0354656	3	111778949	A	G	111732497	111976517	protein coding	1
rs201248768	ENSG00000144843	ADPRH	1.83053e-08	5.37938e-05	-0.681588	0.117826	3	119584207	C	CT	119579268	119589945	protein coding	1
rs5853357	ENSG00000144891	AGTR1	2.9558e-08	3.82789e-05	0.228225	0.0400775	3	148548941	C	CA	148697784	148743008	protein coding	1
rs275651	ENSG00000144891	AGTR1	1.94142e-06	3.82789e-05	0.227885	0.046933	3	148697100	T	A	148697784	148743008	protein coding	2
rs2090916	ENSG00000144895	EIF2A	1.15575e-09	3.28347e-05	-0.132426	0.0210694	3	150589476	A	G	150546678	150586016	protein coding	1
rs9830083	ENSG00000145029	NICN1	8.17802e-06	0.000152754	0.238681	0.0525774	3	49452770	C	T	49422946	49429326	protein coding	1
rs555711382	ENSG00000145194	ECE2	2.18491e-07	3.53791e-05	-0.253484	0.0477723	3	184288309	CAAAAAAAAA	C	184276011	184293031	protein coding	1
rs57224557	ENSG00000145248	SLC10A4	1.08471e-05	6.84172e-05	0.0992529	0.0221766	4	48705557	T	TA	48483343	48489526	protein coding	1
rs398107790	ENSG00000145348	TBCK	1.24911e-10	6.63032e-05	0.289157	0.0433628	4	106322297	T	TA	106041599	106321495	protein coding	1
rs574701413	ENSG00000145354	CISD2	2.29455e-06	6.98488e-05	0.115103	0.0238834	4	102814457	CTT	C	102868974	102892807	protein coding	1
rs572630415	ENSG00000145390	USP53	1.4508e-06	7.22227e-05	-0.222054	0.0451588	4	119260950	CTTTTTTTTT	C	119212587	119295517	protein coding	1
exm-rs3736455	ENSG00000145476	CYP4V2	7.38504e-09	1.95729e-05	-0.180356	0.0302988	4	186201165	T	G	186191567	186213463	protein coding	1
rs11302352	ENSG00000145592	RPL37	2.17734e-07	6.56875e-05	-0.133094	0.0250799	5	40838877	AT	A	40825262	40835222	protein coding	1
rs368894733	ENSG00000145626	UGT3A1	1.27792e-06	3.93554e-05	-0.254266	0.0514295	5	35839166	TTATATATATATATA	T	35951010	36001028	protein coding	1
rs7710706	ENSG00000145700	ANKRD31	3.76256e-06	4.25825e-05	-0.146592	0.03111	5	75047944	G	A	75068275	75236878	protein coding	1
rs150892208	ENSG00000145736	GTF2H2	1.21794e-16	0.000122031	-0.50829	0.0578407	5	71044045	G	T	71032670	71067689	protein coding	1
rs568401832	ENSG00000145781	COMMD10	3.26559e-07	2.9704e-05	0.238246	0.0455937	5	116380343	T	A	116085016	116412762	protein coding	1
rs56152827	ENSG00000145824	CXCL14	2.54183e-07	5.0189e-05	0.413599	0.0783951	5	135703898	G	T	135570679	135579279	protein coding	1
rs1992646	ENSG00000145863	GABRA6	7.33746e-21	6.35945e-05	-0.332854	0.0329238	5	161684255	A	C	161547063	161702593	protein coding	1
rs3757094	ENSG00000145949	MYLK4	1.41806e-08	2.65414e-05	0.173978	0.0298303	6	2766493	A	G	2663629	2750966	protein coding	1
rs62400442	ENSG00000146038	DCDC2	1.97706e-11	2.8134e-05	-0.794479	0.113914	6	24324081	T	A	24171755	24358059	protein coding	1
rs141053623	ENSG00000146038	DCDC2	2.4071e-05	2.8134e-05	-0.942459	0.219635	6	24203706	A	G	24171755	24358059	protein coding	2
rs76251313	ENSG00000146067	FAM193B	4.92415e-10	2.90064e-05	0.492611	0.0765629	5	177508158	T	C	177519789	177554563	protein coding	1
rs9357608	ENSG00000146085	MMUT	2.8266e-07	9.53671e-05	-0.108535	0.0206556	6	49272319	C	T	49430360	49463253	protein coding	1
rs75982747	ENSG00000146085	MMUT	1.2378e-05	9.53671e-05	0.354486	0.0797377	6	49459819	C	A	49430360	49463253	protein coding	2
rs2013411	ENSG00000146090	RASGEF1C	6.88953e-07	2.39035e-05	0.182256	0.0359273	5	179274723	C	T	180100795	180209211	protein coding	1
rs6757649	ENSG00000146205	ANO7	3.31381e-08	3.13952e-05	0.129734	0.022869	2	241504568	G	A	241188509	241225377	protein coding	1
rs324137	ENSG00000146221	TCTE1	1.38712e-07	3.54183e-05	-0.176487	0.0327058	6	44305809	A	C	44278734	44297698	protein coding	1
rs2050663	ENSG00000146243	IRAK1BP1	7.25909e-11	7.99537e-05	0.211917	0.0313513	6	79043677	T	C	78867551	78946440	protein coding	1
rs7771185	ENSG00000146376	ARHGAP18	5.10715e-13	3.5524e-05	0.330516	0.0437425	6	129851413	T	C	129576132	129710177	protein coding	1
rs4476910	ENSG00000146574	CCZ1B	7.45986e-46	3.42436e-05	-0.45054	0.026488	7	6845133	A	C	6794134	6826770	protein coding	1
rs6975026	ENSG00000146574	CCZ1B	5.3594e-11	3.42436e-05	-0.193493	0.0284096	7	5890951	G	A	6794134	6826770	protein coding	2
7:5913346:T:C	ENSG00000146574	CCZ1B	1.19885e-06	3.42436e-05	0.289586	0.0584063	7	5913346	T	C	6794134	6826770	protein coding	3
rs201874621	ENSG00000146707	POMZP3	9.40394e-34	4.99762e-05	-0.465043	0.0337679	7	76609925	C	T	76609986	76627261	protein coding	1
rs113703503	ENSG00000146707	POMZP3	7.75343e-11	4.99762e-05	0.19389	0.0287277	7	76613501	C	G	76609986	76627261	protein coding	2
rs34142667	ENSG00000146707	POMZP3	3.37436e-07	4.99762e-05	-0.294818	0.0564829	7	76554619	G	A	76609986	76627261	protein coding	3
rs12056215	ENSG00000146707	POMZP3	2.06787e-05	4.99762e-05	0.566739	0.130972	7	75792349	C	T	76609986	76627261	protein coding	4
rs113211538	ENSG00000146729	NIPSNAP2	2.13127e-06	6.33313e-05	0.18554	0.0383726	7	55872247	C	T	55951793	56000181	protein coding	1
rs79452733	ENSG00000146776	ATXN7L1	1.92957e-06	3.71856e-05	-0.170401	0.0350871	7	105920528	G	A	105605067	105876604	protein coding	1
rs2527899	ENSG00000146833	TRIM4	7.29661e-30	7.83434e-05	0.197103	0.0155147	7	99931558	A	G	99876958	99919600	protein coding	1
rs6459713	ENSG00000146909	NOM1	7.14994e-07	2.72868e-05	-0.116324	0.0229651	7	156903171	C	T	156949712	156973176	protein coding	1
rs149441033	ENSG00000146918	NCAPG2	8.5454e-08	3.83183e-05	-0.208706	0.0380087	7	158704368	GCTCT	G	158631311	158704829	protein coding	1
rs553597	ENSG00000146966	DENND2A	7.70148e-07	3.00774e-05	-0.129798	0.0257033	7	140579314	T	A	140518420	140673993	protein coding	1
rs75194088	ENSG00000147408	CSGALNACT1	3.44851e-06	2.74987e-05	-0.19368	0.0409376	8	19745218	C	T	19404161	19758029	protein coding	1
rs2357893	ENSG00000147576	ADHFE1	1.05589e-24	8.98056e-05	0.33795	0.0300532	8	66466329	G	A	66432492	66468907	protein coding	1
rs1573853	ENSG00000147642	SYBU	2.55437e-06	7.97512e-05	-0.115425	0.0240656	8	109650909	C	A	109573978	109691791	protein coding	1
rs10096627	ENSG00000147676	MAL2	1.07491e-12	5.13168e-05	-0.300663	0.0404115	8	119193892	A	G	119165034	119245673	protein coding	1
rs9657360	ENSG00000147813	NAPRT	5.63308e-21	4.19159e-05	0.527481	0.0519965	8	143594692	C	T	143574785	143578649	protein coding	1
rs370202732	ENSG00000147996	CBWD5	0.000323546	0.000593297	0.153102	0.0420842	9	65285634	A	C	65668805	65734041	protein coding	1
rs7858126	ENSG00000148110	MFSD14B	3.73663e-09	6.4678e-05	-0.125415	0.0206399	9	94499605	C	T	94374551	94461042	protein coding	1
rs112294212	ENSG00000148229	POLE3	1.38827e-06	3.42353e-05	-0.212527	0.0431395	9	113422837	G	T	113407235	113410675	protein coding	1
rs487820	ENSG00000148290	SURF1	2.65732e-18	2.28504e-05	-0.262907	0.0282094	9	133345514	G	A	133351758	133356676	protein coding	1
rs621907	ENSG00000148290	SURF1	2.31379e-17	2.28504e-05	0.427479	0.0473775	9	133341194	C	T	133351758	133356676	protein coding	2
rs4962131	ENSG00000148296	SURF6	7.07361e-09	2.24333e-05	0.213658	0.0358458	9	133331720	C	G	133328776	133336188	protein coding	1
9:128122474:C:T	ENSG00000148339	SLC25A25	6.23441e-07	5.21603e-05	-0.298344	0.058573	9	128122474	C	T	128068201	128109245	protein coding	1
rs3841203	ENSG00000148384	INPP5E	1.65757e-15	2.26087e-05	-0.212204	0.0252203	9	136447077	CA	C	136428619	136439845	protein coding	1
rs7897354	ENSG00000148484	RSU1	4.2612e-06	3.12017e-05	-0.200942	0.0428929	10	16735840	T	C	16590611	16817463	protein coding	1
rs10995527	ENSG00000148572	NRBF2	2.92578e-08	5.47195e-05	-0.143564	0.0252021	10	63387659	G	A	63133247	63155031	protein coding	1
rs10736319	ENSG00000148604	RGR	3.73735e-07	5.16821e-05	0.296864	0.0571099	10	84244482	T	C	84230666	84259960	protein coding	1
rs12358413	ENSG00000148634	HERC4	4.96121e-06	7.37129e-05	0.236434	0.0508328	10	68199703	T	C	67921899	68075348	protein coding	1
rs1998840	ENSG00000148690	FRA10AC1	2.11608e-14	3.63837e-05	0.315299	0.039218	10	93700616	T	G	93667883	93702592	protein coding	1
rs147002352	ENSG00000148690	FRA10AC1	2.16073e-07	3.63837e-05	-0.133125	0.0250766	10	93711869	GTTAGAAATTTGGATTTTTAGAT	G	93667883	93702592	protein coding	2
rs9420881	ENSG00000148795	CYP17A1	1.0374e-20	9.39384e-05	0.518323	0.0515014	10	102854856	C	T	102830531	102837472	protein coding	1
rs2492661	ENSG00000148824	MTG1	4.53973e-11	4.50821e-05	-0.200786	0.0293654	10	133434272	T	A	133394094	133422520	protein coding	1
rs2164624	ENSG00000148834	GSTO1	1.34323e-08	6.78172e-05	0.144719	0.0247707	10	104253687	G	A	104235356	104267459	protein coding	1
rs78690018	ENSG00000148834	GSTO1	1.43152e-05	6.78172e-05	-0.274178	0.0621408	10	103844302	G	A	104235356	104267459	protein coding	2
rs17738042	ENSG00000148834	GSTO1	6.58529e-05	6.78172e-05	-0.285865	0.0706122	10	103596274	G	A	104235356	104267459	protein coding	3
rs58888385	ENSG00000148843	PDCD11	5.89813e-06	6.59835e-05	0.117322	0.0254338	10	103217909	CA	C	103396626	103446294	protein coding	1
rs61876907	ENSG00000148926	ADM	1.85349e-06	3.98772e-05	0.558168	0.114729	11	9834123	G	A	10305073	10307397	protein coding	1
rs1377104	ENSG00000148948	LRRC4C	3.31915e-09	5.51129e-05	-0.203111	0.0333098	11	40284931	G	A	40114203	41459773	protein coding	1
rs1061810	ENSG00000149084	HSD17B12	2.31131e-32	3.9449e-05	-0.352268	0.0263033	11	43856384	C	A	43680680	43856617	protein coding	1
rs3852516	ENSG00000149089	APIP	1.1091e-50	3.38925e-05	0.413785	0.0226218	11	34942944	A	G	34853094	34916379	protein coding	1
rs76707388	ENSG00000149089	APIP	4.57479e-10	3.38925e-05	-0.192816	0.0299055	11	34713495	C	A	34853094	34916379	protein coding	2
11:48859459:C:G	ENSG00000149177	PTPRJ	9.85832e-06	0.000123	0.146083	0.0324822	11	48859459	C	G	47980558	48170841	protein coding	1
rs17745878	ENSG00000149201	CCDC81	1.61426e-34	5.20479e-05	0.494967	0.0354068	11	86359654	C	T	86374736	86423109	protein coding	1
rs2445541	ENSG00000149201	CCDC81	3.45702e-05	5.20479e-05	-0.133604	0.0317729	11	87095029	C	G	86374736	86423109	protein coding	2
rs11021562	ENSG00000149231	CCDC82	1.99462e-12	3.19573e-05	0.300703	0.040952	11	96374941	A	G	96352769	96389956	protein coding	1
rs117532108	ENSG00000149262	INTS4	3.09069e-06	6.09612e-05	0.357694	0.0752254	11	77554530	C	G	77878720	77994671	protein coding	1
rs12791608	ENSG00000149273	RPS3	5.86088e-06	4.64318e-05	-0.209633	0.0454318	11	75413251	T	A	75399515	75422280	protein coding	1
rs10891538	ENSG00000149292	TTC12	8.91414e-59	3.67578e-05	-0.58141	0.0284217	11	113353295	C	T	113314529	113383544	protein coding	1
rs3897583	ENSG00000149292	TTC12	7.01406e-08	3.67578e-05	-0.17452	0.0315601	11	113289477	C	T	113314529	113383544	protein coding	2
rs75543081	ENSG00000149451	ADAM33	1.71924e-06	2.69965e-05	0.60401	0.123744	20	4399526	A	G	3667965	3682246	protein coding	1
rs174537	ENSG00000149485	FADS1	2.6107e-19	5.20157e-05	-0.243501	0.025273	11	61785208	G	T	61799625	61829318	protein coding	1
11:62672082:G:C	ENSG00000149485	FADS1	2.862e-06	5.20157e-05	0.419173	0.0878408	11	62672082	G	C	61799625	61829318	protein coding	2
rs58065809	ENSG00000149591	TAGLN	3.6676e-06	2.76055e-05	-0.227234	0.0481667	11	117208579	A	G	117199321	117204782	protein coding	1
rs7271881	ENSG00000149679	CABLES2	1.62243e-13	1.98775e-05	0.168328	0.0217692	20	62402141	T	G	62388632	62407285	protein coding	1
rs9783783	ENSG00000149922	TBX6	9.96517e-11	7.79129e-05	0.193421	0.0288415	16	30067171	G	C	30085793	30091887	protein coding	1
rs7201518	ENSG00000149926	FAM57B	3.83143e-07	7.73357e-05	0.299734	0.0577181	16	30071187	G	T	30024427	30052978	protein coding	1
16:30047763:A:ATT	ENSG00000149930	TAOK2	4.40816e-06	8.08768e-05	0.112478	0.0240476	16	30047763	A	ATT	29973868	29992261	protein coding	1
rs1144515	ENSG00000150054	MPP7	5.73945e-12	3.56583e-05	-0.20371	0.0283932	10	28320849	C	T	28050993	28334486	protein coding	1
rs2797588	ENSG00000150054	MPP7	2.53424e-06	3.56583e-05	0.142791	0.0297589	10	28288461	G	A	28050993	28334486	protein coding	2
rs9577578	ENSG00000150403	TMCO3	1.43534e-08	3.69895e-05	-0.139786	0.0239769	13	113593552	T	C	113491021	113554590	protein coding	1
rs10199783	ENSG00000150540	HNMT	1.12687e-05	5.3823e-05	0.239981	0.0537247	2	138212092	T	C	137964020	138016364	protein coding	1
rs2122209	ENSG00000150893	FREM2	7.97926e-06	4.47769e-05	-0.245947	0.0541118	13	38749269	C	G	38687077	38887131	protein coding	1
rs75803011	ENSG00000150977	RILPL2	6.84995e-07	5.13613e-05	0.261406	0.0515177	12	122447970	T	TA	123410683	123436717	protein coding	1
rs4755780	ENSG00000151348	EXT2	2.50423e-08	3.13369e-05	0.116194	0.0202928	11	44108380	G	C	44095673	44251981	protein coding	1
rs62103593	ENSG00000151353	TMEM18	5.55599e-06	4.42762e-05	0.123911	0.0267851	2	674054	T	C	663877	677406	protein coding	1
rs35970109	ENSG00000151445	VIPAS39	5.17256e-08	3.11089e-05	0.0922404	0.016507	14	77417890	AT	A	77426675	77457952	protein coding	1
rs530686	ENSG00000151470	C4orf33	6.44001e-07	4.53194e-05	-0.136177	0.0267705	4	129118729	A	G	129093317	129116640	protein coding	1
rs7684068	ENSG00000151552	QDPR	1.24978e-12	4.2365e-05	-0.274154	0.0369659	4	17544109	T	C	17460261	17512206	protein coding	1
rs2801886	ENSG00000151632	AKR1C2	4.19538e-31	2.57805e-05	-0.605422	0.046403	10	5006453	A	C	4987400	5018031	protein coding	1
rs76216796	ENSG00000151632	AKR1C2	6.5861e-13	2.57805e-05	0.454129	0.0604087	10	4958725	T	C	4987400	5018031	protein coding	2
rs189606262	ENSG00000151692	RNF144A	8.34687e-06	3.25114e-05	-0.625346	0.137893	2	6625334	C	T	6917412	7068286	protein coding	1
rs6432013	ENSG00000151694	ADAM17	1.60359e-22	2.70997e-05	0.249479	0.0235204	2	9514674	C	A	9488486	9556732	protein coding	1
rs12428350	ENSG00000151773	CCDC122	7.21314e-18	3.18488e-05	0.246513	0.0268458	13	43872025	G	A	43823909	43879740	protein coding	1
rs625646	ENSG00000151789	ZNF385D	4.54275e-12	2.46387e-05	-0.345345	0.0478845	3	21941127	C	G	21412218	22373321	protein coding	1
rs11719345	ENSG00000151789	ZNF385D	2.68484e-07	2.46387e-05	-0.211318	0.0401344	3	21747701	G	A	21412218	22373321	protein coding	2
rs10131552	ENSG00000151812	SLC35F4	6.20417e-13	4.39586e-05	-0.724658	0.0962903	14	57870156	G	C	57563922	57982194	protein coding	1
rs9634410	ENSG00000151849	CENPJ	2.0456e-11	2.30862e-05	0.193911	0.0278257	13	24954648	G	T	24882279	24922889	protein coding	1
rs11409663	ENSG00000151892	GFRA1	4.05595e-22	5.70145e-05	0.457421	0.0436169	10	116164322	T	TA	116056925	116273467	protein coding	1
rs35607710	ENSG00000151917	BEND6	1.28868e-09	8.4997e-05	-0.314609	0.0502083	6	56943380	T	TA	56955107	57027346	protein coding	1
rs55753071	ENSG00000152117	AC073869.1	1.26754e-24	4.3396e-05	-0.425531	0.0379189	2	131483093	A	G	131492813	131521573	transcribed processed pseudogene	1
rs75033150	ENSG00000152137	HSPB8	1.46926e-07	3.73449e-05	0.401212	0.0745075	12	119279873	T	C	119178642	119221131	protein coding	1
rs1075906	ENSG00000152223	EPG5	1.9182e-06	3.5225e-05	-0.0883192	0.018181	18	45922224	G	T	45847609	45967329	protein coding	1
rs72903449	ENSG00000152240	HAUS1	5.19514e-07	3.45989e-05	0.284861	0.0555178	18	46104595	C	A	46104378	46128333	protein coding	1
rs114189440	ENSG00000152253	SPC25	6.8394e-12	4.08931e-05	-0.48597	0.0680016	2	168919936	G	A	168834132	168913371	protein coding	1
rs144580806	ENSG00000152348	ATG10	2.83322e-27	4.0394e-05	0.338965	0.028295	5	82079516	A	C	81972023	82276857	protein coding	1
rs72778532	ENSG00000152348	ATG10	2.0755e-10	4.0394e-05	-0.325688	0.0494736	5	82287036	C	T	81972023	82276857	protein coding	2
rs10489194	ENSG00000152382	TADA1	5.93503e-06	3.26377e-05	-0.220499	0.0478158	1	167648523	G	C	166856510	166876264	protein coding	1
rs11525194	ENSG00000152382	TADA1	1.56451e-05	3.26377e-05	0.197479	0.0449667	1	166313296	T	C	166856510	166876264	protein coding	2
rs10906846	ENSG00000152465	NMT2	7.21404e-11	2.57636e-05	-0.127697	0.0188888	10	15173961	G	A	15102584	15168693	protein coding	1
rs17647768	ENSG00000152669	CCNO	2.38591e-75	6.34095e-05	1.57365	0.0628637	5	55267652	T	C	55231152	55233608	protein coding	1
rs12521497	ENSG00000152669	CCNO	9.60067e-09	6.34095e-05	0.482949	0.0817866	5	55206976	A	G	55231152	55233608	protein coding	2
rs34651755	ENSG00000152672	CLEC4F	3.33153e-16	3.99556e-05	-0.737226	0.0852797	2	70888369	T	G	70808643	70820599	protein coding	1
rs623421	ENSG00000152760	TCTEX1D1	1.9735e-30	4.57701e-05	0.517223	0.0402148	1	66737287	T	A	66752459	66779047	protein coding	1
rs303208	ENSG00000152778	IFIT5	9.68983e-15	4.63029e-05	-0.224977	0.0275857	10	89406076	C	T	89414568	89420997	protein coding	1
rs814616	ENSG00000152778	IFIT5	6.86918e-06	4.63029e-05	0.110162	0.0240578	10	88674232	A	G	89414568	89420997	protein coding	2
rs57301722	ENSG00000152785	BMP3	1.3889e-05	5.98144e-05	0.20037	0.0453435	4	80417276	G	A	81030708	81057632	protein coding	1
rs116297720	ENSG00000152942	RAD17	5.27763e-12	7.62921e-05	0.916883	0.127557	5	69261968	G	A	69369293	69414801	protein coding	1
rs574483939	ENSG00000152954	NRSN1	1.7864e-10	3.35795e-05	-0.372527	0.056377	6	24123227	C	A	24126186	24154900	protein coding	1
rs13117264	ENSG00000153064	BANK1	4.96452e-20	6.05683e-05	-0.293939	0.0298205	4	101798493	T	G	101411286	102074812	protein coding	1
rs72729579	ENSG00000153147	SMARCA5	4.42251e-06	7.06976e-05	-0.211839	0.045298	4	144274457	C	G	143513702	143557486	protein coding	1
rs1746764	ENSG00000153157	SYCP2L	1.9439e-06	2.43034e-05	0.148075	0.0304999	6	10948633	G	A	10886831	10979320	protein coding	1
rs7580203	ENSG00000153165	RGPD3	6.66311e-09	3.45527e-05	0.232071	0.0388639	2	106538220	G	A	106391290	106468376	protein coding	1
rs199785426	ENSG00000153208	MERTK	9.3403e-07	4.84584e-05	0.334986	0.066867	2	112027308	G	GTA	111898479	112029561	protein coding	1
rs397985471	ENSG00000153208	MERTK	2.1477e-05	4.84584e-05	0.194811	0.0451178	2	111894995	C	CT	111898479	112029561	protein coding	2
rs11178451	ENSG00000153233	PTPRR	8.18563e-12	5.50654e-05	-0.307526	0.0432069	12	70843509	A	C	70638073	70920738	protein coding	1
rs7739815	ENSG00000153291	SLC25A27	3.93276e-09	3.85795e-05	0.191202	0.0315145	6	46656919	A	T	46652915	46678190	protein coding	1
rs13216050	ENSG00000153291	SLC25A27	5.23034e-06	3.85795e-05	0.176072	0.0379482	6	46190316	A	G	46652915	46678190	protein coding	2
rs1386	ENSG00000153531	ADPRHL1	3.58844e-07	2.86839e-05	-0.19341	0.0371488	13	113455920	C	A	113399610	113453524	protein coding	1
rs9681018	ENSG00000153558	FBXL2	4.7766e-08	4.41631e-05	-0.129906	0.0231842	3	33488023	C	T	33277025	33403662	protein coding	1
rs35778732	ENSG00000153721	CNKSR3	1.01835e-07	2.63035e-05	0.41926	0.0768322	6	154394117	C	G	154387515	154510685	protein coding	1
rs563418699	ENSG00000153774	CFDP1	2.52046e-06	3.93197e-05	0.0985478	0.0205345	16	75455356	CA	C	75293698	75433503	protein coding	1
rs1198103869	ENSG00000154079	SDHAF4	1.86747e-07	5.05744e-05	0.121895	0.0228381	6	70381667	TA	T	70566917	70589569	protein coding	1
rs835157	ENSG00000154122	ANKH	4.62402e-06	4.51041e-05	0.0775873	0.0166255	5	14874424	T	C	14704800	14871778	protein coding	1
rs17398137	ENSG00000154175	ABI3BP	6.48941e-10	9.36156e-05	-0.310826	0.0486716	3	100906859	G	A	100749156	100993515	protein coding	1
rs72746142	ENSG00000154309	DISP1	6.64398e-06	5.54998e-05	-0.234682	0.0511707	1	223054934	T	C	222872271	223005995	protein coding	1
rs7828711	ENSG00000154316	TDH	4.93981e-55	3.98552e-05	-0.816244	0.0419627	8	11348156	G	C	11339637	11368452	transcribed unitary pseudogene	1
rs35852889	ENSG00000154316	TDH	3.93831e-05	3.98552e-05	-0.33272	0.0797195	8	12020607	G	A	11339637	11368452	transcribed unitary pseudogene	2
rs1004712	ENSG00000154328	NEIL2	1.32199e-12	4.23918e-05	0.166501	0.0224771	8	11764784	C	T	11769639	11787345	protein coding	1
rs7862888	ENSG00000154330	PGM5	4.2883e-06	8.13019e-05	0.160612	0.0342942	9	68492734	G	A	68328308	68531061	protein coding	1
rs111563570	ENSG00000154479	CCDC173	1.39702e-13	3.64433e-05	-0.455418	0.0587241	2	169687860	CTGCCTCTGCAGCAAACTTT	C	169645425	169694405	protein coding	1
rs80160469	ENSG00000154479	CCDC173	3.53114e-05	3.64433e-05	0.423104	0.100742	2	169154895	G	A	169645425	169694405	protein coding	2
rs569408474	ENSG00000154710	RABGEF1	3.79792e-07	9.8387e-05	0.254976	0.0490825	7	66874962	CT	C	66682164	66811464	protein coding	1
rs10267997	ENSG00000154710	RABGEF1	3.54958e-06	9.8387e-05	-0.149328	0.0316031	7	67595436	T	C	66682164	66811464	protein coding	2
rs1236219	ENSG00000154736	ADAMTS5	2.22905e-06	3.45646e-05	0.351084	0.0727548	21	27107658	A	G	26917922	26967088	protein coding	1
rs36014499	ENSG00000154767	XPC	6.43985e-07	2.70159e-05	0.103302	0.0203077	3	14177860	CT	C	14145147	14178783	protein coding	1
rs11928962	ENSG00000154781	CCDC174	1.7289e-06	3.02942e-05	-0.0952771	0.0195242	3	14649604	G	A	14651746	14672659	protein coding	1
rs329020	ENSG00000154845	PPP4R1	2.58349e-13	2.23957e-05	-0.127791	0.0166804	18	9558527	C	T	9546791	9615240	protein coding	1
rs2656456	ENSG00000154874	CCDC144B	5.37441e-24	8.28084e-05	-0.640357	0.0580034	17	18579478	A	G	18537800	18625617	transcribed unprocessed pseudogene	1
rs79722969	ENSG00000154898	CCDC144CP	5.05971e-08	6.4526e-05	0.315731	0.0564591	17	19970832	A	T	20321164	20403557	transcribed processed pseudogene	1
rs7748669	ENSG00000155085	AK9	2.07961e-06	5.89948e-05	-0.117875	0.024352	6	109424139	A	G	109492856	109691217	protein coding	1
rs2153397	ENSG00000155265	GOLGA7B	7.83639e-26	4.57329e-05	0.565739	0.0488977	10	97813193	A	G	97849843	97871580	protein coding	1
rs6500282	ENSG00000155393	HEATR3	9.69216e-24	3.75985e-05	0.280713	0.0256001	16	50104189	A	C	50065970	50107272	protein coding	1
rs112034770	ENSG00000155393	HEATR3	1.4688e-05	3.75985e-05	-0.118369	0.0268638	16	49760915	A	AAC	50065970	50107272	protein coding	2
rs832532	ENSG00000155542	SETD9	7.63342e-23	2.82457e-05	0.409371	0.0382511	5	56926111	T	C	56909260	56925532	protein coding	1
rs74778342	ENSG00000155749	FLACC1	1.80846e-07	4.79404e-05	-0.317827	0.0594766	2	201415237	G	A	201288271	201357398	protein coding	1
rs112895264	ENSG00000155876	RRAGA	1.58727e-06	2.63682e-05	0.130557	0.0266545	9	19238661	C	CT	19049395	19050983	protein coding	1
rs2979048	ENSG00000155926	SLA	2.10558e-13	3.14637e-05	0.322794	0.0419621	8	133124828	G	A	133036728	133102912	protein coding	1
rs62513964	ENSG00000155926	SLA	2.69071e-05	3.14637e-05	0.209309	0.0490795	8	133106774	A	G	133036728	133102912	protein coding	2
rs530988733	ENSG00000155957	TMBIM4	5.88465e-08	3.66133e-05	-0.160992	0.0289389	12	66128848	CA	C	66135846	66170072	protein coding	1
rs7828497	ENSG00000156103	MMP16	1.77727e-21	7.98403e-05	0.435642	0.042314	8	88327492	T	G	88032011	88328025	protein coding	1
rs140065598	ENSG00000156110	ADK	1.9945e-06	0.000108092	-0.117857	0.0243033	10	74168536	CA	C	74151185	74709303	protein coding	1
rs80283666	ENSG00000156172	C8orf37	4.17198e-07	3.37341e-05	0.427975	0.0826883	8	95269757	C	T	95244913	95269201	protein coding	1
rs71532313	ENSG00000156172	C8orf37	3.07662e-05	3.37341e-05	-0.284101	0.0671183	8	94418892	C	T	95244913	95269201	protein coding	2
rs2683249	ENSG00000156206	CFAP161	2.51436e-07	3.93228e-05	-0.210118	0.0398102	15	81129249	A	G	81007033	81149179	protein coding	1
rs150887642	ENSG00000156206	CFAP161	5.10791e-06	3.93228e-05	-0.188005	0.0404742	15	81634453	CT	C	81007033	81149179	protein coding	2
rs1970052	ENSG00000156253	RWDD2B	2.32749e-21	6.52655e-05	-0.354831	0.0345831	21	29001220	T	C	29004384	29019360	protein coding	1
rs2832202	ENSG00000156265	MAP3K7CL	2.69391e-09	7.2158e-05	0.185653	0.0302608	21	29129021	G	A	29077471	29175889	protein coding	1
rs12050167	ENSG00000156414	TDRD9	7.12737e-15	3.40714e-05	0.309244	0.0377087	14	104060861	C	T	103928456	104052667	protein coding	1
6:36126411:T:G	ENSG00000156711	MAPK13	3.88604e-33	4.30105e-05	-0.610063	0.0448444	6	36126411	T	G	36127809	36144524	protein coding	1
rs2859141	ENSG00000156711	MAPK13	9.43627e-25	4.30105e-05	-0.474723	0.0421498	6	36131983	A	C	36127809	36144524	protein coding	2
rs12541494	ENSG00000156795	WDYHV1	6.28476e-10	3.30419e-05	0.151196	0.0236547	8	123417155	A	G	123416725	123470028	protein coding	1
rs79452076	ENSG00000156931	VPS8	2.57247e-06	4.23369e-05	0.220495	0.045987	3	184946055	T	C	184812143	185052614	protein coding	1
rs140008650	ENSG00000157036	EXOG	3.72122e-07	4.41971e-05	-0.147086	0.0282912	3	38408242	A	G	38496127	38542161	protein coding	1
rs397746386	ENSG00000157152	SYN2	1.79957e-08	3.76107e-05	-0.269093	0.0464925	3	12084998	G	GA	12004388	12192032	protein coding	1
rs199573067	ENSG00000157214	STEAP2	3.64658e-08	5.45129e-05	-0.21768	0.0384951	7	90134916	CAG	C	90167590	90238137	protein coding	1
rs62050632	ENSG00000157322	CLEC18A	1.98743e-22	7.42718e-05	-0.55219	0.0521953	16	69974898	C	T	69950705	69964452	protein coding	1
rs12149320	ENSG00000157335	CLEC18C	1.5475e-10	6.48916e-05	0.331545	0.0499908	16	69925918	G	C	70173322	70187361	protein coding	1
rs12896809	ENSG00000157379	DHRS1	1.10111e-10	2.82195e-05	-0.168666	0.0252133	14	24323760	A	G	24290598	24299780	protein coding	1
rs55841854	ENSG00000157379	DHRS1	4.54818e-07	2.82195e-05	-0.269901	0.052321	14	24278725	A	G	24290598	24299780	protein coding	2
rs998411	ENSG00000157388	CACNA1D	6.00013e-12	5.81023e-05	-0.208587	0.0291019	3	53485740	G	A	53328963	53813733	protein coding	1
rs181732921	ENSG00000157423	HYDIN	7.96201e-06	7.57166e-05	-0.63299	0.139252	16	70136987	C	T	70802084	71230722	protein coding	1
rs2434885	ENSG00000157429	ZNF19	7.30208e-06	8.35899e-05	-0.146885	0.0321757	16	71549956	C	T	71464555	71565089	protein coding	1
rs8133460	ENSG00000157578	LCA5L	3.23467e-07	2.71391e-05	0.239897	0.0458929	21	39417828	T	C	39405844	39445805	protein coding	1
rs7027937	ENSG00000157693	TMEM268	6.73846e-07	3.12585e-05	-0.123807	0.0243835	9	114642909	T	C	114611206	114646422	protein coding	1
rs3759831	ENSG00000157823	AP3S2	1.29096e-10	3.27599e-05	-0.109549	0.016442	15	89871410	C	G	89830599	89894638	protein coding	1
rs13028472	ENSG00000157827	FMNL2	8.49279e-06	5.66893e-05	-0.158697	0.0350241	2	152364261	G	T	152335174	152649826	protein coding	1
rs791210	ENSG00000157837	SPPL3	1.245e-11	4.80764e-05	-0.096416	0.0136767	12	120749754	T	C	120762510	120904358	protein coding	1
rs140301038	ENSG00000157870	PRXL2B	2.2449e-06	2.469e-05	-0.376916	0.0781324	1	2803522	C	G	2586491	2591469	protein coding	1
rs192339013	ENSG00000157870	PRXL2B	8.37768e-06	2.469e-05	0.365322	0.0805661	1	2798583	T	C	2586491	2591469	protein coding	2
rs3008244	ENSG00000158006	PAFAH2	8.96612e-08	6.43009e-05	-0.126183	0.0230191	1	26017986	G	A	25959767	25998117	protein coding	1
rs113415585	ENSG00000158006	PAFAH2	2.69083e-05	6.43009e-05	-0.274389	0.06434	1	25228507	G	A	25959767	25998117	protein coding	2
rs1938405	ENSG00000158008	EXTL1	1.14802e-06	5.29578e-05	0.203215	0.0409168	1	26023476	C	T	26019884	26036464	protein coding	1
rs11043275	ENSG00000158023	WDR66	5.05234e-37	4.79184e-05	-0.466906	0.0318594	12	121964817	T	C	121918592	122003927	protein coding	1
rs2305029	ENSG00000158270	COLEC12	1.05933e-06	2.55636e-05	0.303314	0.0608648	18	321998	T	C	316737	500722	protein coding	1
rs11367061	ENSG00000158411	MITD1	5.93623e-06	8.3588e-05	0.140861	0.0305464	2	99445131	CA	C	99161427	99181058	protein coding	1
rs2686838	ENSG00000158683	PKD1L1	3.51356e-09	4.06519e-05	-0.150217	0.0246766	7	47967052	C	T	47740202	47948491	protein coding	1
rs57062706	ENSG00000158710	TAGLN2	7.98796e-06	3.35279e-05	0.211984	0.0466421	1	160150884	C	T	159918107	159925732	protein coding	1
rs4350219	ENSG00000158747	NBL1	8.657e-07	2.70969e-05	0.262289	0.0521911	1	19532313	T	C	19596979	19658456	protein coding	1
rs12130871	ENSG00000158769	F11R	2.65472e-07	3.81306e-05	-0.186511	0.0354106	1	161056700	A	G	160995211	161021343	protein coding	1
rs57062706	ENSG00000158769	F11R	3.87693e-06	3.81306e-05	0.181488	0.038567	1	160150884	C	T	160995211	161021343	protein coding	2
rs1545837	ENSG00000158941	CCAR2	4.29864e-06	2.79696e-05	0.10946	0.0233747	8	22620294	T	C	22604632	22621514	protein coding	1
rs17393677	ENSG00000158966	CACHD1	2.16461e-07	3.77154e-05	-0.358208	0.067485	1	64944286	A	G	64470129	64693058	protein coding	1
rs901099	ENSG00000159063	ALG8	3.06513e-06	5.18623e-05	-0.120656	0.0253651	11	78190241	G	T	78100936	78139653	protein coding	1
rs149661873	ENSG00000159082	SYNJ1	1.11686e-07	2.99229e-05	0.209291	0.0384814	21	32816129	AT	A	32628759	32728048	protein coding	1
rs139495907	ENSG00000159111	MRPL10	8.02412e-09	7.32186e-05	-0.206599	0.0347964	17	47811414	GCCAGCC	G	47823272	47831541	protein coding	1
rs544879028	ENSG00000159199	ATP5MC1	1.59589e-08	5.26687e-05	-0.158588	0.0272944	17	48901959	CATATAT	C	48892765	48895871	protein coding	1
rs71293186	ENSG00000159208	CIART	1.6941e-05	9.37239e-05	0.224645	0.0513711	1	150286104	C	CTTCTT	150282543	150287093	protein coding	1
rs3750509	ENSG00000159247	TUBBP5	1.977e-09	7.06348e-05	-0.21377	0.034533	9	138122891	C	T	138150075	138177433	transcribed unprocessed pseudogene	1
rs78495846	ENSG00000159247	TUBBP5	2.05025e-05	7.06348e-05	0.353354	0.08163	9	138107685	G	A	138150075	138177433	transcribed unprocessed pseudogene	2
rs397971887	ENSG00000159267	HLCS	3.52089e-09	4.21439e-05	-0.148747	0.0244366	21	36965731	A	AT	36750888	36990236	protein coding	1
rs2521859	ENSG00000159314	ARHGAP27	2.90663e-30	7.12168e-05	0.581988	0.0454146	17	45475446	A	G	45393902	45434421	protein coding	1
rs71363578	ENSG00000159314	ARHGAP27	3.74397e-05	7.12168e-05	0.167241	0.0399541	17	46235055	CA	C	45393902	45434421	protein coding	2
rs2935969	ENSG00000159556	ISL2	8.53551e-06	9.13238e-05	0.213155	0.0470546	15	76145629	A	G	76336773	76342475	protein coding	1
rs59952853	ENSG00000159648	TEPP	8.37398e-17	3.19009e-05	0.301216	0.0340717	16	57982957	G	A	57976435	57988116	protein coding	1
rs4803659	ENSG00000159871	LYPD5	4.09613e-12	3.69411e-05	0.206864	0.0286175	19	43786083	C	T	43785874	43827206	protein coding	1
rs17657025	ENSG00000159915	ZNF233	2.12494e-06	2.96694e-05	0.250747	0.0518516	19	44171648	T	C	44259880	44275317	protein coding	1
rs376391001	ENSG00000159958	TNFRSF13C	8.1599e-06	5.70177e-05	0.162678	0.0358312	22	41926927	CT	C	41922023	41926818	protein coding	1
rs2643892	ENSG00000160072	ATAD3B	5.44257e-06	2.5633e-05	-0.219251	0.0473474	1	2326052	C	T	1471769	1497848	protein coding	1
rs201747122	ENSG00000160145	KALRN	1.13116e-05	4.53025e-05	0.261692	0.0585963	3	123563642	T	C	124080023	124726325	protein coding	1
rs149478284	ENSG00000160188	RSPH1	2.43263e-06	1.76477e-05	-0.389809	0.0810958	21	42477439	T	C	42472486	42496246	protein coding	1
rs6586350	ENSG00000160194	NDUFV3	1.14504e-07	2.33284e-05	0.101508	0.0186805	21	42818925	A	C	42879644	42913304	protein coding	1
rs234705	ENSG00000160200	CBS	7.40456e-47	2.99193e-05	-1.18542	0.0686183	21	43063662	C	T	43053191	43076943	protein coding	1
rs9976693	ENSG00000160200	CBS	1.7053e-06	2.99193e-05	0.32297	0.0661392	21	42142421	T	C	43053191	43076943	protein coding	2
rs4920040	ENSG00000160201	U2AF1	3.24689e-55	3.79244e-05	-1.42464	0.0730569	21	43095394	T	C	43092956	43107587	protein coding	1
rs11909165	ENSG00000160201	U2AF1	1.93991e-14	3.79244e-05	0.85895	0.106649	21	43089493	T	C	43092956	43107587	protein coding	2
rs872331	ENSG00000160202	CRYAA	5.56171e-25	2.28993e-05	-1.36297	0.120346	21	43169105	C	T	43169008	43172805	protein coding	1
rs57329507	ENSG00000160208	RRP1B	4.03192e-17	2.75253e-05	-0.398054	0.0445085	21	43695080	C	CTGCGTGGT	43659560	43696079	protein coding	1
rs68189421	ENSG00000160208	RRP1B	1.51188e-05	2.75253e-05	-0.246752	0.0560851	21	43159880	G	A	43659560	43696079	protein coding	2
rs35285321	ENSG00000160213	CSTB	4.65106e-12	2.87803e-05	-0.162007	0.0224751	21	43781951	G	A	43772511	43776445	protein coding	1
rs2071135	ENSG00000160221	GATD3A	2.91535e-85	2.80108e-05	-1.42437	0.0510304	21	44136304	A	G	44133610	44210114	protein coding	1
rs56040242	ENSG00000160226	CFAP410	2.40654e-10	3.16298e-05	0.295953	0.045135	21	44347061	G	A	44328944	44339402	protein coding	1
21:44216816:G:C	ENSG00000160256	FAM207A	2.39131e-06	2.62031e-05	0.212694	0.0442148	21	44216816	G	C	44940012	44976989	protein coding	1
rs62215189	ENSG00000160284	SPATC1L	5.04239e-14	4.23126e-05	-0.290815	0.0367675	21	46184081	A	G	46161148	46184476	protein coding	1
rs60223973	ENSG00000160284	SPATC1L	2.56148e-09	4.23126e-05	0.185802	0.0302375	21	46186837	TTTTG	T	46161148	46184476	protein coding	2
rs62225686	ENSG00000160284	SPATC1L	2.71335e-05	4.23126e-05	-0.333004	0.0781161	21	46553906	G	A	46161148	46184476	protein coding	3
rs2810531	ENSG00000160293	VAV2	4.53556e-17	1.7623e-05	0.27315	0.0305988	9	133940321	A	G	133761894	133992604	protein coding	1
rs8128872	ENSG00000160307	S100B	1.05029e-07	8.16999e-05	0.379519	0.0696265	21	46605184	A	G	46598604	46605208	protein coding	1
rs1912572	ENSG00000160321	ZNF208	1.79409e-10	6.6684e-05	0.318997	0.0482813	19	21958076	A	C	21932958	22010949	protein coding	1
rs398120885	ENSG00000160321	ZNF208	2.68623e-07	6.6684e-05	0.244199	0.0463803	19	21619987	C	CA	21932958	22010949	protein coding	2
rs412658	ENSG00000160321	ZNF208	1.53951e-06	6.6684e-05	0.250814	0.0511315	19	22176638	C	T	21932958	22010949	protein coding	3
rs58354543	ENSG00000160336	ZNF761	8.96106e-09	1.17467e-05	-0.192475	0.0325286	19	53433030	T	C	53445001	53458261	protein coding	1
rs535604995	ENSG00000160695	VPS11	6.40205e-10	4.19457e-05	-0.129275	0.0202354	11	119036525	TA	T	119067692	119081978	protein coding	1
rs11264460	ENSG00000160781	PAQR6	2.67109e-12	5.421e-05	-0.276703	0.0379222	1	156240631	G	A	156243320	156248117	protein coding	1
rs12137802	ENSG00000160818	GPATCH4	1.41619e-06	3.70393e-05	0.265494	0.0539372	1	155646764	A	T	156594487	156601496	protein coding	1
rs2525550	ENSG00000160862	AZGP1	4.03718e-09	6.45683e-05	0.357702	0.0590037	7	99935555	C	T	99966720	99976042	protein coding	1
rs73155656	ENSG00000160862	AZGP1	4.54028e-05	6.45683e-05	0.485912	0.117392	7	98968340	A	G	99966720	99976042	protein coding	2
rs352941	ENSG00000160867	FGFR4	1.07359e-13	3.22181e-05	-0.312396	0.040075	5	177099234	G	A	177086905	177098144	protein coding	1
rs6599532	ENSG00000160957	RECQL4	7.79199e-08	5.68518e-05	-0.250553	0.0454813	8	144556241	C	T	144511288	144517845	protein coding	1
rs60666806	ENSG00000160961	ZNF333	3.08198e-07	3.02349e-05	0.113655	0.0217019	19	14682260	A	AATCC	14689801	14733746	protein coding	1
rs140761467	ENSG00000160961	ZNF333	4.22447e-06	3.02349e-05	-0.24377	0.0520103	19	14277709	C	T	14689801	14733746	protein coding	2
rs803075	ENSG00000160999	SH2B2	4.48428e-06	4.708e-05	-0.147828	0.031631	7	102285294	G	A	102285091	102321711	protein coding	1
rs155787	ENSG00000161010	MRNIP	7.2846e-09	2.30472e-05	-0.152992	0.025691	5	179833494	G	A	179835133	179862173	protein coding	1
rs61229695	ENSG00000161036	LRWD1	1.71186e-11	5.52258e-05	-0.267453	0.0382192	7	102473116	TG	T	102464956	102473168	protein coding	1
rs483359	ENSG00000161243	AC010605.1	3.71795e-10	3.21696e-05	-0.151181	0.0233213	19	38991347	C	T	38990714	39032785	protein coding	1
rs113111184	ENSG00000161265	U2AF1L4	2.94277e-13	3.12152e-05	0.33347	0.0436416	19	35763929	A	AG	35742464	35745445	protein coding	1
rs80321803	ENSG00000161270	NPHS1	7.84536e-13	3.59647e-05	0.823014	0.109893	19	35848908	T	C	35825964	35869287	protein coding	1
rs139298445	ENSG00000161328	LRRC56	3.17201e-06	4.47215e-05	-0.240848	0.0507122	11	527223	C	G	537527	554912	protein coding	1
rs421612	ENSG00000161542	PRPSAP1	2.32347e-06	2.74743e-05	-0.132815	0.027574	17	76310749	T	C	76309486	76384521	protein coding	1
rs7252006	ENSG00000161551	ZNF577	6.52349e-10	2.35288e-05	-0.191048	0.02992	19	51848753	C	T	51804816	51890950	protein coding	1
rs74708860	ENSG00000161609	CCDC155	3.61133e-08	2.57297e-05	-0.959428	0.169612	19	49394092	C	G	49388219	49417990	protein coding	1
rs11673671	ENSG00000161618	ALDH16A1	8.2096e-09	2.88585e-05	-0.216398	0.0364725	19	49440691	G	C	49453225	49471050	protein coding	1
rs58840071	ENSG00000161692	DBF4B	5.05713e-21	5.05366e-05	-0.355644	0.0350088	17	44752259	C	G	44708608	44752264	protein coding	1
rs11169225	ENSG00000161798	AQP5	5.68757e-11	6.9571e-05	-0.348273	0.051216	12	49951888	T	A	49961872	49965682	protein coding	1
rs791904	ENSG00000161896	IP6K3	3.61612e-25	3.56485e-05	0.596368	0.0524081	6	33741539	G	A	33721662	33746905	protein coding	1
rs11305865	ENSG00000161896	IP6K3	1.56239e-08	3.56485e-05	-0.235977	0.0405822	6	33741709	TG	T	33721662	33746905	protein coding	2
rs216601	ENSG00000161981	SNRNP25	3.10742e-06	5.05536e-05	-0.182408	0.038371	16	62114	G	A	53010	57669	protein coding	1
rs1528730	ENSG00000162174	ASRGL1	2.10093e-12	4.69129e-05	-0.218491	0.029789	11	62313709	A	C	62337448	62393412	protein coding	1
rs11231184	ENSG00000162194	LBHD1	1.93125e-09	5.34075e-05	0.409839	0.0661621	11	62680091	C	A	62662817	62672255	protein coding	1
rs1288475	ENSG00000162384	CZIB	2.49298e-06	4.16798e-05	0.0965559	0.0201095	1	53316868	C	T	53214099	53220634	protein coding	1
rs12744547	ENSG00000162461	SLC25A34	5.51997e-22	2.59917e-05	-0.403278	0.0386009	1	15735883	A	G	15736258	15741392	protein coding	1
rs34522552	ENSG00000162521	RBBP4	6.16358e-06	4.96563e-05	-0.0790508	0.0171737	1	31779402	CT	C	32651142	32686211	protein coding	1
rs1256342	ENSG00000162551	ALPL	4.68276e-09	3.79064e-05	0.460277	0.0762613	1	21549999	C	T	21509397	21578410	protein coding	1
rs11210435	ENSG00000162620	LRRIQ3	8.00209e-28	7.66474e-05	-0.348552	0.0287241	1	74211688	T	C	74026015	74198187	protein coding	1
rs674903	ENSG00000162654	GBP4	1.36924e-08	4.99904e-05	0.276169	0.0472991	1	89184141	A	G	89181144	89198942	protein coding	1
rs17131429	ENSG00000162669	HFM1	1.30883e-08	4.70285e-05	0.275345	0.0470905	1	91404853	G	C	91260766	91404856	protein coding	1
rs11166311	ENSG00000162688	AGL	5.35936e-07	5.56948e-05	0.186139	0.0363225	1	99730652	G	A	99850361	99924023	protein coding	1
rs565157336	ENSG00000162688	AGL	7.83523e-06	5.56948e-05	0.441538	0.0970513	1	99989277	T	TTTTTG	99850361	99924023	protein coding	2
rs4587587	ENSG00000162692	VCAM1	1.64576e-07	5.57579e-05	-0.361927	0.0674932	1	100660797	G	C	100719742	100739045	protein coding	1
rs66615834	ENSG00000162722	TRIM58	1.97353e-06	3.55024e-05	0.22937	0.0472763	1	247683459	G	A	247857187	247880138	protein coding	1
rs12030395	ENSG00000162745	OLFML2B	4.05619e-06	4.08239e-05	0.279621	0.0595498	1	161888768	A	G	161983192	162023854	protein coding	1
rs12036853	ENSG00000162769	FLVCR1	2.22108e-15	4.40318e-05	0.238459	0.0284847	1	212904839	A	T	212858275	212899363	protein coding	1
rs744446	ENSG00000162782	TDRD5	4.87402e-40	5.24747e-05	0.438564	0.0283629	1	179588916	A	G	179591613	179691272	protein coding	1
rs393585	ENSG00000162817	C1orf115	1.95553e-09	6.08932e-05	0.160623	0.0259394	1	220752034	G	T	220690363	220699153	protein coding	1
rs76463756	ENSG00000162819	BROX	5.70635e-07	4.9858e-05	-0.283569	0.0554741	1	222609786	T	C	222712553	222735196	protein coding	1
rs4950465	ENSG00000162836	ACP6	9.20207e-16	7.03925e-05	0.284352	0.0334568	1	147653122	C	T	147629652	147670524	protein coding	1
1:148125227:G:A	ENSG00000162836	ACP6	1.50953e-05	7.03925e-05	-0.427541	0.0971693	1	148125227	G	A	147629652	147670524	protein coding	2
rs3811522	ENSG00000162869	PPP1R21	3.23736e-08	4.46491e-05	-0.124776	0.0219779	2	48440605	G	C	48440598	48515391	protein coding	1
rs10203720	ENSG00000162878	PKDCC	7.1026e-07	4.41982e-05	0.313629	0.0619011	2	42070265	C	A	42048021	42058517	protein coding	1
rs291348	ENSG00000162885	B3GALNT2	1.24762e-09	3.21758e-05	0.140556	0.0224108	1	235504390	A	G	235447190	235504452	protein coding	1
rs3035432	ENSG00000162913	OBSCN-AS1	1.88133e-06	6.35637e-05	0.149825	0.0308161	1	228130146	A	AC	228203503	228213664	lncRNA	1
rs530631064	ENSG00000162927	PUS10	5.82586e-06	5.58816e-05	0.136075	0.0294817	2	60758328	GTT	G	60940222	61018259	protein coding	1
rs6730326	ENSG00000162975	KCNF1	4.50839e-06	2.20377e-05	0.160243	0.0342962	2	10951654	G	T	10911934	10914225	protein coding	1
rs17046778	ENSG00000162994	CLHC1	2.10168e-08	4.72741e-05	0.222479	0.0386328	2	55232237	T	G	55172547	55232563	protein coding	1
rs145530803	ENSG00000162994	CLHC1	2.82766e-06	4.72741e-05	0.131231	0.0274853	2	55084303	CT	C	55172547	55232563	protein coding	2
rs7604682	ENSG00000163016	ALMS1P1	2.04672e-21	5.0101e-05	0.357202	0.0347572	2	73560899	G	A	73641083	73697509	transcribed unprocessed pseudogene	1
rs749331	ENSG00000163026	WDCP	2.13448e-06	5.86966e-05	0.159486	0.0329865	2	23659477	G	A	24029347	24049575	protein coding	1
rs7595826	ENSG00000163072	NOSTRIN	1.88329e-18	3.11126e-05	0.532733	0.0568739	2	168789986	G	A	168786539	168865514	protein coding	1
rs147226156	ENSG00000163104	SMARCAD1	2.47569e-06	5.16611e-05	-0.256711	0.0534481	4	94069848	A	AGAT	94207611	94291292	protein coding	1
rs200372559	ENSG00000163131	CTSS	1.09624e-10	8.26266e-05	0.260084	0.0388747	1	150667595	CTT	C	150730188	150765792	protein coding	1
rs55733615	ENSG00000163138	PACRGL	5.67958e-16	3.8019e-05	-0.323046	0.0377017	4	20692918	C	T	20696282	20752907	protein coding	1
rs55874299	ENSG00000163138	PACRGL	1.93165e-05	3.8019e-05	0.109839	0.0252931	4	20691931	T	C	20696282	20752907	protein coding	2
rs2069895	ENSG00000163161	ERCC3	4.99233e-10	4.25026e-05	-0.108286	0.0168364	2	127416492	A	G	127257290	127294176	protein coding	1
rs5832122	ENSG00000163170	BOLA3	4.14693e-07	5.23502e-05	0.108332	0.0209257	2	74143322	AT	A	74135400	74147912	protein coding	1
rs4592886	ENSG00000163219	ARHGAP25	5.44681e-10	4.33508e-05	-0.257798	0.0401767	2	68679529	G	A	68679601	68826833	protein coding	1
rs6534087	ENSG00000163291	PAQR3	5.6983e-08	5.64195e-05	-0.181061	0.0325102	4	78938670	A	C	78887127	78939438	protein coding	1
rs79598282	ENSG00000163293	NIPAL1	8.20652e-09	6.0588e-05	0.408686	0.0688807	4	48013143	C	G	47914142	48040173	protein coding	1
rs11264301	ENSG00000163357	DCST1	1.14321e-06	4.78088e-05	0.232889	0.0468833	1	155048360	C	T	155033824	155050930	protein coding	1
rs73112232	ENSG00000163378	EOGT	7.16212e-06	4.48408e-05	0.660405	0.144527	3	69121087	A	C	68975217	69013684	protein coding	1
rs62255473	ENSG00000163380	LMOD3	3.82422e-09	4.46554e-05	0.369763	0.0608949	3	69133560	T	C	69106872	69123032	protein coding	1
rs386368393	ENSG00000163382	NAXE	4.58259e-07	3.7926e-05	-0.13662	0.0264939	1	156545503	C	CTT	156591762	156594299	protein coding	1
1:115917799:C:CAAA	ENSG00000163393	SLC22A15	5.50563e-06	4.29913e-05	0.162198	0.0350461	1	115917799	C	CAAA	115976513	116070054	protein coding	1
rs398081069	ENSG00000163466	ARPC2	1.43291e-06	4.27943e-05	0.0595345	0.012101	2	218219840	T	TA	218217141	218254356	protein coding	1
rs7571111	ENSG00000163497	FEV	7.6861e-06	4.76089e-05	-0.123223	0.0270606	2	218904234	T	C	218981087	218985657	protein coding	1
rs13026362	ENSG00000163510	CWC22	5.99627e-06	4.26876e-05	0.164786	0.0357519	2	179974893	T	C	179944876	180007297	protein coding	1
rs9824281	ENSG00000163520	FBLN2	1.98047e-08	3.56793e-05	-0.445623	0.0772317	3	13553483	T	C	13549125	13638422	protein coding	1
rs2820184	ENSG00000163563	MNDA	2.54821e-17	3.99177e-05	-0.393583	0.0436953	1	158859487	A	T	158831351	158849506	protein coding	1
rs1133328	ENSG00000163576	EFHB	2.95844e-69	5.92337e-05	0.665454	0.028535	3	19946047	G	T	19879472	19947025	protein coding	1
rs7617172	ENSG00000163646	CLRN1	4.08711e-09	4.32736e-05	0.249333	0.0411431	3	150957682	G	A	150926163	150972999	protein coding	1
rs58710492	ENSG00000163673	DCLK3	4.26321e-16	4.29689e-05	0.418706	0.0486327	3	36731451	GCA	G	36712422	36764349	protein coding	1
rs1507870	ENSG00000163673	DCLK3	2.2134e-07	4.29689e-05	-0.258689	0.048773	3	36789410	C	T	36712422	36764349	protein coding	2
rs1396032	ENSG00000163673	DCLK3	3.00701e-06	4.29689e-05	0.17358	0.0364546	3	36759727	G	A	36712422	36764349	protein coding	3
rs145510349	ENSG00000163681	SLMAP	5.83124e-06	5.69526e-05	-0.213157	0.0461843	3	57994632	A	C	57755450	57930003	protein coding	1
rs6531717	ENSG00000163682	RPL9	8.6352e-21	3.77666e-05	-0.24745	0.0245282	4	39452701	G	A	39452521	39458949	protein coding	1
rs11716897	ENSG00000163710	PCOLCE2	2.96722e-23	3.80366e-05	0.438767	0.0405402	3	142886714	G	A	142815922	142889206	protein coding	1
rs7616538	ENSG00000163808	KIF15	2.40437e-06	5.37187e-05	-0.134211	0.0279066	3	44870763	G	T	44761721	44873376	protein coding	1
rs62287517	ENSG00000163872	YEATS2	3.50949e-06	3.43191e-05	0.166132	0.0351432	3	184398639	T	C	183697797	183812624	protein coding	1
rs61776188	ENSG00000163879	DNALI1	2.26349e-14	3.6899e-05	0.200756	0.025002	1	37555725	C	T	37556919	37566857	protein coding	1
rs36068512	ENSG00000163879	DNALI1	1.03288e-05	3.6899e-05	-0.193526	0.0431305	1	37592996	T	C	37556919	37566857	protein coding	2
rs9841521	ENSG00000163902	RPN1	1.4354e-06	7.02862e-05	-0.0927927	0.0188625	3	128673431	A	G	128619969	128681075	protein coding	1
rs2713616	ENSG00000163913	IFT122	9.20343e-06	5.53918e-05	-0.124854	0.027666	3	129554472	A	G	129440036	129520507	protein coding	1
rs1354091	ENSG00000163918	RFC4	4.4236e-16	2.59638e-05	-0.227669	0.0264599	3	186788111	T	G	186789880	186807058	protein coding	1
exm-rs2336725	ENSG00000163933	RFT1	9.69964e-22	5.5113e-05	-0.233966	0.0225525	3	53084723	C	T	53088483	53130453	protein coding	1
rs12489828	ENSG00000163938	GNL3	1.86591e-06	8.46742e-05	-0.113976	0.0234342	3	52532998	G	T	52681156	52694497	protein coding	1
rs62250806	ENSG00000163938	GNL3	1.16927e-05	8.46742e-05	0.32488	0.0728645	3	53432225	G	A	52681156	52694497	protein coding	2
rs116161966	ENSG00000163938	GNL3	7.18129e-05	8.46742e-05	-0.192048	0.047691	3	51923745	C	A	52681156	52694497	protein coding	3
rs113727613	ENSG00000163945	UVSSA	1.85093e-11	5.01919e-05	0.508457	0.0727915	4	1176799	A	G	1347266	1395992	protein coding	1
rs146993563	ENSG00000163945	UVSSA	4.49111e-05	5.01919e-05	-0.237089	0.0572421	4	1498600	T	C	1347266	1395992	protein coding	2
rs3216210	ENSG00000163956	LRPAP1	2.35723e-06	3.11575e-05	-0.150962	0.0313619	4	3527113	GCCC	G	3503612	3532446	protein coding	1
rs61775636	ENSG00000164008	C1orf50	2.74773e-17	6.44409e-05	0.220168	0.0244715	1	42785692	A	G	42767249	42779491	protein coding	1
rs2760072	ENSG00000164008	C1orf50	7.72969e-06	6.44409e-05	0.135961	0.0298646	1	42763014	A	G	42767249	42779491	protein coding	2
rs11356707	ENSG00000164035	EMCN	8.46756e-06	5.50396e-05	-0.246429	0.0543783	4	101013641	CA	C	100395341	100880126	protein coding	1
rs562301851	ENSG00000164045	CDC25A	6.24158e-21	0.000112736	0.372564	0.0367743	3	48334321	CTT	C	48157146	48188402	protein coding	1
rs11130163	ENSG00000164048	ZNF589	1.18019e-27	0.000123226	0.307913	0.0254748	3	48271168	T	C	48241100	48299253	protein coding	1
rs12632751	ENSG00000164076	CAMKV	2.18678e-13	0.000146654	0.728358	0.0947555	3	50075152	G	A	49857988	49869935	protein coding	1
rs12631337	ENSG00000164076	CAMKV	6.39076e-06	0.000146654	-0.225531	0.0490795	3	50161104	A	G	49857988	49869935	protein coding	2
rs148994764	ENSG00000164088	PPM1M	2.19189e-06	0.000107371	-0.159169	0.0329597	3	52375042	TA	T	52245759	52250599	protein coding	1
rs2344626	ENSG00000164089	ETNPPL	1.37638e-06	5.71623e-05	0.493741	0.100185	4	108778387	T	C	108742048	108763054	protein coding	1
rs59799599	ENSG00000164099	PRSS12	1.08505e-07	5.63937e-05	0.48947	0.089903	4	118391896	G	A	118280038	118353003	protein coding	1
rs114608914	ENSG00000164106	SCRG1	3.55606e-08	4.92173e-05	1.02308	0.180772	4	173206130	G	C	173384701	173406380	protein coding	1
rs1992466	ENSG00000164106	SCRG1	4.24395e-07	4.92173e-05	0.280824	0.0542899	4	173409512	C	A	173384701	173406380	protein coding	2
rs36177180	ENSG00000164111	ANXA5	1.02737e-20	5.39921e-05	-0.376917	0.0374463	4	121660972	T	G	121667946	121696995	protein coding	1
rs1050606	ENSG00000164111	ANXA5	1.39195e-05	5.39921e-05	0.188984	0.0427693	4	121696891	A	C	121667946	121696995	protein coding	2
rs3967758	ENSG00000164128	NPY1R	1.24974e-08	5.10649e-05	-0.296966	0.0507139	4	163306245	A	G	163323962	163344832	protein coding	1
rs12523626	ENSG00000164211	STARD4	7.6496e-06	7.61974e-05	0.333405	0.073201	5	111517672	A	G	111496033	111512590	protein coding	1
rs2607351	ENSG00000164251	F2RL1	3.94549e-07	2.62576e-05	-0.237926	0.0458687	5	76796862	C	T	76818933	76835315	protein coding	1
rs11336933	ENSG00000164253	WDR41	4.22346e-13	3.53254e-05	0.134193	0.0176911	5	77431882	CT	C	77425970	77620611	protein coding	1
rs6894297	ENSG00000164292	RHOBTB3	7.13812e-22	4.76675e-05	0.280603	0.0269447	5	95764647	A	G	95713522	95824383	protein coding	1
rs72832127	ENSG00000164296	TIGD6	7.20596e-06	3.73713e-05	0.188807	0.0413319	5	150031180	C	A	149993118	150000654	protein coding	1
rs77272970	ENSG00000164305	CASP3	5.502e-07	1.81883e-05	-0.229663	0.0448628	4	184839209	G	C	184627696	184649509	protein coding	1
rs114746204	ENSG00000164306	PRIMPOL	7.42467e-07	1.89169e-05	0.1219	0.024103	4	184649521	G	C	184649667	184694963	protein coding	1
rs146925065	ENSG00000164307	ERAP1	3.52236e-11	5.38776e-05	-0.258862	0.0376282	5	96775264	AAAAG	A	96760810	96808100	protein coding	1
rs27659	ENSG00000164308	ERAP2	3.24285e-93	5.50973e-05	-1.43	0.0471608	5	97007848	A	G	96875939	96919716	protein coding	1
rs3108241	ENSG00000164323	CFAP97	2.03771e-08	2.39109e-05	0.165794	0.0287606	4	185206600	A	G	185159665	185209504	protein coding	1
rs55846148	ENSG00000164344	KLKB1	3.11081e-08	2.19012e-05	0.335094	0.0589446	4	186207565	A	T	186208979	186258471	protein coding	1
rs111635695	ENSG00000164346	NSA2	9.25108e-27	4.06259e-05	0.40987	0.0346345	5	74844570	G	A	74766991	74780113	protein coding	1
rs12187244	ENSG00000164347	GFM2	4.31998e-06	4.33305e-05	-0.104984	0.0224242	5	74786118	T	C	74721206	74767147	protein coding	1
rs16900804	ENSG00000164366	CCDC127	6.58573e-07	7.3034e-05	0.133907	0.0263481	5	305480	T	C	196871	218215	protein coding	1
rs151188571	ENSG00000164404	GDF9	4.13519e-06	4.91363e-05	-0.405633	0.0864641	5	132511366	A	C	132861181	132866884	protein coding	1
rs30179	ENSG00000164404	GDF9	3.18511e-05	4.91363e-05	0.116028	0.027465	5	132866183	G	A	132861181	132866884	protein coding	2
rs11155048	ENSG00000164440	TXLNB	3.45785e-17	4.02528e-05	0.560538	0.0625264	6	139281058	T	A	139240061	139291998	protein coding	1
rs67873618	ENSG00000164543	STK17A	2.66879e-09	4.26593e-05	0.303662	0.0494823	7	43628488	C	T	43582758	43650713	protein coding	1
rs17469596	ENSG00000164610	RP9	1.15016e-07	6.24325e-05	0.169686	0.0312324	7	32932633	A	G	33094797	33109404	protein coding	1
rs142513027	ENSG00000164610	RP9	2.33496e-05	6.24325e-05	0.497109	0.115655	7	32204572	C	A	33094797	33109404	protein coding	2
rs10515464	ENSG00000164615	CAMLG	5.19561e-12	4.57888e-05	0.21834	0.0303649	5	134603851	T	A	134738548	134752157	protein coding	1
rs113412831	ENSG00000164627	KIF6	2.38219e-24	3.71105e-05	0.619757	0.0556199	6	39725417	A	T	39329990	39725408	protein coding	1
rs12180497	ENSG00000164627	KIF6	2.50349e-05	3.71105e-05	-0.139715	0.0326303	6	39677957	A	C	39329990	39725408	protein coding	2
rs12528530	ENSG00000164627	KIF6	4.01016e-06	3.71105e-05	-0.213265	0.0453883	6	39654509	T	C	39329990	39725408	protein coding	3
rs199573067	ENSG00000164647	STEAP1	4.86569e-06	7.50088e-05	-0.148505	0.0318987	7	90134916	CAG	C	90154456	90164829	protein coding	1
rs12700327	ENSG00000164649	CDCA7L	5.88399e-59	2.81394e-05	0.881009	0.0429653	7	21916167	T	C	21900899	21945903	protein coding	1
rs17168516	ENSG00000164654	MIOS	1.43072e-07	2.79566e-05	-0.163484	0.0303305	7	7531328	T	G	7566875	7608932	protein coding	1
rs56744569	ENSG00000164659	KIAA1324L	4.65588e-06	7.44961e-05	-0.175401	0.0375974	7	86288190	A	T	86876906	87059654	protein coding	1
rs28381749	ENSG00000164659	KIAA1324L	6.43008e-06	7.44961e-05	-0.407605	0.0887285	7	87659936	C	T	86876906	87059654	protein coding	2
rs3763469	ENSG00000164692	COL1A2	5.05999e-19	5.14171e-05	0.98907	0.103616	7	94392163	T	C	94394561	94431232	protein coding	1
rs77885169	ENSG00000164692	COL1A2	5.04484e-05	5.14171e-05	1.75363	0.426301	7	94323435	T	C	94394561	94431232	protein coding	2
rs13248273	ENSG00000164751	PEX2	1.50865e-06	7.50043e-05	0.116157	0.0236627	8	77004279	C	T	76980258	77001044	protein coding	1
rs190155513	ENSG00000164751	PEX2	1.84254e-05	7.50043e-05	-0.270085	0.0620361	8	76411263	C	A	76980258	77001044	protein coding	2
rs1805810	ENSG00000164823	OSGIN2	1.8584e-06	6.81065e-05	0.542628	0.111548	8	89951789	A	G	89901849	89927888	protein coding	1
rs117800627	ENSG00000164849	GPR146	3.85983e-09	1.8702e-05	-0.290371	0.0478333	7	1041439	G	C	1044546	1059261	protein coding	1
rs7785978	ENSG00000164880	INTS1	4.69217e-07	2.93353e-05	-0.23703	0.0460091	7	1487619	C	T	1470277	1504389	protein coding	1
rs900641	ENSG00000164904	ALDH7A1	6.27699e-08	4.30434e-05	0.278817	0.0502306	5	126595330	T	G	126531200	126595362	protein coding	1
rs3105460	ENSG00000164924	YWHAZ	5.82007e-06	3.22559e-05	-0.0916894	0.0198643	8	100925146	A	G	100916523	100953388	protein coding	1
rs76981923	ENSG00000164924	YWHAZ	5.89197e-06	3.22559e-05	0.162891	0.0353088	8	100655885	C	G	100916523	100953388	protein coding	2
rs1403294	ENSG00000164930	FZD6	2.03904e-09	5.12025e-05	-0.175635	0.0283979	8	103333550	A	G	103298433	103332866	protein coding	1
rs67806641	ENSG00000164978	NUDT2	1.36281e-13	7.00231e-05	-0.158763	0.0204618	9	34327849	T	A	34329506	34343711	protein coding	1
rs9298740	ENSG00000164989	CCDC171	3.93269e-11	3.31476e-05	-0.207346	0.0302197	9	15837291	T	A	15553043	16061663	protein coding	1
rs12539729	ENSG00000165055	METTL2B	3.08587e-07	4.95336e-05	-0.111764	0.0213419	7	128501969	A	T	128476729	128506602	protein coding	1
rs2433053	ENSG00000165071	TMEM71	1.72083e-10	4.38006e-05	0.206496	0.0312204	8	132757975	C	T	132685007	132760712	protein coding	1
rs7466271	ENSG00000165138	ANKS6	1.27747e-06	4.1017e-05	-0.183238	0.0370622	9	98440521	T	C	98731329	98796965	protein coding	1
rs7035325	ENSG00000165140	FBP1	7.53116e-06	6.32994e-05	0.25364	0.0556454	9	94647155	G	A	94603133	94640249	protein coding	1
rs3810919	ENSG00000165188	RNF183	1.81208e-08	2.84253e-05	-0.217462	0.0375805	9	113275614	C	T	113297093	113303376	protein coding	1
rs374871028	ENSG00000165215	CLDN3	4.75716e-07	5.76582e-05	-0.31794	0.0617479	7	73775936	G	A	73768997	73770270	protein coding	1
rs112580537	ENSG00000165233	CARD19	3.10256e-07	6.05653e-05	-0.492904	0.094142	9	93101276	G	A	93096217	93113283	protein coding	1
rs2992821	ENSG00000165272	AQP3	3.21033e-18	4.6706e-05	-0.344287	0.0370443	9	33487200	T	C	33441156	33447596	protein coding	1
rs58072871	ENSG00000165272	AQP3	2.12024e-05	4.6706e-05	-0.168769	0.0390592	9	32590171	CT	C	33441156	33447596	protein coding	2
rs7033893	ENSG00000165275	TRMT10B	7.57573e-08	2.89511e-05	-0.109204	0.0198034	9	37871451	A	T	37753803	37778972	protein coding	1
rs1419171	ENSG00000165322	ARHGAP12	1.4952e-11	6.54681e-05	-0.167658	0.0238833	10	31925903	C	A	31805404	31928876	protein coding	1
rs12265787	ENSG00000165406	MARCH8	2.54217e-29	5.33434e-05	0.313038	0.0249361	10	45568206	C	T	45454585	45594906	protein coding	1
rs6572597	ENSG00000165502	RPL36AL	2.10855e-07	5.06298e-05	0.16148	0.0303922	14	49662797	A	C	49618519	49620685	protein coding	1
rs74875700	ENSG00000165511	C10orf25	7.23367e-07	6.23774e-05	0.31836	0.0628818	10	44975290	C	A	44997698	45000888	lncRNA	1
rs11252770	ENSG00000165568	AKR1E2	3.1682e-08	2.06058e-05	-0.187259	0.0329597	10	4836780	G	A	4786629	4848062	protein coding	1
rs2961565	ENSG00000165568	AKR1E2	4.1824e-06	2.06058e-05	-0.187326	0.0399488	10	4825928	T	G	4786629	4848062	protein coding	2
rs7919627	ENSG00000165626	BEND7	8.10623e-17	1.97466e-05	-0.277914	0.0314197	10	13489381	A	G	13438484	13528974	protein coding	1
rs2783650	ENSG00000165626	BEND7	1.50442e-06	1.97466e-05	0.154674	0.031503	10	13298786	A	C	13438484	13528974	protein coding	2
rs181440	ENSG00000165650	PDZD8	4.37352e-08	2.96202e-05	0.148574	0.0264361	10	117343960	A	C	117277274	117375440	protein coding	1
rs2809241	ENSG00000165695	AK8	1.39507e-08	2.72654e-05	0.221662	0.0379863	9	132876337	C	T	132725578	132878777	protein coding	1
rs28932168	ENSG00000165714	BORCS5	1.16779e-06	2.68136e-05	-0.168571	0.0339659	12	12465909	C	T	12357078	12471233	protein coding	1
rs66817196	ENSG00000165714	BORCS5	9.6835e-07	2.68136e-05	-0.106718	0.0213328	12	12328680	T	C	12357078	12471233	protein coding	2
rs34518553	ENSG00000165730	STOX1	5.27105e-16	4.36351e-05	0.420674	0.0490344	10	68728300	AT	A	68827531	68895432	protein coding	1
rs2742250	ENSG00000165731	RET	9.58594e-07	8.21438e-05	0.256341	0.051224	10	43052198	G	C	43077069	43130351	protein coding	1
rs923661	ENSG00000165752	STK32C	8.12961e-07	2.27309e-05	-0.180169	0.0357575	10	132208366	G	A	132207492	132331847	protein coding	1
rs7918733	ENSG00000165806	CASP7	6.91896e-14	4.09148e-05	0.363075	0.0461819	10	113679635	C	T	113679162	113730907	protein coding	1
rs74373301	ENSG00000165832	TRUB1	1.84269e-08	5.7294e-05	0.479478	0.0829052	10	114931038	A	C	114938195	114977676	protein coding	1
rs61126553	ENSG00000165863	C10orf82	1.46414e-06	3.34411e-05	-0.121022	0.0246219	10	116660344	CAA	C	116663696	116670264	protein coding	1
rs1868354	ENSG00000165891	E2F7	1.00772e-26	4.29579e-05	-0.394104	0.0333319	12	77046801	T	A	77021248	77065569	protein coding	1
rs66482326	ENSG00000165923	AGBL2	3.23075e-08	0.000121949	0.273064	0.0480938	11	47598108	C	CT	47659591	47715389	protein coding	1
rs33944224	ENSG00000165929	TC2N	3.35516e-08	3.32059e-05	-0.342309	0.060366	14	91844053	G	GA	91779746	91867536	protein coding	1
rs4905163	ENSG00000165948	IFI27L1	1.76457e-11	2.27536e-05	0.172176	0.0246214	14	94104424	A	G	94081301	94103846	protein coding	1
rs10130428	ENSG00000165959	CLMN	3.67449e-08	2.07687e-05	0.18395	0.0325385	14	95193431	A	G	95181940	95319908	protein coding	1
rs1431109	ENSG00000165966	PDZRN4	6.48197e-22	5.14379e-05	-0.355349	0.0340811	12	41203906	A	G	41188448	41574724	protein coding	1
rs12425106	ENSG00000165966	PDZRN4	4.95752e-06	5.14379e-05	0.240463	0.0516941	12	42156641	G	A	41188448	41574724	protein coding	2
rs61842337	ENSG00000165996	HACD1	5.20263e-12	3.06042e-05	0.303416	0.0421976	10	17692277	T	G	17589032	17617374	protein coding	1
rs35423935	ENSG00000166002	SMCO4	6.06106e-07	5.3914e-05	0.195305	0.0383	11	93520624	C	T	93478472	93543391	protein coding	1
rs67886092	ENSG00000166130	IKBIP	2.83688e-16	5.33939e-05	0.39793	0.0459094	12	98651665	TG	T	98613405	98645113	protein coding	1
rs690269	ENSG00000166140	ZFYVE19	2.48035e-06	6.03742e-05	-0.164222	0.0341944	15	40811542	G	A	40807086	40815084	protein coding	1
rs7308703	ENSG00000166148	AVPR1A	8.31887e-07	4.51623e-05	0.291127	0.0578339	12	63101213	C	T	63142759	63150942	protein coding	1
rs200646688	ENSG00000166167	BTRC	3.43148e-06	5.21025e-05	-0.301981	0.0638144	10	100953142	AG	A	101354033	101557321	protein coding	1
rs79067620	ENSG00000166263	STXBP4	6.1925e-06	4.87403e-05	-0.471517	0.10246	17	55461194	C	G	54968727	55173632	protein coding	1
rs11191421	ENSG00000166275	BORCS7	1.42961e-22	8.97345e-05	-0.283686	0.0267082	10	102863296	C	G	102854223	102864961	protein coding	1
rs60755900	ENSG00000166321	NUDT13	2.14038e-08	9.42713e-05	-0.431262	0.0749318	10	73343209	C	CA	73110375	73131828	protein coding	1
rs1800745	ENSG00000166341	DCHS1	1.18143e-06	2.94703e-05	0.245656	0.0495223	11	6615669	G	C	6621330	6655809	protein coding	1
rs12458171	ENSG00000166347	CYB5A	9.15061e-35	2.39917e-05	0.42042	0.0299312	18	74244578	T	A	74250846	74291973	protein coding	1
rs7926492	ENSG00000166394	CYB5R2	2.25741e-13	2.77364e-05	-1.13894	0.148264	11	7878671	A	G	7665100	7677222	protein coding	1
rs1903461	ENSG00000166415	WDR72	2.00084e-08	3.55424e-05	-0.292173	0.0506539	15	53756294	T	C	53513741	53762878	protein coding	1
rs12225372	ENSG00000166435	XRRA1	7.11969e-80	4.81198e-05	0.654218	0.0248454	11	74893549	A	G	74807739	74949200	protein coding	1
rs10840114	ENSG00000166436	TRIM66	3.97074e-14	3.17874e-05	0.213709	0.0268968	11	8715148	T	C	8612037	8682694	protein coding	1
rs55653518	ENSG00000166510	CCDC68	1.11543e-11	6.71921e-05	-0.372662	0.0527289	18	54903146	A	G	54901509	54959461	protein coding	1
rs1050542	ENSG00000166529	ZSCAN21	9.19091e-07	6.54943e-05	-0.0890451	0.0177625	7	100107204	A	G	100049774	100065038	protein coding	1
rs144686314	ENSG00000166535	A2ML1	1.11393e-06	3.24636e-05	-0.448418	0.0901728	12	8863966	GGC	G	8822621	8887001	protein coding	1
rs72980620	ENSG00000166573	GALR1	7.14256e-64	2.05382e-05	1.52599	0.0698764	18	77263584	G	A	77250549	77277896	protein coding	1
rs12970209	ENSG00000166573	GALR1	6.94597e-08	2.05382e-05	0.475336	0.0859301	18	77297423	C	T	77250549	77277896	protein coding	2
rs72981142	ENSG00000166573	GALR1	2.48962e-07	2.05382e-05	0.369022	0.0698796	18	77223989	A	C	77250549	77277896	protein coding	3
rs605313	ENSG00000166575	TMEM135	2.07702e-06	3.55266e-05	-0.185556	0.0383321	11	87174039	C	G	87037844	87328824	protein coding	1
rs9907261	ENSG00000166582	CENPV	3.30593e-09	5.72327e-05	-0.137134	0.0224869	17	16345284	C	T	16342534	16353656	protein coding	1
rs2079192	ENSG00000166664	CHRFAM7A	1.34875e-10	4.48709e-05	0.314585	0.047268	15	30766490	C	T	30357766	30393849	protein coding	1
rs4103239	ENSG00000166664	CHRFAM7A	1.22084e-05	4.48709e-05	-0.305158	0.0685931	15	30618001	C	G	30357766	30393849	protein coding	2
rs11866795	ENSG00000166747	AP1G1	9.48494e-09	8.03303e-05	0.173261	0.0293332	16	71783267	A	C	71729000	71809201	protein coding	1
rs113383774	ENSG00000166747	AP1G1	1.5e-05	8.03303e-05	0.30946	0.0703091	16	71409599	T	G	71729000	71809201	protein coding	2
rs1233	ENSG00000166750	SLFN5	2.68614e-16	3.82266e-05	0.276109	0.0318263	17	35269878	G	A	35243071	35273655	protein coding	1
rs118056071	ENSG00000166762	CATSPER2	7.5823e-06	0.000103762	0.45714	0.100324	15	43971684	T	C	43628503	43668118	protein coding	1
rs8030169	ENSG00000166763	STRCP1	2.79543e-10	9.55435e-05	0.299617	0.0458728	15	43720979	T	C	43699488	43718184	unprocessed pseudogene	1
rs35026761	ENSG00000166770	ZNF667-AS1	2.95431e-15	2.14068e-05	-0.171475	0.0205854	19	56495608	C	CTG	56477250	56504362	lncRNA	1
rs4801323	ENSG00000166770	ZNF667-AS1	6.91717e-07	2.14068e-05	-0.103845	0.0204724	19	56480101	T	G	56477250	56504362	lncRNA	2
rs375079426	ENSG00000166788	SAAL1	8.05207e-13	4.13893e-05	-0.197094	0.0263313	11	18097838	GA	G	18069935	18106087	protein coding	1
rs201163751	ENSG00000166800	LDHAL6A	7.86897e-18	3.17335e-05	0.294177	0.0320785	11	18464992	G	T	18455824	18479600	protein coding	1
rs374557046	ENSG00000166819	PLIN1	1.7331e-06	3.27653e-05	0.168126	0.0344561	15	89706317	GT	G	89664367	89679427	protein coding	1
rs2070780	ENSG00000166821	PEX11A	6.34936e-07	3.81769e-05	0.114861	0.022567	15	89217766	C	T	89677764	89690783	protein coding	1
rs10851737	ENSG00000166831	RBPMS2	3.26863e-06	5.76499e-05	-0.433676	0.0914391	15	64664899	G	C	64739891	64775589	protein coding	1
rs202065894	ENSG00000166845	C18orf54	4.61635e-07	6.41001e-05	-0.380446	0.0737995	18	54339127	G	GA	54357906	54385218	protein coding	1
rs62621200	ENSG00000166881	NEMP1	8.39953e-09	5.99359e-05	0.607299	0.102429	12	57078761	C	T	57055643	57088063	protein coding	1
12:57941843:A:T	ENSG00000166896	ATP23	1.6319e-28	5.61533e-05	-0.300567	0.0243804	12	57941843	A	T	57906039	57959148	protein coding	1
rs77586851	ENSG00000166927	MS4A7	3.87755e-08	5.28042e-05	-0.347543	0.0615878	11	60371723	A	T	60378485	60395951	protein coding	1
rs2957230	ENSG00000166927	MS4A7	2.42422e-05	5.28042e-05	0.400574	0.093388	11	60958881	C	T	60378485	60395951	protein coding	2
rs75460922	ENSG00000166928	MS4A14	1.34949e-09	4.54071e-05	-0.31363	0.050117	11	60446093	A	G	60378530	60417756	protein coding	1
rs34913640	ENSG00000166938	DIS3L	1.73326e-06	3.92933e-05	-0.124782	0.0255733	15	66528604	AT	A	66293217	66333898	protein coding	1
rs3826033	ENSG00000166965	RCCD1	1.64865e-12	3.19011e-05	0.327184	0.0443768	15	91005371	G	A	90954870	90963125	protein coding	1
rs28399019	ENSG00000166971	AKTIP	7.12052e-09	2.90303e-05	-0.101552	0.0170411	16	53488260	T	C	53491040	53504411	protein coding	1
rs6465790	ENSG00000167011	NAT16	2.30801e-06	4.32439e-05	0.313361	0.0650382	7	101188738	G	C	101170496	101180293	protein coding	1
rs55978930	ENSG00000167083	GNGT2	2.62542e-08	3.27357e-05	0.395101	0.0691103	17	49222427	A	G	49202791	49210574	protein coding	1
rs7040989	ENSG00000167123	CERCAM	1.54891e-07	4.84746e-05	0.212873	0.0396086	9	128435617	G	A	128411751	128437351	protein coding	1
rs117110758	ENSG00000167130	DOLPP1	3.12686e-06	3.85027e-05	-0.378703	0.0796862	9	129531730	T	C	129081111	129090438	protein coding	1
9:128818123:A:AAAG	ENSG00000167136	ENDOG	1.77818e-07	3.18442e-05	0.177082	0.0331174	9	128818123	A	AAAG	128818500	128822676	protein coding	1
rs77753284	ENSG00000167173	C15orf39	4.85532e-07	7.04886e-05	-0.246142	0.0478426	15	75146987	G	GTTT	75195643	75212169	protein coding	1
rs12943511	ENSG00000167280	ENGASE	3.97463e-08	1.70574e-05	-0.461822	0.0819074	17	79086676	A	G	79074939	79088599	protein coding	1
rs948933	ENSG00000167315	ACAA2	8.30163e-26	3.09105e-05	0.355046	0.0307062	18	49765042	C	T	49782164	49813953	protein coding	1
rs74176733	ENSG00000167315	ACAA2	1.9109e-05	3.09105e-05	-0.192756	0.0443609	18	49654566	TAATAA	T	49782164	49813953	protein coding	2
rs10418727	ENSG00000167460	TPM4	2.75478e-06	3.46177e-05	-0.116214	0.0243129	19	16073490	T	A	16067021	16103002	protein coding	1
rs67590677	ENSG00000167525	PROCA1	2.14369e-10	6.11901e-05	-0.35605	0.0541374	17	28560253	G	A	28703197	28711854	protein coding	1
rs2705126	ENSG00000167528	ZNF641	2.67748e-15	5.85951e-05	-0.259518	0.0311014	12	48488779	C	A	48337180	48351414	protein coding	1
rs12227296	ENSG00000167553	TUBA1C	1.98952e-24	5.81208e-05	0.557892	0.0499661	12	49136712	T	A	49188736	49274603	protein coding	1
rs80078717	ENSG00000167555	ZNF528	1.40288e-08	2.25455e-05	-0.215889	0.0370037	19	52425472	A	G	52397849	52418412	protein coding	1
rs36658	ENSG00000167608	TMC4	3.68611e-32	2.49334e-05	-0.7791	0.0584162	19	54157845	T	C	54160108	54173250	protein coding	1
rs117643023	ENSG00000167608	TMC4	7.30929e-13	2.49334e-05	1.05804	0.141046	19	54167266	A	G	54160108	54173250	protein coding	2
rs73061003	ENSG00000167608	TMC4	1.65356e-05	2.49334e-05	0.411953	0.0940727	19	54340255	A	G	54160108	54173250	protein coding	3
rs73041864	ENSG00000167635	ZNF146	5.67791e-08	4.75095e-05	0.177576	0.0318805	19	36338710	A	G	36214602	36238774	protein coding	1
rs3848619	ENSG00000167646	DNAAF3	2.19947e-26	1.79391e-05	0.317005	0.0270314	19	55166155	C	T	55158661	55166722	protein coding	1
rs62129349	ENSG00000167670	CHAF1A	3.88529e-11	1.71407e-05	-0.214283	0.0312216	19	4385662	A	G	4402640	4445018	protein coding	1
rs4790820	ENSG00000167711	SERPINF2	7.12437e-11	2.01548e-05	-0.374053	0.0553125	17	1750438	T	C	1742836	1755268	protein coding	1
rs12450028	ENSG00000167720	SRR	2.16436e-27	2.17633e-05	-0.27924	0.0232454	17	2304131	C	T	2303383	2325260	protein coding	1
rs141342749	ENSG00000167723	TRPV3	1.56692e-10	2.2728e-05	-0.298621	0.0450408	17	3530376	C	CGCACAAAGCTT	3510502	3557995	protein coding	1
rs10421152	ENSG00000167766	ZNF83	4.81724e-08	2.22996e-05	0.18839	0.0336314	19	52616555	C	T	52594060	52690496	protein coding	1
rs3765088	ENSG00000167792	NDUFV1	4.23182e-08	6.0855e-05	0.193569	0.0344039	11	67632499	C	T	67605653	67612554	protein coding	1
rs143649705	ENSG00000167840	ZNF232	6.38492e-19	2.80198e-05	0.705236	0.0741259	17	5250721	G	A	5105541	5123116	protein coding	1
rs6502866	ENSG00000167842	MIS12	3.87003e-06	2.35826e-05	0.11771	0.0250134	17	5506721	A	G	5486285	5490814	protein coding	1
rs9936087	ENSG00000167981	ZNF597	1.30447e-06	2.99908e-05	-0.159345	0.0322585	16	3363734	A	T	3432414	3443504	protein coding	1
rs61061689	ENSG00000167987	VPS37C	1.01909e-17	3.93919e-05	0.324499	0.0355234	11	61155104	CAA	C	61130257	61161615	protein coding	1
rs646955	ENSG00000167987	VPS37C	3.71806e-05	3.93919e-05	-0.218841	0.0522606	11	61145624	C	G	61130257	61161615	protein coding	2
rs2524294	ENSG00000167995	BEST1	1.5035e-18	5.03693e-05	-0.466117	0.0495994	11	61953762	G	A	61950063	61965515	protein coding	1
rs60458744	ENSG00000168038	ULK4	4.70962e-20	6.94719e-05	0.377199	0.0382401	3	41715849	AT	A	41246599	41962130	protein coding	1
rs62408987	ENSG00000168216	LMBRD1	2.96814e-14	6.38845e-05	0.191567	0.0239785	6	69695182	C	A	69672757	69867236	protein coding	1
rs188910299	ENSG00000168216	LMBRD1	4.55122e-05	6.38845e-05	0.319981	0.0773154	6	69469271	G	A	69672757	69867236	protein coding	2
rs148994764	ENSG00000168237	GLYCTK	3.67719e-06	9.28447e-05	-0.128106	0.0271578	3	52375042	TA	T	52287089	52295257	protein coding	1
rs9874092	ENSG00000168297	PXK	4.37374e-06	7.18239e-05	-0.15853	0.0338811	3	58476343	C	T	58332880	58426126	protein coding	1
rs150847909	ENSG00000168300	PCMTD1	1.956e-07	5.15992e-05	-0.194005	0.0364114	8	51930659	T	TA	51817575	51899186	protein coding	1
rs3755397	ENSG00000168385	2002-09-01	9.33999e-09	3.46436e-05	0.207037	0.0350347	2	241355498	A	G	241315100	241354027	protein coding	1
rs7598295	ENSG00000168385	2002-09-01	1.88344e-05	3.46436e-05	0.0901288	0.0207261	2	241569598	C	T	241315100	241354027	protein coding	2
rs34412996	ENSG00000168393	DTYMK	2.85219e-06	5.77559e-05	-0.116507	0.0244126	2	241665674	G	A	241675747	241686944	protein coding	1
rs59315434	ENSG00000168491	CCDC110	6.00739e-09	1.86382e-05	0.289635	0.0483509	4	185471145	A	G	185445182	185471752	protein coding	1
rs689615	ENSG00000168502	MTCL1	1.74898e-11	2.80497e-05	-0.156616	0.0223917	18	8805120	G	T	8705661	8832778	protein coding	1
rs79139418	ENSG00000168564	CDKN2AIP	4.24276e-06	1.90284e-05	-0.39272	0.0838124	4	182459353	G	A	183444635	183449064	protein coding	1
rs13138544	ENSG00000168743	NPNT	1.2692e-11	6.93917e-05	-0.27269	0.0386984	4	105610601	A	G	105894775	106004027	protein coding	1
rs149894716	ENSG00000168763	CNNM3	1.85454e-07	0.000149773	0.26328	0.049315	2	96934518	A	AC	96816245	96835382	protein coding	1
rs5776993	ENSG00000168765	GSTM4	2.02062e-06	3.2667e-05	-0.174611	0.0360272	1	109680279	CA	C	109656099	109674836	protein coding	1
rs74572146	ENSG00000168772	CXXC4	7.91519e-06	7.31607e-05	-0.315762	0.0694444	4	104216255	A	G	104468308	104494901	protein coding	1
rs7134074	ENSG00000168778	TCTN2	3.66477e-12	4.58851e-05	0.179543	0.0247771	12	123675338	A	T	123671113	123708399	protein coding	1
rs11388904	ENSG00000168778	TCTN2	1.50554e-09	4.58851e-05	-0.33434	0.0535863	12	123709510	A	AT	123671113	123708399	protein coding	2
rs62070807	ENSG00000168792	ABHD15	1.2456e-13	0.000114663	-0.248115	0.0319214	17	29570113	C	T	29560547	29567037	protein coding	1
rs142279271	ENSG00000168792	ABHD15	4.21146e-05	0.000114663	-0.498643	0.11994	17	28801310	G	A	29560547	29567037	protein coding	2
rs2467426	ENSG00000168803	ADAL	5.58716e-08	0.000104642	-0.271059	0.0486365	15	43697320	A	G	43330657	43354555	protein coding	1
rs1491435158	ENSG00000168827	GFM1	9.0737e-07	8.21182e-05	-0.110248	0.0219804	3	158644980	GTT	G	158644278	158692575	protein coding	1
rs6563851	ENSG00000168852	TPTE2P5	4.20786e-17	3.85891e-05	0.233617	0.0261394	13	40842669	C	T	40812309	40921749	transcribed unprocessed pseudogene	1
rs6547603	ENSG00000168899	VAMP5	7.02189e-06	5.31482e-05	-0.221618	0.048453	2	85249057	T	C	85584431	85593406	protein coding	1
rs4836102	ENSG00000168916	ZNF608	2.4717e-06	3.03852e-05	-0.0873401	0.0181832	5	124632865	A	G	124636913	124748807	protein coding	1
rs28373879	ENSG00000168938	PPIC	2.41333e-11	6.15695e-05	-0.176048	0.0253609	5	123036707	G	C	123023250	123036741	protein coding	1
rs4959903	ENSG00000168994	PXDC1	2.45125e-06	2.80641e-05	0.219178	0.0456132	6	3947293	G	T	3722614	3752026	protein coding	1
15:66510204:T:TA	ENSG00000169032	MAP2K1	1.77775e-07	4.93866e-05	0.33717	0.0630562	15	66510204	T	TA	66386817	66492312	protein coding	1
rs1344157	ENSG00000169045	HNRNPH1	3.43119e-07	2.42596e-05	0.12622	0.0242013	5	179523828	T	C	179614178	179634784	protein coding	1
rs1132812	ENSG00000169203	NPIPB12	2.06122e-15	8.40147e-05	-0.403115	0.0480909	16	30186830	A	G	29483642	29505999	protein coding	1
rs56235845	ENSG00000169220	RGS14	6.71342e-28	3.737e-05	-0.427295	0.0351512	5	177371039	T	G	177357924	177372596	protein coding	1
rs4430725	ENSG00000169246	NPIPB3	9.89999e-08	5.45087e-05	-0.548684	0.100449	16	21510346	A	G	21402237	21448567	protein coding	1
rs35439716	ENSG00000169393	AC010330.1	2.98456e-23	3.6231e-05	-1.02976	0.0951523	19	48009788	AT	A	47994632	48025154	protein coding	1
rs17304898	ENSG00000169393	AC010330.1	2.15148e-05	3.6231e-05	-0.864366	0.200204	19	47788761	T	C	47994632	48025154	protein coding	2
rs8003927	ENSG00000169397	RNASE3	5.78953e-07	1.88879e-05	-0.204558	0.0400405	14	20791612	G	T	20891399	20892348	protein coding	1
rs4507813	ENSG00000169398	PTK2	1.26244e-10	3.54385e-05	-0.0636984	0.00955496	8	140786245	C	T	140657900	141002216	protein coding	1
rs1629168	ENSG00000169403	PTAFR	8.90516e-07	7.05209e-05	-0.127615	0.0254229	1	28179554	G	A	28147166	28193936	protein coding	1
rs13000683	ENSG00000169432	SCN9A	2.50161e-07	7.11308e-05	0.416931	0.0789788	2	166371085	C	T	166195185	166376001	protein coding	1
rs184230104	ENSG00000169439	SDC2	1.99512e-06	4.52441e-05	0.744055	0.153434	8	96223172	A	T	96493813	96611790	protein coding	1
rs147201475	ENSG00000169439	SDC2	2.20875e-05	4.52441e-05	0.44172	0.102457	8	96301382	A	G	96493813	96611790	protein coding	2
rs6603042	ENSG00000169609	C15orf40	2.43928e-16	7.14889e-05	-0.165005	0.0189896	15	83009642	G	T	82988441	83011641	protein coding	1
rs139050123	ENSG00000169629	RGPD8	1.22718e-19	5.4126e-05	-0.632054	0.0649183	2	112223237	C	T	112370092	112434488	protein coding	1
rs13332276	ENSG00000169715	MT1E	1.07408e-06	2.78086e-05	0.348973	0.0700677	16	56698299	G	T	56625475	56627112	protein coding	1
rs8069378	ENSG00000169738	DCXR	1.02522e-06	2.85968e-05	0.333587	0.0668476	17	82043165	C	T	82035136	82037732	protein coding	1
rs4886747	ENSG00000169752	NRG4	3.3279e-08	7.21344e-05	0.380134	0.067018	15	75858740	G	A	75935969	76059795	protein coding	1
rs12506478	ENSG00000169762	TAPT1	2.90517e-17	3.38743e-05	0.330913	0.0368125	4	16189739	G	A	16160505	16227410	protein coding	1
rs11638351	ENSG00000169783	LINGO1	2.23317e-07	5.32725e-05	0.238903	0.0450613	15	77612098	C	A	77613027	77820900	protein coding	1
rs11630598	ENSG00000169783	LINGO1	1.36048e-05	5.32725e-05	-0.159034	0.0359485	15	77713753	C	T	77613027	77820900	protein coding	2
rs10899778	ENSG00000169826	CSGALNACT2	8.08077e-11	6.63623e-05	0.222419	0.0329926	10	43223061	G	C	43138445	43185302	protein coding	1
rs200542061	ENSG00000169856	ONECUT1	1.34754e-06	5.64729e-05	-0.893424	0.181119	15	52474105	T	C	52756989	52791078	protein coding	1
rs35115548	ENSG00000169857	AVEN	8.47531e-07	2.31401e-05	-0.196189	0.039004	15	34034440	CT	C	33866227	34039204	protein coding	1
rs7649494	ENSG00000169860	P2RY1	5.43811e-08	5.03681e-05	-0.204684	0.0366925	3	152893676	A	G	152835131	152841439	protein coding	1
rs541656372	ENSG00000169914	OTUD3	6.29546e-08	2.67396e-05	0.38355	0.0691058	1	19872751	T	C	19882395	19912945	protein coding	1
rs111405945	ENSG00000169976	SF3B5	8.9177e-07	4.38976e-05	0.426203	0.0849114	6	144450129	G	A	144094881	144095573	protein coding	1
rs35067598	ENSG00000170017	ALCAM	3.45434e-12	4.93542e-05	0.694958	0.0957805	3	105502588	A	G	105366909	105576900	protein coding	1
rs58095211	ENSG00000170074	FAM153A	6.96412e-47	3.65609e-05	1.44453	0.0835827	5	177768506	G	C	177707981	177783398	protein coding	1
rs1353942	ENSG00000170074	FAM153A	3.86843e-27	3.65609e-05	0.693877	0.0580862	5	177685792	G	A	177707981	177783398	protein coding	2
rs368556161	ENSG00000170074	FAM153A	1.09069e-05	3.65609e-05	0.536715	0.119941	5	177798481	C	T	177707981	177783398	protein coding	3
rs552075493	ENSG00000170074	FAM153A	4.71616e-07	3.65609e-05	0.988153	0.191802	5	177725638	G	A	177707981	177783398	protein coding	4
rs59329233	ENSG00000170089	AC106795.1	2.88948e-15	2.92851e-05	0.300252	0.036031	5	177838312	G	C	177809407	177950732	transcribed unprocessed pseudogene	1
exm-rs9217	ENSG00000170175	CHRNB1	2.16216e-09	3.15144e-05	0.1552	0.0251361	17	7459769	T	C	7445061	7457710	protein coding	1
rs200198244	ENSG00000170248	PDCD6IP	3.40836e-10	5.53955e-05	-0.177057	0.0272501	3	33839464	GGGCAGTATTCCATTTTATGGTTATAC	G	33798571	33869707	protein coding	1
rs62622781	ENSG00000170289	CNGB3	4.67373e-07	6.98931e-05	-0.82439	0.159994	8	86743727	A	T	86553977	86743675	protein coding	1
rs2200059	ENSG00000170290	SLN	2.05363e-08	5.8643e-05	0.514747	0.0893169	11	107737103	A	G	107707378	107719693	protein coding	1
rs11979528	ENSG00000170356	OR2A20P	5.65062e-11	5.25914e-05	0.34807	0.0511779	7	144398637	C	T	144250045	144256244	transcribed unprocessed pseudogene	1
rs1635893	ENSG00000170356	OR2A20P	9.43019e-07	5.25914e-05	-0.335265	0.0669448	7	144180383	A	G	144250045	144256244	transcribed unprocessed pseudogene	2
rs11770062	ENSG00000170381	SEMA3E	6.01747e-06	3.88803e-05	-0.196714	0.0426864	7	83332939	T	C	83363238	83649139	protein coding	1
rs62465924	ENSG00000170381	SEMA3E	9.64419e-06	3.88803e-05	-0.725295	0.161085	7	82750143	G	A	83363238	83649139	protein coding	2
rs12264213	ENSG00000170430	MGMT	1.45142e-08	2.15388e-05	-0.214497	0.0368048	10	129642985	G	A	129467190	129770983	protein coding	1
12:54961249:C:T	ENSG00000170439	METTL7B	3.96235e-08	7.3731e-05	0.884129	0.15679	12	54961249	C	T	55681678	55684611	protein coding	1
rs60616825	ENSG00000170458	CD14	9.05795e-08	7.96692e-05	0.376079	0.0686317	5	140717511	A	C	140631728	140633701	protein coding	1
rs11575956	ENSG00000170458	CD14	1.01074e-05	7.96692e-05	0.663157	0.147633	5	141382716	C	G	140631728	140633701	protein coding	2
rs12514667	ENSG00000170464	DNAJC18	1.50246e-07	6.79033e-05	-0.109192	0.0202942	5	139383136	C	G	139408588	139444491	protein coding	1
rs13020451	ENSG00000170500	LONRF2	3.19117e-23	7.09996e-05	0.238963	0.0220981	2	100310669	T	G	100273291	100322733	protein coding	1
rs73113850	ENSG00000170515	PA2G4	9.44739e-06	5.16159e-05	0.197342	0.0437857	12	56684512	T	C	56104537	56113910	protein coding	1
rs186836369	ENSG00000170537	TMC7	2.16016e-10	6.03507e-05	0.548272	0.0833813	16	18999827	G	A	18983934	19063942	protein coding	1
rs74521168	ENSG00000170571	EMB	1.44182e-06	0.000149067	0.288842	0.0587258	5	50141222	C	T	50396192	50443248	protein coding	1
rs2944665	ENSG00000170577	SIX2	1.55202e-23	3.55948e-05	-0.658159	0.060351	2	45067347	T	G	45005182	45009452	protein coding	1
rs12987683	ENSG00000170577	SIX2	4.06026e-08	3.55948e-05	0.551264	0.0978324	2	45072458	T	A	45005182	45009452	protein coding	2
rs7579029	ENSG00000170577	SIX2	2.99429e-08	3.55948e-05	-0.769883	0.135229	2	45065526	G	T	45005182	45009452	protein coding	3
rs59220714	ENSG00000170667	RASA4B	4.20926e-06	6.02768e-05	0.308659	0.065848	7	102105598	C	T	102482445	102517781	protein coding	1
rs4793989	ENSG00000170703	TTLL6	1.11179e-27	4.77759e-05	-0.415743	0.0343752	17	48821566	T	C	48762235	48817214	protein coding	1
rs79247094	ENSG00000170802	FOXN2	1.99676e-06	4.42021e-05	0.245616	0.0506509	2	48327816	G	A	48314637	48379295	protein coding	1
rs73090632	ENSG00000170837	GPR27	9.94096e-12	2.58243e-05	0.349462	0.0493162	3	71735170	A	G	71754050	71756496	protein coding	1
rs9844958	ENSG00000170837	GPR27	6.85427e-06	2.58243e-05	0.188667	0.0411976	3	71845422	C	T	71754050	71756496	protein coding	2
rs113629982	ENSG00000170846	AC093323.1	4.24911e-09	1.60433e-05	-0.125618	0.0207526	4	6665658	CT	C	6663396	6676755	protein coding	1
rs36615	ENSG00000170889	RPS9	1.00403e-06	1.23659e-05	0.363381	0.0727543	19	54201339	G	A	54200809	54249003	protein coding	1
rs17650296	ENSG00000170915	PAQR8	1.21971e-09	4.29893e-05	0.319705	0.0509427	6	52372170	G	A	52361421	52407777	protein coding	1
rs149814489	ENSG00000170919	TPT1-AS1	6.93633e-06	4.26584e-05	0.451992	0.0987612	13	45142764	C	T	45341345	45417975	lncRNA	1
rs17067362	ENSG00000170919	TPT1-AS1	3.00235e-06	4.26584e-05	0.200728	0.0421558	13	45877177	G	A	45341345	45417975	lncRNA	2
rs809292	ENSG00000170927	PKHD1	1.17479e-07	5.09031e-05	0.30614	0.0563914	6	51840898	T	C	51615300	52087625	protein coding	1
rs117396197	ENSG00000170946	DNAJC24	2.74141e-06	6.93364e-05	-0.396793	0.0829941	11	30899619	C	T	31369840	31432835	protein coding	1
rs61884752	ENSG00000170946	DNAJC24	3.73063e-05	6.93364e-05	-0.109718	0.0262065	11	30574543	C	T	31369840	31432835	protein coding	2
rs79764419	ENSG00000171084	FAM86JP	1.06634e-07	4.04911e-05	0.211937	0.0389031	3	125927849	C	G	125916620	125930024	transcribed unprocessed pseudogene	1
rs4477866	ENSG00000171103	TRMT61B	1.28447e-10	3.73996e-05	-0.151464	0.0227301	2	28786223	C	A	28849821	28870309	protein coding	1
rs7651451	ENSG00000171109	MFN1	1.23413e-08	5.40292e-05	0.121045	0.0206631	3	179409252	T	C	179347709	179394936	protein coding	1
rs10807975	ENSG00000171130	ATP6V0E2	4.31881e-07	2.80434e-05	0.16232	0.0314044	7	149886060	G	C	149872968	149891204	protein coding	1
rs35223596	ENSG00000171160	MORN4	9.13857e-14	3.54334e-05	-0.116603	0.0149113	10	97660336	C	T	97614553	97633500	protein coding	1
rs8077055	ENSG00000171298	GAA	8.44622e-10	1.94314e-05	-0.331614	0.0523031	17	80102206	C	A	80101556	80119881	protein coding	1
rs7595672	ENSG00000171303	KCNK3	2.08525e-09	5.99002e-05	-0.406583	0.0657814	2	26627804	T	A	26692690	26733420	protein coding	1
rs79492741	ENSG00000171368	TPPP	3.0236e-06	3.70804e-05	0.253754	0.0533128	5	562570	T	C	659862	693352	protein coding	1
rs4705794	ENSG00000171444	MCC	7.61274e-06	4.97264e-05	0.121232	0.0266108	5	113144973	T	C	113022099	113488823	protein coding	1
rs72810005	ENSG00000171444	MCC	7.4674e-07	4.97264e-05	-0.266238	0.0526514	5	113788486	G	T	113022099	113488823	protein coding	2
rs11559290	ENSG00000171503	ETFDH	1.15814e-07	7.4349e-05	0.183495	0.0337826	4	158680524	C	T	158672125	158709623	protein coding	1
rs181167720	ENSG00000171574	ZNF584	1.51081e-07	8.08972e-05	-0.167612	0.0311584	19	58405394	A	G	58401504	58418327	protein coding	1
rs34693999	ENSG00000171596	NMUR1	3.20353e-12	4.08003e-05	0.444702	0.0611886	2	231537144	T	C	231523187	231530445	protein coding	1
rs145608432	ENSG00000171681	ATF7IP	9.31479e-07	4.53765e-05	-0.57466	0.114696	12	13643755	C	T	14365632	14502935	protein coding	1
rs6483833	ENSG00000171714	ANO5	9.68864e-07	3.18154e-05	-0.258835	0.0517455	11	22209300	C	T	21799934	22283357	protein coding	1
rs7628572	ENSG00000171757	LRRC34	2.54753e-06	4.59492e-05	-0.180598	0.0376496	3	169821861	T	A	169793428	169812986	protein coding	1
rs7313903	ENSG00000171759	PAH	7.12633e-07	4.85582e-05	0.200064	0.039492	12	102951277	A	C	102836889	102958410	protein coding	1
rs8192770	ENSG00000171772	SYCE1	7.81605e-12	5.35334e-05	-0.394995	0.0554382	10	133529140	G	A	133553901	133569835	protein coding	1
rs12144207	ENSG00000171806	METTL18	5.76568e-11	4.94712e-05	-0.331727	0.0487991	1	169861205	C	T	169792529	169794963	protein coding	1
rs4653162	ENSG00000171812	COL8A2	2.26938e-09	5.99413e-05	0.360375	0.058448	1	36148103	A	C	36095239	36125222	protein coding	1
rs6751808	ENSG00000171853	TRAPPC12	1.07492e-08	2.08543e-05	0.129567	0.0220218	2	3393606	A	G	3379675	3485094	protein coding	1
rs62106039	ENSG00000171863	RPS7	1.99072e-06	2.57027e-05	-0.182891	0.0377108	2	3578850	T	G	3575260	3580920	protein coding	1
rs9298817	ENSG00000171889	MIR31HG	3.84219e-11	3.97399e-05	-0.257375	0.0374902	9	21576592	A	C	21410969	21559900	lncRNA	1
rs12977401	ENSG00000171903	CYP4F11	4.15534e-26	2.87833e-05	-0.603749	0.0518304	19	15955283	C	T	15912367	15934867	protein coding	1
rs1974566	ENSG00000171903	CYP4F11	6.59671e-07	2.87833e-05	-0.338609	0.0666257	19	15900196	G	A	15912367	15934867	protein coding	2
rs12948437	ENSG00000171928	TVP23B	1.43636e-09	6.74948e-05	-0.179735	0.0287717	17	18692536	A	G	18781111	18806714	protein coding	1
rs74585017	ENSG00000171943	SRGAP2C	3.83467e-30	0.000135892	-0.37499	0.0293381	1	121389148	G	A	121184810	121392822	protein coding	1
rs12998938	ENSG00000171951	SCG2	1.11917e-06	3.88189e-05	-0.238162	0.0479018	2	223674060	A	G	223596940	223602361	protein coding	1
rs367981045	ENSG00000172014	ANKRD20A4	1.77945e-05	0.00057091	-0.278502	0.0638538	9	64995132	C	T	64369394	64413142	protein coding	1
rs71576936	ENSG00000172058	SERF1A	1.50733e-21	0.000126419	-1.00834	0.0977363	5	71096635	A	G	70900665	70918530	protein coding	1
rs11359365	ENSG00000172113	NME6	2.28048e-12	0.000123614	-0.165758	0.0226394	3	48243792	CA	C	48290722	48301685	protein coding	1
rs11643408	ENSG00000172137	CALB2	2.14221e-23	8.01809e-05	-0.538736	0.0495867	16	71325396	C	T	71358713	71390436	protein coding	1
rs143569775	ENSG00000172159	FRMD3	5.19183e-07	4.98913e-05	-0.149206	0.0290786	9	83450211	GCA	G	83242990	83538546	protein coding	1
rs62405308	ENSG00000172201	ID4	4.80855e-07	3.00687e-05	0.515543	0.100168	6	19200486	G	A	19837370	19842197	protein coding	1
rs201811403	ENSG00000172318	B3GALT1	4.19225e-06	5.17026e-05	-0.440165	0.0938852	2	167566568	T	A	167868948	167874041	protein coding	1
rs186548199	ENSG00000172379	ARNT2	4.37817e-07	3.5386e-05	-0.241152	0.0466812	15	80404427	G	T	80404350	80597933	protein coding	1
rs56014472	ENSG00000172460	PRSS30P	8.7141e-12	3.37946e-05	-0.301871	0.0424726	16	2866701	T	C	2839568	2842744	transcribed unitary pseudogene	1
rs11744433	ENSG00000172568	FNDC9	9.36894e-08	4.77443e-05	0.442547	0.0808586	5	157397538	C	T	157341598	157345677	protein coding	1
rs12246276	ENSG00000172661	WASHC2C	1.79246e-09	6.71295e-05	-0.166384	0.0268028	10	45738986	T	C	45727200	45792961	protein coding	1
rs565409446	ENSG00000172661	WASHC2C	3.02521e-12	6.71295e-05	-0.310935	0.0427234	10	45741985	G	A	45727200	45792961	protein coding	2
rs62110068	ENSG00000172687	ZNF738	2.39146e-13	5.97818e-05	-0.280981	0.0366196	19	21280610	G	A	21358930	21379302	protein coding	1
rs11878554	ENSG00000172687	ZNF738	1.51674e-05	5.97818e-05	0.155131	0.0352662	19	20486542	T	C	21358930	21379302	protein coding	2
rs12799746	ENSG00000172725	CORO1B	7.09863e-07	6.62863e-05	-0.203064	0.0400778	11	67479159	C	T	67435510	67443821	protein coding	1
rs78558593	ENSG00000172785	CBWD1	3.92295e-07	5.12944e-05	-0.185009	0.0356591	9	178788	C	G	121038	179147	protein coding	1
rs17854357	ENSG00000172803	SNX32	1.41804e-12	6.58275e-05	0.323125	0.0436858	11	65834089	G	C	65833834	65856896	protein coding	1
rs10898144	ENSG00000172893	DHCR7	2.31808e-06	4.92151e-05	-0.171096	0.0355179	11	71440494	A	T	71428193	71452868	protein coding	1
rs11677538	ENSG00000172985	SH3RF3	1.50826e-12	5.03318e-05	0.229228	0.0310318	2	109369838	C	G	109129348	109504632	protein coding	1
rs752769513	ENSG00000172992	DCAKD	3.13415e-14	6.82208e-05	0.188578	0.0236284	17	45053256	G	GGTTT	45023340	45061109	protein coding	1
rs11457687	ENSG00000172995	ARPP21	6.85307e-23	6.06306e-05	0.450589	0.0420481	3	35653281	T	TA	35638945	35794496	protein coding	1
rs9865919	ENSG00000172995	ARPP21	2.57671e-07	6.06306e-05	-0.194584	0.0368984	3	34941337	C	G	35638945	35794496	protein coding	2
rs116613046	ENSG00000172995	ARPP21	1.6987e-06	6.06306e-05	0.40837	0.0836077	3	35278378	C	T	35638945	35794496	protein coding	3
rs371772423	ENSG00000172995	ARPP21	3.0771e-05	6.06306e-05	0.202928	0.0479367	3	35638576	CT	C	35638945	35794496	protein coding	4
rs71031574	ENSG00000173145	NOC3L	6.40543e-07	4.88638e-05	0.225968	0.0444123	10	94396429	A	AT	94333226	94362959	protein coding	1
rs12278036	ENSG00000173156	RHOD	2.2295e-06	6.18545e-05	-0.253089	0.0524479	11	67073087	A	G	67056847	67072017	protein coding	1
rs2600667	ENSG00000173209	AHSA2P	1.10866e-19	6.2196e-05	-0.323733	0.0332042	2	61177796	A	T	61177418	61191203	transcribed unitary pseudogene	1
rs9309337	ENSG00000173209	AHSA2P	1.34172e-05	6.2196e-05	0.166171	0.0375346	2	61536072	T	C	61177418	61191203	transcribed unitary pseudogene	2
rs1109114	ENSG00000173210	ABLIM3	2.66474e-07	3.73325e-05	-0.157051	0.0298216	5	149236383	C	T	149141483	149260542	protein coding	1
rs397708236	ENSG00000173226	IQCB1	7.14598e-19	7.11509e-05	0.185809	0.0195614	3	121787189	T	TA	121769761	121835079	protein coding	1
rs2300141	ENSG00000173262	SLC2A14	6.16345e-27	4.93828e-05	1.03951	0.08747	12	7929353	T	C	7812512	7891148	protein coding	1
rs10846162	ENSG00000173262	SLC2A14	3.80103e-06	4.93828e-05	0.275386	0.0584667	12	7905588	T	C	7812512	7891148	protein coding	2
rs11056254	ENSG00000173262	SLC2A14	2.40014e-06	4.93828e-05	0.420035	0.0873197	12	7875258	A	G	7812512	7891148	protein coding	3
rs779101048	ENSG00000173262	SLC2A14	4.83653e-05	4.93828e-05	0.597805	0.144948	12	7825539	A	G	7812512	7891148	protein coding	4
rs2980420	ENSG00000173281	PPP1R3B	1.94079e-06	4.45145e-05	-0.625255	0.128779	8	8255829	T	A	9136255	9151574	protein coding	1
rs2955581	ENSG00000173295	FAM86B3P	1.05461e-20	3.935e-05	-0.329362	0.032733	8	8231355	G	C	8228595	8244865	transcribed unprocessed pseudogene	1
rs137996442	ENSG00000173376	NDNF	3.83791e-09	5.79749e-05	0.265371	0.0437076	4	121072696	GCA	G	121035613	121073021	protein coding	1
rs13146879	ENSG00000173376	NDNF	5.49944e-05	5.79749e-05	-0.462942	0.113119	4	121375206	C	T	121035613	121073021	protein coding	2
rs12629759	ENSG00000173421	CCDC36	1.20475e-15	0.000140304	0.242768	0.0286954	3	49199961	T	C	49198428	49258106	protein coding	1
rs116222707	ENSG00000173421	CCDC36	0.00010974	0.000140304	0.321704	0.0820591	3	49831810	C	T	49198428	49258106	protein coding	2
rs372468	ENSG00000173480	ZNF417	1.47346e-07	4.26727e-05	0.157242	0.0292038	19	57834976	G	C	57900296	57916610	protein coding	1
rs6804970	ENSG00000173540	GMPPB	1.28771e-18	0.000179389	0.29779	0.0316167	3	49766857	C	T	49716844	49723951	protein coding	1
rs6764459	ENSG00000173705	SUSD5	1.81358e-06	3.96325e-05	0.243629	0.0500292	3	33218930	C	T	33150043	33218810	protein coding	1
rs10160758	ENSG00000173715	C11orf80	2.32847e-06	7.43166e-05	-0.155515	0.03229	11	66905608	T	C	66744451	66843328	protein coding	1
rs61890360	ENSG00000173715	C11orf80	3.02333e-05	7.43166e-05	-0.285264	0.0673269	11	66414764	C	T	66744451	66843328	protein coding	2
rs11658567	ENSG00000173821	AC124319.1	6.3869e-09	2.05967e-05	0.132596	0.0221765	17	80261501	A	G	80260866	80398786	protein coding	1
rs62063352	ENSG00000173918	C1QTNF1	7.82354e-07	1.85813e-05	0.382291	0.0757523	17	79042046	C	T	79022814	79049788	protein coding	1
rs539809296	ENSG00000174080	CTSF	2.09751e-06	7.82177e-05	0.137619	0.0284416	11	66787551	CA	C	66563464	66568841	protein coding	1
rs11736207	ENSG00000174125	TLR1	5.27501e-09	3.19081e-05	0.326156	0.0542335	4	38764664	G	A	38790677	38856817	protein coding	1
rs17495838	ENSG00000174165	ZDHHC24	4.75986e-14	9.21982e-05	-0.178162	0.0225001	11	66428794	T	C	66520637	66546235	protein coding	1
rs7947391	ENSG00000174165	ZDHHC24	7.15326e-05	9.21982e-05	0.0789525	0.0196024	11	66419411	A	G	66520637	66546235	protein coding	2
rs11070353	ENSG00000174171	AC020659.1	2.10213e-06	6.76147e-05	-0.249897	0.0516512	15	41899321	G	A	41892777	41899528	lncRNA	1
rs71124716	ENSG00000174373	RALGAPA1	4.52916e-06	6.28754e-05	0.139618	0.0298883	14	35799563	GA	G	35538352	35809304	protein coding	1
rs77309292	ENSG00000174405	LIG4	1.84097e-09	2.09665e-05	-0.400926	0.0646344	13	108196454	C	T	108207439	108218368	protein coding	1
rs57583621	ENSG00000174446	SNAPC5	4.94599e-08	3.61099e-05	-0.209273	0.0373932	15	66474209	G	T	66490135	66497780	protein coding	1
rs17376849	ENSG00000174482	LINGO2	9.59967e-08	2.22964e-05	-0.242999	0.0444374	9	28890333	T	C	27948078	28670286	protein coding	1
rs71079539	ENSG00000174527	MYO1H	4.12261e-09	4.93212e-05	0.1687	0.0278448	12	109298344	GT	G	109347903	109455523	protein coding	1
rs144763354	ENSG00000174586	ZNF497	1.12317e-05	9.04235e-05	-0.475449	0.106421	19	57880951	A	G	58354357	58362848	protein coding	1
rs4801522	ENSG00000174586	ZNF497	4.6905e-05	9.04235e-05	0.457474	0.110733	19	57836444	C	G	58354357	58362848	protein coding	2
rs1978438	ENSG00000174652	ZNF266	6.95579e-28	3.28173e-05	0.298822	0.0245912	19	9420717	G	T	9412461	9435571	protein coding	1
rs2879599	ENSG00000174705	SH3PXD2B	3.32021e-06	2.73133e-05	0.282179	0.0595393	5	173193697	T	G	172325000	172454525	protein coding	1
rs11186982	ENSG00000174721	FGFBP3	1.96648e-06	5.4684e-05	0.365923	0.0754098	10	92406144	G	A	91906589	91909483	protein coding	1
rs1110906	ENSG00000174749	FAM241A	4.98932e-06	4.99604e-05	0.217841	0.0468479	4	111401991	C	T	112145454	112195256	protein coding	1
rs184679213	ENSG00000174915	PTDSS2	7.0538e-06	3.61495e-05	0.297539	0.0650663	11	640876	C	G	448268	491399	protein coding	1
rs2907502	ENSG00000175106	TVP23C	3.06113e-16	3.42239e-05	-0.275104	0.0317786	17	15552007	T	C	15502264	15563595	protein coding	1
rs11870330	ENSG00000175106	TVP23C	9.69135e-06	3.42239e-05	-0.178173	0.0395811	17	15560113	G	A	15502264	15563595	protein coding	2
rs111468377	ENSG00000175170	FAM182B	5.43609e-08	0.000129183	0.148076	0.0265445	20	26010605	A	AAGAG	25762384	25868225	lncRNA	1
rs10779156	ENSG00000175183	CSRP2	1.44001e-23	3.69462e-05	-0.556556	0.0509898	12	77043602	T	C	76858709	76879023	protein coding	1
rs6485696	ENSG00000175220	ARHGAP1	5.341e-06	9.18694e-05	0.138031	0.0297809	11	46820494	C	T	46677080	46700619	protein coding	1
rs9958799	ENSG00000175322	ZNF519	8.28907e-14	3.90388e-05	0.25512	0.0325636	18	14132403	G	C	14057457	14132490	protein coding	1
rs11334854	ENSG00000175324	LSM1	2.33298e-06	4.57917e-05	-0.101168	0.0210075	8	38290212	TA	T	38163335	38176730	protein coding	1
rs57285653	ENSG00000175352	NRIP3	2.56054e-06	4.56781e-05	-0.449392	0.0937067	11	8212307	C	T	8980576	9004049	protein coding	1
rs11606051	ENSG00000175352	NRIP3	3.04918e-05	4.56781e-05	0.361244	0.0853004	11	8328462	G	A	8980576	9004049	protein coding	2
rs200427455	ENSG00000175567	UCP2	2.95824e-08	5.96487e-05	-0.503608	0.0884388	11	73971203	C	CA	73974672	73983246	protein coding	1
rs374253574	ENSG00000175575	PAAF1	1.02572e-06	6.56089e-05	-0.191326	0.0383406	11	73936480	G	A	73876699	73931124	protein coding	1
rs2010583	ENSG00000175575	PAAF1	4.82074e-05	6.56089e-05	-0.160695	0.0389595	11	73876952	G	C	73876699	73931124	protein coding	2
rs55934665	ENSG00000175581	MRPL48	9.78015e-07	6.32318e-05	0.15657	0.0313132	11	73772941	C	CA	73787316	73865133	protein coding	1
rs7950531	ENSG00000175581	MRPL48	4.4157e-05	6.32318e-05	0.116397	0.0280747	11	74696843	C	A	73787316	73865133	protein coding	2
rs591486	ENSG00000175611	LINC00476	2.93213e-37	5.89665e-05	0.290557	0.0197407	9	95887764	A	G	95759231	95876049	lncRNA	1
rs35699176	ENSG00000175691	ZNF77	1.60984e-09	1.5936e-05	0.443618	0.0712436	19	2936537	G	A	2933218	2944971	protein coding	1
rs35832589	ENSG00000175711	B3GNTL1	1.9112e-11	5.49348e-05	-0.219593	0.0314608	17	83057965	G	GC	82942155	83051810	protein coding	1
rs201653732	ENSG00000175764	TTLL11	3.19235e-06	4.42686e-05	0.158803	0.0334468	9	122093051	G	GTGGCCT	121821928	122093606	protein coding	1
rs13249940	ENSG00000175806	MSRA	2.62436e-06	3.82867e-05	-0.414282	0.0864816	8	10387585	T	C	10054292	10428891	protein coding	1
rs35130201	ENSG00000175826	CTDNEP1	7.38094e-08	2.44199e-05	0.0882326	0.0159858	17	7266684	CAA	C	7243591	7252491	protein coding	1
rs117163882	ENSG00000175893	ZDHHC21	3.69934e-06	2.67714e-05	-0.441876	0.0937018	9	15450522	G	A	14611071	14693471	protein coding	1
rs2838596	ENSG00000175894	TSPEAR	7.26458e-54	3.99745e-05	1.16683	0.060964	21	44638788	T	C	44497893	44711572	protein coding	1
rs2838470	ENSG00000175894	TSPEAR	2.28108e-07	3.99745e-05	1.21702	0.229718	21	44017302	G	A	44497893	44711572	protein coding	2
rs10842971	ENSG00000175899	A2M	8.2874e-07	3.36597e-05	-0.293469	0.0582901	12	9150700	A	T	9067664	9116229	protein coding	1
rs11666461	ENSG00000176024	ZNF613	4.51705e-22	1.63243e-05	0.421427	0.0402382	19	51934234	T	G	51927147	51948759	protein coding	1
rs34086842	ENSG00000176024	ZNF613	4.64732e-06	1.63243e-05	0.130337	0.0279338	19	51381741	G	A	51927147	51948759	protein coding	2
rs11327220	ENSG00000176155	CCDC57	6.19069e-06	2.97612e-05	-0.270049	0.0586804	17	82162830	CA	C	82101460	82212830	protein coding	1
rs6509239	ENSG00000176182	MYPOP	1.04454e-06	3.26958e-05	0.115219	0.0231069	19	45909273	T	C	45890023	45902613	protein coding	1
rs72192310	ENSG00000176204	LRRTM4	2.41633e-06	3.36584e-05	-0.230004	0.0478354	2	77586324	AATT	A	76747719	77593319	protein coding	1
rs6474403	ENSG00000176209	SMIM19	1.74904e-09	7.45715e-05	-0.132691	0.0213603	8	42555793	G	A	42541155	42555193	protein coding	1
rs407731	ENSG00000176222	ZNF404	1.14125e-13	3.75924e-05	-0.276706	0.0355389	19	43913925	C	T	43872363	43901385	protein coding	1
rs72774394	ENSG00000176236	RPP38-DT	2.04528e-08	2.86226e-05	-0.476071	0.082595	10	15098561	A	G	15095385	15097319	lncRNA	1
rs61844188	ENSG00000176244	ACBD7	2.60376e-09	2.77649e-05	-0.264779	0.0431152	10	15149148	C	T	15075475	15088776	protein coding	1
rs369509654	ENSG00000176273	SLC35G1	8.52305e-07	4.74768e-05	0.586386	0.116605	10	93958664	C	T	93893973	93956062	protein coding	1
rs111934366	ENSG00000176293	ZNF135	1.02771e-06	5.29869e-05	0.133828	0.0268206	19	58062353	CTTAT	C	58059239	58086310	protein coding	1
rs12349500	ENSG00000176386	CDC26	5.78734e-06	3.15286e-05	0.230303	0.0498811	9	113299624	C	T	113255835	113275572	protein coding	1
rs7513	ENSG00000176393	RNPEP	4.7051e-06	3.22063e-05	0.0980425	0.021026	1	201969867	C	T	201982372	202006147	protein coding	1
rs386389066	ENSG00000176531	PHLDB3	3.94463e-06	4.46907e-05	0.231884	0.0493191	19	43628434	C	CA	43474954	43504935	protein coding	1
rs72811096	ENSG00000176658	MYO1D	6.29796e-07	3.64561e-05	0.164773	0.0323626	17	32320283	A	T	32492522	32877177	protein coding	1
17:46259631:C:G	ENSG00000176681	LRRC37A	2.04643e-55	7.32104e-05	1.14019	0.0583099	17	46259631	C	G	46292733	46337794	protein coding	1
rs4061825	ENSG00000176681	LRRC37A	1.51142e-11	7.32104e-05	-0.596945	0.0850458	17	46699402	GAC	G	46292733	46337794	protein coding	2
rs62073222	ENSG00000176681	LRRC37A	4.59968e-08	7.32104e-05	-0.53457	0.0952641	17	46297344	A	G	46292733	46337794	protein coding	3
rs142360745	ENSG00000176700	SCAND2P	1.14468e-08	7.3471e-05	0.219846	0.03744	15	84631143	AAAC	A	84631451	84647478	transcribed unprocessed pseudogene	1
rs56211918	ENSG00000176720	BOK	3.50967e-31	4.54616e-05	0.557856	0.0426875	2	241557859	G	T	241551424	241574131	protein coding	1
rs12571853	ENSG00000176769	TCERG1L	3.78656e-06	2.54405e-05	-0.14232	0.0302124	10	131257896	T	G	131092391	131311721	protein coding	1
rs12359900	ENSG00000176769	TCERG1L	2.30107e-05	2.54405e-05	0.136516	0.0317358	10	130906792	G	A	131092391	131311721	protein coding	2
rs556154400	ENSG00000176840	MIR7-3HG	1.09305e-12	2.48491e-05	-0.351911	0.0473164	19	4778345	T	C	4769031	4785077	lncRNA	1
rs72851979	ENSG00000176845	METRNL	3.73278e-06	7.09505e-05	-0.27775	0.0589227	17	83066016	G	C	83079609	83095122	protein coding	1
rs7234641	ENSG00000176890	TYMS	8.00021e-18	2.4276e-05	0.389903	0.0425275	18	645947	C	A	657653	673578	protein coding	1
rs2159568	ENSG00000176903	PNMA1	2.0069e-11	6.0762e-05	0.139969	0.0200762	14	73700118	G	A	73711783	73714372	protein coding	1
rs12896725	ENSG00000176903	PNMA1	4.39e-05	6.0762e-05	-0.137521	0.0331584	14	74580959	A	T	73711783	73714372	protein coding	2
rs61951281	ENSG00000176915	ANKLE2	5.37682e-20	5.73136e-05	0.127553	0.0129543	12	132742628	G	C	132725503	132761832	protein coding	1
rs6806338	ENSG00000176945	MUC20	1.80778e-21	2.5412e-05	0.45575	0.0442767	3	196015758	C	T	195720884	195741123	protein coding	1
rs55753834	ENSG00000176945	MUC20	6.68599e-15	2.5412e-05	-0.440946	0.053697	3	195728741	T	TC	195720884	195741123	protein coding	2
rs6770410	ENSG00000176945	MUC20	2.30523e-07	2.5412e-05	0.285993	0.0539994	3	195947629	A	G	195720884	195741123	protein coding	3
rs11489095	ENSG00000176945	MUC20	2.40584e-06	2.5412e-05	-0.365748	0.076037	3	195822429	G	A	195720884	195741123	protein coding	4
rs7835528	ENSG00000176956	LY6H	2.29304e-06	3.3805e-05	-0.156328	0.0324366	8	143161975	C	T	143157914	143160711	protein coding	1
rs1737004	ENSG00000176998	HCG4	8.22843e-47	9.83067e-05	-0.472074	0.0273454	6	29793434	G	C	29791753	29792750	unprocessed pseudogene	1
rs12277188	ENSG00000177042	TMEM80	3.25793e-28	3.06268e-05	-0.332792	0.0271798	11	688091	C	T	695428	705028	protein coding	1
rs7928305	ENSG00000177042	TMEM80	6.96775e-09	3.06268e-05	0.219717	0.0368418	11	695842	G	A	695428	705028	protein coding	2
rs71372276	ENSG00000177302	TOP3A	2.14947e-07	6.24051e-05	-0.0862996	0.0162542	17	18297465	G	C	18271428	18315007	protein coding	1
rs77998883	ENSG00000177311	ZBTB38	6.67162e-07	3.97584e-05	-0.518865	0.102148	3	140367737	G	C	141324213	141449792	protein coding	1
rs6985036	ENSG00000177335	C8orf31	1.71731e-09	3.3071e-05	-0.158049	0.025429	8	143070448	A	G	143039209	143060684	lncRNA	1
rs17221989	ENSG00000177374	HIC1	9.56691e-08	2.41865e-05	0.536506	0.0980991	17	2994391	A	C	2054154	2063241	protein coding	1
rs148240664	ENSG00000177406	AC021054.1	6.21883e-15	3.35884e-05	-0.229561	0.027924	12	654705	C	CA	630858	664196	lncRNA	1
rs55800929	ENSG00000177406	AC021054.1	1.7246e-10	3.35884e-05	0.229144	0.0346424	12	643194	G	A	630858	664196	lncRNA	2
rs4073778	ENSG00000177551	NHLH2	5.66423e-06	3.89251e-05	-0.192528	0.0416563	1	115755137	C	A	115836377	115843917	protein coding	1
rs141052144	ENSG00000177570	SAMD12	7.4735e-06	4.06483e-05	-0.350284	0.0768186	8	118344903	A	G	118189455	118622112	protein coding	1
rs2845391	ENSG00000177663	IL17RA	2.28869e-24	2.3399e-05	0.245075	0.0219842	22	17045798	A	T	17084954	17115694	protein coding	1
rs142782599	ENSG00000177685	CRACR2B	2.11639e-06	3.37849e-05	-0.225698	0.0466635	11	833195	GCCCAGCTCCCTCGCCTGC	G	826144	831991	protein coding	1
rs12137251	ENSG00000177807	KCNJ10	2.7745e-06	4.41462e-05	-1.04348	0.218375	1	159743301	G	A	159998651	160070160	protein coding	1
rs71628182	ENSG00000177807	KCNJ10	1.6501e-05	4.41462e-05	-0.574145	0.131103	1	160593172	G	T	159998651	160070160	protein coding	2
rs3210864	ENSG00000177868	SVBP	1.28816e-20	6.83357e-05	0.207374	0.0206636	1	42807171	A	T	42807052	42817397	protein coding	1
rs12713256	ENSG00000177994	C2orf73	1.74983e-10	5.26152e-05	0.203097	0.0307197	2	54340453	G	A	54330034	54383742	protein coding	1
rs77873257	ENSG00000178038	ALS2CL	8.9651e-11	7.50428e-05	0.729786	0.108533	3	46733252	A	G	46668995	46693704	protein coding	1
rs145454096	ENSG00000178078	STAP2	2.69475e-22	2.10848e-05	0.36167	0.0343139	19	4331943	AAAAG	A	4324043	4342786	protein coding	1
rs2091235	ENSG00000178081	ULK4P3	2.00063e-06	4.94075e-05	0.249829	0.0515241	15	30800746	T	C	30103720	30131757	transcribed unprocessed pseudogene	1
rs612706	ENSG00000178105	DDX10	2.9208e-06	5.46812e-05	-0.200649	0.0420892	11	108192803	T	A	108665069	108940927	protein coding	1
rs11332592	ENSG00000178171	AMER3	9.50506e-06	5.60116e-05	0.29255	0.0649303	2	130962237	CA	C	130755435	130768134	protein coding	1
rs1436222620	ENSG00000178184	PARD6G	7.2104e-06	6.08347e-05	0.151529	0.0331724	18	80152678	CTT	C	80157232	80247514	protein coding	1
rs12611423	ENSG00000178201	VN1R1	2.0645e-16	3.81794e-05	-0.308105	0.0353617	19	57488345	C	G	57454790	57457142	protein coding	1
rs73065298	ENSG00000178201	VN1R1	2.92053e-06	3.81794e-05	-0.178913	0.037527	19	57471713	C	A	57454790	57457142	protein coding	2
rs74822968	ENSG00000178202	POGLUT3	1.2609e-16	5.26564e-05	-0.301758	0.0343576	11	108498446	G	A	108472112	108498384	protein coding	1
rs4974562	ENSG00000178222	RNF212	4.03124e-07	4.7546e-05	0.174785	0.0337244	4	1144349	C	T	1056250	1113564	protein coding	1
rs139976101	ENSG00000178222	RNF212	7.35446e-06	4.7546e-05	0.381741	0.0836461	4	1513265	A	G	1056250	1113564	protein coding	2
rs552072056	ENSG00000178222	RNF212	3.67486e-09	4.7546e-05	-1.58807	0.26117	4	1514768	GTGA	G	1056250	1113564	protein coding	3
rs548970318	ENSG00000178537	SLC25A20	1.90611e-05	0.000165476	0.157372	0.0362147	3	48836419	TAAAAAAA	T	48856926	48898904	protein coding	1
rs1722287	ENSG00000178665	ZNF713	3.52128e-06	6.89065e-05	0.16921	0.0357998	7	56168314	G	A	55887456	55942530	protein coding	1
rs200290711	ENSG00000178695	KCTD12	2.18676e-08	4.98864e-05	0.264701	0.046024	13	76480099	ACG	A	76880166	76886390	protein coding	1
rs41263712	ENSG00000178796	RIIAD1	1.62236e-06	6.24425e-05	-0.235235	0.0480713	1	151729587	A	G	151710433	151729805	protein coding	1
rs12137065	ENSG00000178796	RIIAD1	6.25752e-06	6.24425e-05	0.203865	0.0443192	1	151857052	G	A	151710433	151729805	protein coding	2
rs9989466	ENSG00000178852	EFCAB13	6.69039e-17	8.03342e-05	-0.275357	0.0310357	17	47557873	C	T	47323290	47441312	protein coding	1
rs13380810	ENSG00000178852	EFCAB13	1.37785e-06	8.03342e-05	-0.239191	0.0485328	17	47296431	G	A	47323290	47441312	protein coding	2
rs78608731	ENSG00000178974	FBXO34	1.1728e-06	4.32106e-05	0.225748	0.0454949	14	55228719	G	A	55271421	55361918	protein coding	1
rs72166281	ENSG00000178988	MRFAP1L1	1.33299e-11	1.68145e-05	-0.100488	0.0142768	4	6699958	GTTGTTTT	G	6707701	6709865	protein coding	1
rs521690	ENSG00000179277	MEIS3P1	6.36472e-11	4.09446e-05	-0.247224	0.0364564	17	15790328	T	C	15786618	15787575	processed pseudogene	1
rs9894228	ENSG00000179277	MEIS3P1	3.23301e-06	4.09446e-05	0.210628	0.0443849	17	14846740	G	A	15786618	15787575	processed pseudogene	2
rs9272442	ENSG00000179344	HLA-DQB1	1.07541e-25	4.24101e-05	-0.684637	0.0593761	6	32637623	C	T	32659467	32668383	protein coding	1
6:32663523:A:G	ENSG00000179344	HLA-DQB1	2.02931e-05	4.24101e-05	0.364819	0.0842319	6	32663523	A	G	32659467	32668383	protein coding	2
rs386380199	ENSG00000179399	GPC5	3.06203e-09	4.74719e-05	-0.170643	0.0279187	13	91747641	G	GTT	91398621	92873682	protein coding	1
rs6983156	ENSG00000179698	WDR97	2.68868e-09	3.82881e-05	-0.465865	0.0759301	8	144128648	T	C	144107726	144118315	protein coding	1
rs10255965	ENSG00000179869	ABCA13	3.5132e-25	3.65565e-05	0.558531	0.0490675	7	48224232	C	T	48171458	48647497	protein coding	1
rs117156918	ENSG00000179935	LINC00652	6.38803e-07	3.68734e-05	-0.187974	0.0369409	20	18786575	G	C	18786065	18794579	lncRNA	1
rs62130160	ENSG00000179954	SSC5D	5.40951e-29	1.49105e-05	0.634104	0.050882	19	55489529	G	T	55488404	55519099	protein coding	1
rs721781	ENSG00000179954	SSC5D	3.98919e-07	1.49105e-05	-0.223664	0.0431345	19	55492713	G	C	55488404	55519099	protein coding	2
rs201278516	ENSG00000179978	AC140134.1	6.7377e-06	0.000180434	0.373935	0.0815896	5	70366297	GCA	G	70094659	70128434	unprocessed pseudogene	1
rs112988930	ENSG00000179978	AC140134.1	0.000120404	0.000180434	-0.661612	0.169782	5	69273480	C	G	70094659	70128434	unprocessed pseudogene	2
rs200570927	ENSG00000179978	AC140134.1	5.16505e-06	0.000180434	6.209	1.33732	5	69233586	G	GGA	70094659	70128434	unprocessed pseudogene	3
rs256925	ENSG00000179978	AC140134.1	1.58003e-05	0.000180434	-0.673208	0.153354	5	69555714	G	A	70094659	70128434	unprocessed pseudogene	4
rs78252448	ENSG00000180071	ANKRD18A	2.58962e-09	3.12982e-05	-0.460038	0.0748983	9	38631170	T	G	38571358	38620596	protein coding	1
rs7739815	ENSG00000180113	TDRD6	5.82328e-15	3.64884e-05	-0.345041	0.0419217	6	46656919	A	T	46687875	46704319	protein coding	1
rs11248895	ENSG00000180185	FAHD1	1.78455e-23	3.47812e-05	0.29479	0.0270754	16	1836020	T	C	1826941	1840207	protein coding	1
rs3772218	ENSG00000180376	CCDC66	5.64559e-06	6.25813e-05	-0.147849	0.0319842	3	56748785	G	A	56557161	56621818	protein coding	1
rs11890177	ENSG00000180398	MCFD2	1.9401e-10	2.46237e-05	-0.172699	0.0261912	2	46905916	T	C	46901870	46941855	protein coding	1
rs4882619	ENSG00000180481	GLIPR1L2	9.57936e-62	4.50112e-05	-0.705113	0.0331673	12	75408480	C	T	75391089	75432688	protein coding	1
rs280182	ENSG00000180537	RNF182	1.83385e-12	3.55915e-05	-0.223922	0.0304404	6	13962226	A	C	13924446	13980310	protein coding	1
rs28669903	ENSG00000180543	TSPYL5	1.99667e-06	3.97254e-05	-0.118317	0.0243993	8	97277758	C	T	97273474	97277964	protein coding	1
rs6850436	ENSG00000180801	ARSJ	8.91044e-17	4.93145e-05	-0.57171	0.0647324	4	114089761	A	C	113900284	113979727	protein coding	1
rs11532496	ENSG00000180881	CAPS2	3.3377e-07	4.98863e-05	0.543332	0.104067	12	75352987	G	A	75275979	75390928	protein coding	1
rs4425108	ENSG00000180902	D2HGDH	8.06281e-07	5.7063e-05	-0.237085	0.0470374	2	241758583	C	G	241734602	241768816	protein coding	1
rs2287580	ENSG00000180914	OXTR	2.47949e-26	2.69821e-05	0.867304	0.0740496	3	8791701	G	A	8750408	8769628	protein coding	1
rs8024713	ENSG00000180953	ST20	3.66824e-29	3.17967e-05	-0.327556	0.0261851	15	79914616	C	G	79898840	79923702	protein coding	1
rs527808383	ENSG00000180992	MRPL14	9.1198e-10	3.4475e-05	-0.19173	0.0303044	6	44131727	C	CACA	44113451	44127452	protein coding	1
rs11299789	ENSG00000181016	LSMEM1	9.81348e-07	5.93359e-05	-0.177813	0.0355669	7	112452155	CT	C	112480853	112491062	protein coding	1
rs146743950	ENSG00000181026	AEN	1.89081e-06	3.85519e-05	0.479542	0.0986541	15	88636089	G	A	88621337	88632281	protein coding	1
rs3848528	ENSG00000181027	FKRP	1.35586e-11	2.89794e-05	-0.171806	0.0244188	19	46714844	G	T	46746046	46776988	protein coding	1
rs71177235	ENSG00000181027	FKRP	9.8762e-06	2.89794e-05	-0.176198	0.0391796	19	46642179	CT	C	46746046	46776988	protein coding	2
rs534085768	ENSG00000181031	RPH3AL	3.33962e-08	2.79788e-05	0.320718	0.0565496	17	355900	T	A	212389	386254	protein coding	1
rs55842940	ENSG00000181031	RPH3AL	2.06052e-06	2.79788e-05	-0.25383	0.0524141	17	310732	G	A	212389	386254	protein coding	2
rs250724	ENSG00000181104	F2R	5.04748e-10	3.09527e-05	-0.196741	0.0305985	5	76765431	C	A	76716126	76735770	protein coding	1
rs885937	ENSG00000181126	HLA-V	4.35126e-22	0.0001149	-0.383874	0.0366356	6	29801286	T	A	29790954	29797811	transcribed unprocessed pseudogene	1
rs9304938	ENSG00000181240	SLC25A41	4.16468e-07	2.34168e-05	-0.147649	0.028525	19	6433360	A	G	6426037	6433779	protein coding	1
rs56999040	ENSG00000181381	DDX60L	2.49249e-30	4.25568e-05	-0.741645	0.0577899	4	168478325	C	T	168356735	168537786	protein coding	1
rs2441630	ENSG00000181404	WASHC1	1.33976e-20	5.45429e-05	-0.508031	0.0506485	9	46035	T	G	14475	73865	protein coding	1
rs9814144	ENSG00000181467	RAP2B	1.26929e-06	5.10958e-05	0.195194	0.0394697	3	153028434	A	C	153162270	153170620	protein coding	1
rs79865208	ENSG00000181585	TMIE	5.76713e-10	7.67425e-05	0.45429	0.0709087	3	46735496	C	T	46694528	46710886	protein coding	1
rs1271506	ENSG00000181619	GPR135	2.45318e-06	6.66257e-05	-0.119783	0.0249291	14	59478007	T	A	59429022	59465342	protein coding	1
rs28685161	ENSG00000181798	LINC00471	2.35774e-14	3.25491e-05	-0.213346	0.0265901	2	231514081	C	T	231508422	231514366	lncRNA	1
rs12975538	ENSG00000182013	PNMA8A	5.142e-12	3.30685e-05	-0.159079	0.0221182	19	46475603	G	A	46466491	46471563	protein coding	1
rs7249906	ENSG00000182013	PNMA8A	2.17172e-05	3.30685e-05	-0.257173	0.0595966	19	46480103	A	G	46466491	46471563	protein coding	2
rs7098416	ENSG00000182022	CHST15	1.03052e-14	2.98123e-05	-0.326068	0.0400257	10	124102449	T	C	124007668	124093598	protein coding	1
rs111949013	ENSG00000182093	WRB	2.18335e-07	2.5375e-05	-0.177236	0.0334014	21	39398611	GT	G	39377698	39428528	protein coding	1
exm-rs11957313	ENSG00000182132	KCNIP1	5.33729e-09	3.13254e-05	-0.325258	0.0541033	5	170523390	G	A	170353487	170736632	protein coding	1
rs7170865	ENSG00000182175	RGMA	7.57604e-09	1.95403e-05	0.308247	0.0518245	15	93674411	C	T	93035273	93089204	protein coding	1
rs496683	ENSG00000182255	KCNA4	4.71695e-10	6.51227e-05	-0.271648	0.0421715	11	30028854	G	A	30009730	30017030	protein coding	1
rs16920207	ENSG00000182255	KCNA4	5.64741e-05	6.51227e-05	-0.309159	0.075663	11	30123034	G	A	30009730	30017030	protein coding	2
rs915804	ENSG00000182362	YBEY	9.03121e-09	6.2482e-05	-0.139965	0.02366	21	46229888	G	C	46286342	46297751	protein coding	1
rs2603247	ENSG00000182397	DNM1P46	1.22624e-34	2.60466e-05	-0.45589	0.0325361	15	99781920	A	T	99790156	99806927	transcribed unprocessed pseudogene	1
rs58346580	ENSG00000182446	NPLOC4	6.53639e-08	3.34866e-05	-0.131692	0.0237586	17	81632328	CT	C	81556887	81648465	protein coding	1
rs6496722	ENSG00000182511	FES	1.29431e-06	3.16713e-05	0.214258	0.0433608	15	90746175	T	C	90883695	90895776	protein coding	1
rs57515981	ENSG00000182511	FES	2.64478e-05	3.16713e-05	-0.139491	0.0326771	15	90869620	A	AAAGGCAG	90883695	90895776	protein coding	2
rs33934790	ENSG00000182512	GLRX5	6.77937e-08	2.23023e-05	0.165151	0.0298328	14	95543341	T	TAA	95533503	95544724	protein coding	1
rs35504735	ENSG00000182534	MXRA7	2.5151e-11	2.37124e-05	-0.14638	0.0211077	17	76690727	A	G	76672551	76711016	protein coding	1
rs5839454	ENSG00000182600	SNORC	2.85906e-07	3.8157e-05	0.241149	0.0459137	2	232888372	C	CA	232857270	232878708	protein coding	1
rs62080193	ENSG00000182612	TSPAN10	6.11038e-07	2.81388e-05	0.200816	0.0393937	17	81655344	G	A	81637171	81648749	protein coding	1
rs489929	ENSG00000182628	SKA2	1.82312e-06	8.702e-05	-0.177511	0.0364602	17	59184883	G	A	59109857	59155260	protein coding	1
rs10243532	ENSG00000182648	LINC01006	1.06771e-18	2.84571e-05	-0.212595	0.0225105	7	156645768	T	C	156388922	156640654	lncRNA	1
rs2835593	ENSG00000182670	TTC3	2.64881e-28	2.79484e-05	0.207008	0.016872	21	37093573	G	C	37073226	37203112	protein coding	1
rs2238201	ENSG00000182732	RGS6	9.24829e-08	4.28861e-05	-0.311812	0.0569455	14	72292704	A	G	71932429	72566530	protein coding	1
rs140417438	ENSG00000182841	RRP7BP	5.12951e-08	4.27439e-05	-0.279998	0.0500929	22	42617280	TAATA	T	42555223	42582038	transcribed unprocessed pseudogene	1
rs3132750	ENSG00000182919	C11orf54	6.92333e-17	5.55779e-05	-0.205975	0.0232283	11	93767982	G	A	93741591	93764749	protein coding	1
rs370143391	ENSG00000182931	WFDC10B	6.28285e-47	4.91189e-05	-0.763107	0.0441244	20	45739145	C	CTG	45684653	45705019	protein coding	1
rs11668258	ENSG00000182986	ZNF320	3.9941e-08	1.70214e-05	-0.27797	0.049308	19	52877604	A	C	52863790	52897693	protein coding	1
rs11830399	ENSG00000182993	C12orf60	8.30333e-09	4.49634e-05	-0.223714	0.0377188	12	14803998	G	C	14803572	14906586	protein coding	1
rs11911047	ENSG00000183036	PCP4	4.82136e-06	1.94604e-05	0.457192	0.0981619	21	40228007	A	G	39867438	39929397	protein coding	1
rs2924787	ENSG00000183060	LYSMD4	8.38733e-20	2.57656e-05	-0.235146	0.0240262	15	99733217	C	G	99715697	99733561	protein coding	1
[truncated: 1,753 more rows]
