# Supplementary material for: A mega-analysis of expression quantitative trait loci in retinal tissue
Source: PLoS Genet. 2020 Sep 1;16(9):e1008934. doi: 10.1371/journal.pgen.1008934 (PMC7462281; doi:10.1371/journal.pgen.1008934)
Supplement: S2 Data — (XLSX) [file pgen.1008934.s006.xlsx]

## Sheet: S2
S2 Data. Comparison of autosomal gene expression and eGene count in retina and GTEx tissues (Q-value < 0.05)
Retina Expressed	Retina eGenes	GTEx Tissue	GTEx Tissue sample-size	Tissue expressed genes	Tissue eGenes	Expressed genes retina and GTEx tissue	eGenes retina of shared expressed genes	eGenes tissue of shared expressed genes	eGene in both tissues	Percentage eGene in both		Legend
16739	3007	Adipose_Subcutaneous	581	23880	15192	15357	2634	10671	2255	85.6112		Retina Expressed	Number of genes located on autosomes expressed in retina
16739	3007	Adipose_Visceral_Omentum	469	23949	12186	15416	2656	8610	2077	78.2003		Retina eGenes	Number of significant (Q-Value < 0.05) eGenes in retina
16739	3007	Adrenal_Gland	233	23043	7904	15398	2637	5814	1749	66.3254		GTEx Tissue	GTEx tissue for comparsion (GTEx version 8)
16739	3007	Artery_Aorta	387	23164	12144	15300	2615	9010	2083	79.6558		GTEx Tissue sample-size	Sample-size for eQTL calculation in the GTEx database
16739	3007	Artery_Coronary	213	23735	6125	15442	2654	4499	1504	56.6692		Tissue expressed genes	Number of genes located on autosomes expressed in the respective tissue
16739	3007	Artery_Tibial	584	22509	14558	15228	2581	10794	2250	87.1755		Tissue eGenes	Number of significant (Q-Value < 0.05) eGenes in the respective tissue
16739	3007	Brain_Amygdala	129	23268	3623	15778	2727	2666	1165	42.7209		Expressed genes retina and GTEx tissue	Genes expressed in retina and the respective tissue
16739	3007	Brain_Anterior_cingulate_cortex_BA24	147	23542	5455	15794	2724	3934	1463	53.7078		eGenes retina of shared expressed genes	Number of significant eGenes in Retina considering only the genes expressed in both tissues
16739	3007	Brain_Caudate_basal_ganglia	194	23910	8120	15827	2733	5872	1811	66.2642		eGenes tissue of shared expressed genes	Number of significant eGenes in the tissue considering only the genes expressed in retina and the respective tissue
16739	3007	Brain_Cerebellar_Hemisphere	175	24330	9732	15744	2721	7068	1924	70.7093		eGene in both tissues	Number of significant eGenes considering exlcusvily genes expressed in both tissues
16739	3007	Brain_Cerebellum	209	24645	10919	15780	2728	7902	2029	74.3768		Percentage eGene in both	Percent of retinal eGenes, which are also regulated in the respective tissue
16739	3007	Brain_Cortex	205	24042	8815	15828	2739	6383	1914	69.8795
16739	3007	Brain_Frontal_Cortex_BA9	175	23865	7123	15807	2727	5185	1707	62.5963
16739	3007	Brain_Hippocampus	165	23623	5379	15806	2730	4012	1484	54.359
16739	3007	Brain_Hypothalamus	170	24260	5322	15883	2750	3872	1493	54.2909
16739	3007	Brain_Nucleus_accumbens_basal_ganglia	202	24067	7985	15823	2731	5756	1783	65.2874
16739	3007	Brain_Putamen_basal_ganglia	170	23031	6716	15725	2706	4991	1637	60.4952
16739	3007	Brain_Spinal_cord_cervical_c-1	126	23859	4375	15822	2743	3200	1285	46.8465
16739	3007	Brain_Substantia_nigra	114	23262	3206	15796	2723	2373	1099	40.3599
16739	3007	Breast_Mammary_Tissue	396	25026	10610	15594	2705	7418	1974	72.976
16739	3007	Cells_Cultured_fibroblasts	483	21341	14804	14718	2471	11188	2179	88.1829
16739	3007	Cells_EBV-transformed_lymphocytes	147	22029	4823	14347	2407	3527	1109	46.074
16739	3007	Colon_Sigmoid	318	23682	10267	15601	2682	7532	1981	73.8628
16739	3007	Colon_Transverse	368	24580	11363	15603	2687	7895	1986	73.9114
16739	3007	Esophagus_Gastroesophageal_Junction	330	23364	10265	15502	2670	7534	1982	74.2322
16739	3007	Esophagus_Mucosa	497	23202	14306	15263	2627	10298	2204	83.898
16739	3007	Esophagus_Muscularis	465	23089	13700	15454	2662	10060	2233	83.8843
16739	3007	Heart_Atrial_Appendage	372	22435	10701	15247	2604	7984	1995	76.6129
16739	3007	Heart_Left_Ventricle	386	20672	9429	14845	2505	7337	1861	74.2914
16739	3007	Kidney_Cortex	73	24028	1229	15466	2668	848	510	19.1154
16739	3007	Liver	208	21581	5574	14772	2514	3941	1249	49.6818
16739	3007	Lung	515	25272	13732	15584	2715	9281	2173	80.0368
16739	3007	Minor_Salivary_Gland	144	24758	4701	15513	2686	3217	1235	45.9792
16739	3007	Muscle_Skeletal	706	20356	13201	14737	2477	10225	2125	85.7893
16739	3007	Nerve_Tibial	532	25021	16845	15595	2694	11591	2414	89.6065
16739	3007	Ovary	167	24472	5460	15525	2677	3904	1395	52.1106
16739	3007	Pancreas	305	21918	9463	15202	2604	7194	1890	72.5806
16739	3007	Pituitary	237	25970	8910	15921	2777	6074	1856	66.8347
16739	3007	Prostate	221	25680	7127	15704	2730	4735	1591	58.2784
16739	3007	Skin_Not_Sun_Exposed_Suprapubic	517	24486	15049	15472	2677	10425	2252	84.124
16739	3007	Skin_Sun_Exposed_Lower_leg	605	24389	16531	15500	2679	11369	2341	87.3834
16739	3007	Small_Intestine_Terminal_Ileum	174	25372	6511	15644	2724	4446	1470	53.9648
16739	3007	Spleen	227	24671	10505	15329	2651	7167	1868	70.464
16739	3007	Stomach	324	23524	8560	15546	2683	6258	1799	67.0518
16739	3007	Testis	322	33923	18326	16055	2819	9710	2238	79.3899
16739	3007	Thyroid	574	25206	17182	15599	2701	11624	2420	89.5964
16739	3007	Uterus	129	24349	3534	15525	2670	2472	1123	42.0599
16739	3007	Vagina	141	24941	3662	15573	2690	2542	1064	39.5539
16739	3007	Whole_Blood	670	19696	12074	13878	2291	8997	1870	81.6237
