# Supplementary material for: A mega-analysis of expression quantitative trait loci in retinal tissue
Source: PLoS Genet. 2020 Sep 1;16(9):e1008934. doi: 10.1371/journal.pgen.1008934 (PMC7462281; doi:10.1371/journal.pgen.1008934)
Supplement: S3 Data — (XLSX) [file pgen.1008934.s007.xlsx]

## Sheet: S3
S3 Data. Overview of regulatory clusters in retinal tissue
Cluster ID	Chr	Start	End	Size [bp]	Cytoband	eVariants in cluster regulating ≥ 3 eGenes	Number of eGenes in cluster	eGenes in cluster (ENSG)	Number of genetic signals regulating ≥ 3 eGenes (Coloc H4 ≥ 0.8)	Genetic signal within cluster	Number of eGenes regulated by the same genetic signal	eGenes regulated by the same genetic signal (ENSG)	eGenes regulated by the same genetic signal (symbol)			Legend is placed below the table
1:1764303-1918484	1	1764303	1918484	154181	gpos25	10	3	ENSG00000189339;ENSG00000268575;ENSG00000215790	0	NA	0	NA	NA
1:16606436-16937062	1	16606436	16937062	330626	gpos25	22	5	ENSG00000238142;ENSG00000186715;ENSG00000215908;ENSG00000268869;ENSG00000280114	0	NA	0	NA	NA
1:28133461-28248629	1	28133461	28248629	115168	gneg	78	3	ENSG00000270605;ENSG00000169403;ENSG00000130770	0	NA	0	NA	NA
1:42417480-42864314	1	42417480	42864314	446834	gneg	163	4	ENSG00000177868;ENSG00000164008;ENSG00000283580;ENSG00000227533	0	NA	0	NA	NA
1:46214495-46214495	1	46214495	46214495	1	gpos75	1	3	ENSG00000280670;ENSG00000117481;ENSG00000117480	0	NA	0	NA	NA
1:109680279-109731286	1	109680279	109731286	51007	gpos50	5	4	ENSG00000134184;ENSG00000134202;ENSG00000168765;ENSG00000134201	0	NA	0	NA	NA
1:119998692-120079945	1	119998692	120079945	81253	gneg	20	4	ENSG00000273136;ENSG00000286106;ENSG00000226067;ENSG00000270231	2	1	3	ENSG00000286106;ENSG00000273136;ENSG00000226067	AC253572.1;NBPF26;LINC00623
1:119998692-120079945	1	119998692	120079945	81253	gneg	20	4	ENSG00000273136;ENSG00000286106;ENSG00000226067;ENSG00000270231	2	2	3	ENSG00000286106;ENSG00000226067;ENSG00000270231	AC253572.1;LINC00623;NBPF8
1:121345816-121739359	1	121345816	121739359	393543	acen	348	6	ENSG00000171943;ENSG00000273136;ENSG00000286106;ENSG00000226067;ENSG00000227082;ENSG00000270231	3	1	4	ENSG00000270231;ENSG00000171943;ENSG00000227082;ENSG00000226067	NBPF8;SRGAP2C;AC244021.1;LINC00623
1:121345816-121739359	1	121345816	121739359	393543	acen	348	6	ENSG00000171943;ENSG00000273136;ENSG00000286106;ENSG00000226067;ENSG00000227082;ENSG00000270231	3	2	3	ENSG00000286106;ENSG00000273136;ENSG00000226067	AC253572.1;NBPF26;LINC00623
1:121345816-121739359	1	121345816	121739359	393543	acen	348	6	ENSG00000171943;ENSG00000273136;ENSG00000286106;ENSG00000226067;ENSG00000227082;ENSG00000270231	3	3	3	ENSG00000286106;ENSG00000226067;ENSG00000270231	AC253572.1;LINC00623;NBPF8
2:61162474-61162474	2	61162474	61162474	1	gneg	1	3	ENSG00000237651;ENSG00000173209;ENSG00000162927	0	NA	0	NA	NA
2:86840290-87318769	2	86840290	87318769	478479	gpos75	333	5	ENSG00000125551;ENSG00000284879;ENSG00000231259;ENSG00000183281;ENSG00000285793	0	NA	0	NA	NA
2:112006817-112167396	2	112006817	112167396	160579	gneg	38	3	ENSG00000144152;ENSG00000278962;ENSG00000286545	1	1	3	ENSG00000278962;ENSG00000144152;ENSG00000286545	AC092645.1;FBLN7;AC092645.2
2:113515947-113845426	2	113515947	113845426	329479	gneg	437	3	ENSG00000236397;ENSG00000240356;ENSG00000279267	0	NA	0	NA	NA
2:231480016-231561242	2	231480016	231561242	81226	gneg	38	4	ENSG00000171596;ENSG00000286942;ENSG00000283312;ENSG00000181798	0	NA	0	NA	NA
2:241808501-242092281	2	241808501	242092281	283780	gneg	160	4	ENSG00000224272;ENSG00000237940;ENSG00000261186;ENSG00000280119	0	NA	0	NA	NA
3:47850254-50198973	3	47850254	50198973	2348719	gneg	392	10	ENSG00000164048;ENSG00000164045;ENSG00000172113;ENSG00000004534;ENSG00000164076;ENSG00000173421;ENSG00000173540;ENSG00000186792;ENSG00000178537;ENSG00000183763	0	NA	0	NA	NA
3:52243429-53067208	3	52243429	53067208	823779	gpos50	231	9	ENSG00000163933;ENSG00000243696;ENSG00000055955;ENSG00000248592;ENSG00000114904;ENSG00000168237;ENSG00000163938;ENSG00000157388;ENSG00000164088	0	NA	0	NA	NA
3:101469537-101491126	3	101469537	101491126	21589	gpos100	2	3	ENSG00000286699;ENSG00000138468;ENSG00000244119	0	NA	0	NA	NA
3:150943708-150943708	3	150943708	150943708	1	gpos50	1	3	ENSG00000260234;ENSG00000214237;ENSG00000163646	0	NA	0	NA	NA
3:195590176-196023871	3	195590176	196023871	433695	gneg	140	5	ENSG00000224769;ENSG00000242086;ENSG00000176945;ENSG00000185485;ENSG00000260261	0	NA	0	NA	NA
5:69060925-71385648	5	69060925	71385648	2324723	gpos100	99	15	ENSG00000230847;ENSG00000172058;ENSG00000145736;ENSG00000226259;ENSG00000205571;ENSG00000198237;ENSG00000197822;ENSG00000253816;ENSG00000205572;ENSG00000179978;ENSG00000183474;ENSG00000254701;ENSG00000251634;ENSG00000249437;ENSG00000250138	8	1	3	ENSG00000145736;ENSG00000230847;ENSG00000250138	GTF2H2;OCLNP1;AC139495.3
5:69060925-71385648	5	69060925	71385648	2324723	gpos100	99	15	ENSG00000230847;ENSG00000172058;ENSG00000145736;ENSG00000226259;ENSG00000205571;ENSG00000198237;ENSG00000197822;ENSG00000253816;ENSG00000205572;ENSG00000179978;ENSG00000183474;ENSG00000254701;ENSG00000251634;ENSG00000249437;ENSG00000250138	8	2	3	ENSG00000145736;ENSG00000230847;ENSG00000251634	GTF2H2;OCLNP1;AC145138.1
5:69060925-71385648	5	69060925	71385648	2324723	gpos100	99	15	ENSG00000230847;ENSG00000172058;ENSG00000145736;ENSG00000226259;ENSG00000205571;ENSG00000198237;ENSG00000197822;ENSG00000253816;ENSG00000205572;ENSG00000179978;ENSG00000183474;ENSG00000254701;ENSG00000251634;ENSG00000249437;ENSG00000250138	8	3	3	ENSG00000145736;ENSG00000230847;ENSG00000197822	GTF2H2;OCLNP1;OCLN
5:69060925-71385648	5	69060925	71385648	2324723	gpos100	99	15	ENSG00000230847;ENSG00000172058;ENSG00000145736;ENSG00000226259;ENSG00000205571;ENSG00000198237;ENSG00000197822;ENSG00000253816;ENSG00000205572;ENSG00000179978;ENSG00000183474;ENSG00000254701;ENSG00000251634;ENSG00000249437;ENSG00000250138	8	4	3	ENSG00000145736;ENSG00000230847;ENSG00000205572	GTF2H2;OCLNP1;SERF1B
5:69060925-71385648	5	69060925	71385648	2324723	gpos100	99	15	ENSG00000230847;ENSG00000172058;ENSG00000145736;ENSG00000226259;ENSG00000205571;ENSG00000198237;ENSG00000197822;ENSG00000253816;ENSG00000205572;ENSG00000179978;ENSG00000183474;ENSG00000254701;ENSG00000251634;ENSG00000249437;ENSG00000250138	8	5	3	ENSG00000145736;ENSG00000230847;ENSG00000253816	GTF2H2;OCLNP1;AC138866.1
5:69060925-71385648	5	69060925	71385648	2324723	gpos100	99	15	ENSG00000230847;ENSG00000172058;ENSG00000145736;ENSG00000226259;ENSG00000205571;ENSG00000198237;ENSG00000197822;ENSG00000253816;ENSG00000205572;ENSG00000179978;ENSG00000183474;ENSG00000254701;ENSG00000251634;ENSG00000249437;ENSG00000250138	8	6	4	ENSG00000205572;ENSG00000226259;ENSG00000253816;ENSG00000172058	SERF1B;GTF2H2B;AC138866.1;SERF1A
5:69060925-71385648	5	69060925	71385648	2324723	gpos100	99	15	ENSG00000230847;ENSG00000172058;ENSG00000145736;ENSG00000226259;ENSG00000205571;ENSG00000198237;ENSG00000197822;ENSG00000253816;ENSG00000205572;ENSG00000179978;ENSG00000183474;ENSG00000254701;ENSG00000251634;ENSG00000249437;ENSG00000250138	8	7	4	ENSG00000230847;ENSG00000205572;ENSG00000226259;ENSG00000253816	OCLNP1;SERF1B;GTF2H2B;AC138866.1
5:69060925-71385648	5	69060925	71385648	2324723	gpos100	99	15	ENSG00000230847;ENSG00000172058;ENSG00000145736;ENSG00000226259;ENSG00000205571;ENSG00000198237;ENSG00000197822;ENSG00000253816;ENSG00000205572;ENSG00000179978;ENSG00000183474;ENSG00000254701;ENSG00000251634;ENSG00000249437;ENSG00000250138	8	8	3	ENSG00000145736;ENSG00000253816;ENSG00000205572	GTF2H2;AC138866.1;SERF1B
5:81810251-82416896	5	81810251	82416896	606645	gneg	278	3	ENSG00000205464;ENSG00000186468;ENSG00000152348	0	NA	0	NA	NA
5:122720442-123066438	5	122720442	123066438	345996	acen	302	3	ENSG00000168938;ENSG00000061455;ENSG00000064652	0	NA	0	NA	NA
5:132321007-132387259	5	132321007	132387259	66252	gneg	27	3	ENSG00000197375;ENSG00000233006;ENSG00000197536	0	NA	0	NA	NA
5:140535892-141621582	5	140535892	141621582	1085690	gneg	354	13	ENSG00000239389;ENSG00000250120;ENSG00000272674;ENSG00000204961;ENSG00000249158;ENSG00000120322;ENSG00000251664;ENSG00000170458;ENSG00000197479;ENSG00000253953;ENSG00000204962;ENSG00000120314;ENSG00000253910	1	1	4	ENSG00000251664;ENSG00000249158;ENSG00000204961;ENSG00000239389	PCDHA12;PCDHA11;PCDHA9;PCDHA13
5:176108588-176165401	5	176108588	176165401	56813	gneg	15	3	ENSG00000285476;ENSG00000248596;ENSG00000283559	0	NA	0	NA	NA
5:177508158-177760788	5	177508158	177760788	252630	gneg	122	4	ENSG00000170074;ENSG00000204677;ENSG00000146067;ENSG00000246596	0	NA	0	NA	NA
6:20253161-20300780	6	20253161	20300780	47619	gneg	113	3	ENSG00000287614;ENSG00000286590;ENSG00000112242	1	1	3	ENSG00000286590;ENSG00000287614;ENSG00000112242	AL132775.1;AL158198.2;E2F3
6:26678284-33117573	6	26678284	33117573	6439289	gpos25	11757	51	ENSG00000176998;ENSG00000229391;ENSG00000216901;ENSG00000237541;ENSG00000198502;ENSG00000226314;ENSG00000137310;ENSG00000179344;ENSG00000204257;ENSG00000204525;ENSG00000181126;ENSG00000285799;ENSG00000241106;ENSG00000261584;ENSG00000272501;ENSG00000204520;ENSG00000204338;ENSG00000204428;ENSG00000239257;ENSG00000214922;ENSG00000196735;ENSG00000206344;ENSG00000285571;ENSG00000219891;ENSG00000233822…	1	1	3	ENSG00000213676;ENSG00000204338;ENSG00000231852	ATF6B;CYP21A1P;CYP21A2
6:167770828-168050608	6	167770828	168050608	279780	gpos75	269	4	ENSG00000125337;ENSG00000235994;ENSG00000229921;ENSG00000269155	0	NA	0	NA	NA
7:959875-1048040	7	959875	1048040	88165	gpos25	52	3	ENSG00000073067;ENSG00000229043;ENSG00000240230	0	NA	0	NA	NA
7:5987144-6050969	7	5987144	6050969	63825	gpos25	7	3	ENSG00000086232;ENSG00000187953;ENSG00000122512	0	NA	0	NA	NA
7:64756190-67393390	7	64756190	67393390	2637200	gneg	2377	10	ENSG00000213462;ENSG00000106610;ENSG00000273448;ENSG00000198039;ENSG00000198874;ENSG00000226824;ENSG00000234585;ENSG00000237310;ENSG00000273024;ENSG00000106609	0	NA	0	NA	NA
7:76547967-76633976	7	76547967	76633976	86009	gneg	49	3	ENSG00000188372;ENSG00000146707;ENSG00000205485	0	NA	0	NA	NA
7:99418220-100808585	7	99418220	100808585	1390365	gpos100	406	12	ENSG00000085514;ENSG00000121716;ENSG00000242294;ENSG00000146833;ENSG00000106327;ENSG00000077080;ENSG00000078487;ENSG00000106333;ENSG00000160862;ENSG00000066923;ENSG00000078319;ENSG00000239521	1	1	3	ENSG00000121716;ENSG00000078487;ENSG00000085514	PILRB;ZCWPW1;PILRA
7:102444502-102760806	7	102444502	102760806	316304	gneg	28	4	ENSG00000286830;ENSG00000267368;ENSG00000267645;ENSG00000161036	1	1	3	ENSG00000267645;ENSG00000267368;ENSG00000286830	AC105052.3;UPK3BL1;AC105052.5
7:128375586-128724026	7	128375586	128724026	348440	gneg	76	9	ENSG00000273270;ENSG00000230715;ENSG00000271344;ENSG00000271553;ENSG00000205085;ENSG00000243302;ENSG00000243679;ENSG00000242588;ENSG00000280828	1	1	4	ENSG00000243302;ENSG00000230715;ENSG00000243679;ENSG00000242588	AC018638.4;AC018638.2;AC018638.5;AC108010.1
7:143743096-144482180	7	143743096	144482180	739084	gpos50	481	7	ENSG00000213214;ENSG00000050327;ENSG00000244198;ENSG00000204959;ENSG00000170356;ENSG00000228960;ENSG00000225932	0	NA	0	NA	NA
7:150301337-150379067	7	150301337	150379067	77730	gneg	162	3	ENSG00000188707;ENSG00000127399;ENSG00000261305	1	1	3	ENSG00000261305;ENSG00000127399;ENSG00000188707	AC005586.2;LRRC61;ZBED6CL
8:10385164-11972641	8	10385164	11972641	1587477	gpos50	605	9	ENSG00000154316;ENSG00000184608;ENSG00000272505;ENSG00000246477;ENSG00000154328;ENSG00000253230;ENSG00000269918;ENSG00000255495;ENSG00000175806	1	1	3	ENSG00000184608;ENSG00000154316;ENSG00000246477	FAM167A-AS1;TDH;AF131216.1
9:101217-224976	9	101217	224976	123759	gpos25	41	5	ENSG00000107099;ENSG00000183784;ENSG00000218839;ENSG00000172785;ENSG00000181404	0	NA	0	NA	NA
9:32828714-34150000	9	32828714	34150000	1321286	gneg	170	7	ENSG00000287063;ENSG00000230516;ENSG00000281128;ENSG00000238001;ENSG00000122728;ENSG00000260947;ENSG00000164978	2	1	3	ENSG00000281128;ENSG00000287063;ENSG00000260947	PTENP1-AS;AL356489.3;AL356489.2
9:32828714-34150000	9	32828714	34150000	1321286	gneg	170	7	ENSG00000287063;ENSG00000230516;ENSG00000281128;ENSG00000238001;ENSG00000122728;ENSG00000260947;ENSG00000164978	2	2	3	ENSG00000122728;ENSG00000230516;ENSG00000238001	TAF1L;AL589642.2;SNRPCP1
9:38614307-38640376	9	38614307	38640376	26069	gpos25	53	4	ENSG00000283486;ENSG00000273036;ENSG00000180071;ENSG00000225345	1	1	4	ENSG00000273036;ENSG00000283486;ENSG00000180071;ENSG00000225345	AL390726.4;FAM95C;ANKRD18A;SNX18P3
10:45419079-45975113	10	45419079	45975113	556034	gpos75	112	5	ENSG00000264204;ENSG00000188234;ENSG00000279058;ENSG00000165406;ENSG00000172661	0	NA	0	NA	NA
10:47988481-48200151	10	47988481	48200151	211670	gneg	49	4	ENSG00000204172;ENSG00000265018;ENSG00000270025;ENSG00000254929	2	1	3	ENSG00000270025;ENSG00000204172;ENSG00000265018	BMS1P7;AGAP9;AGAP12P
10:47988481-48200151	10	47988481	48200151	211670	gneg	49	4	ENSG00000204172;ENSG00000265018;ENSG00000270025;ENSG00000254929	2	2	3	ENSG00000270025;ENSG00000204172;ENSG00000254929	BMS1P7;AGAP9;AL591684.2
10:79559644-79788594	10	79559644	79788594	228950	gneg	22	4	ENSG00000228570;ENSG00000188199;ENSG00000272447;ENSG00000225484	0	NA	0	NA	NA
10:89340583-89507553	10	89340583	89507553	166970	gneg	2	3	ENSG00000185745;ENSG00000152778;ENSG00000232229	0	NA	0	NA	NA
10:102465559-103202254	10	102465559	103202254	736695	gneg	446	4	ENSG00000138111;ENSG00000166275;ENSG00000214435;ENSG00000148795	0	NA	0	NA	NA
10:133397525-133423499	10	133397525	133423499	25974	gneg	32	3	ENSG00000130649;ENSG00000148824;ENSG00000214279	0	NA	0	NA	NA
11:727310-727310	11	727310	727310	1	gpos25	1	3	ENSG00000255284;ENSG00000279672;ENSG00000177042	0	NA	0	NA	NA
11:7860304-7885630	11	7860304	7885630	25326	gneg	13	4	ENSG00000166394;ENSG00000183378;ENSG00000254951;ENSG00000271758	0	NA	0	NA	NA
11:48558983-49907284	11	48558983	49907284	1348301	gneg	159	4	ENSG00000086205;ENSG00000205035;ENSG00000255532;ENSG00000165923	0	NA	0	NA	NA
11:66325259-67638652	11	66325259	67638652	1313393	gneg	213	9	ENSG00000084207;ENSG00000255119;ENSG00000254510;ENSG00000174165;ENSG00000167792;ENSG00000255468;ENSG00000172725;ENSG00000174080;ENSG00000173715	1	1	3	ENSG00000255119;ENSG00000084207;ENSG00000167792	AP003385.3;GSTP1;NDUFV1
12:6886522-6946217	12	6886522	6946217	59695	gpos25	107	3	ENSG00000111671;ENSG00000010626;ENSG00000272173	0	NA	0	NA	NA
12:9127002-9344559	12	9127002	9344559	217557	gpos50	133	5	ENSG00000260423;ENSG00000111788;ENSG00000214826;ENSG00000245105;ENSG00000175899	0	NA	0	NA	NA
12:10791136-11198555	12	10791136	11198555	407419	gpos50	778	5	ENSG00000247157;ENSG00000111215;ENSG00000231887;ENSG00000275778;ENSG00000212127	0	NA	0	NA	NA
12:56076841-56080024	12	56076841	56080024	3183	gneg	2	3	ENSG00000197728;ENSG00000139531;ENSG00000065361	0	NA	0	NA	NA
12:111445975-112549081	12	111445975	112549081	1103106	gneg	189	5	ENSG00000089022;ENSG00000229186;ENSG00000111275;ENSG00000111252;ENSG00000198270	0	NA	0	NA	NA
12:120463130-120463130	12	120463130	120463130	1	acen	1	3	ENSG00000257218;ENSG00000111786;ENSG00000157837	0	NA	0	NA	NA
12:132444214-132470947	12	132444214	132470947	26733	gneg	3	4	ENSG00000256875;ENSG00000256783;ENSG00000176915;ENSG00000274373	0	NA	0	NA	NA
14:22878985-23036217	14	22878985	23036217	157232	gneg	154	4	ENSG00000257285;ENSG00000279656;ENSG00000092036;ENSG00000259132	0	NA	0	NA	NA
14:73821999-74220026	14	73821999	74220026	398027	gneg	105	5	ENSG00000187097;ENSG00000273711;ENSG00000259065;ENSG00000140043;ENSG00000205659	0	NA	0	NA	NA
15:30276769-30991641	15	30276769	30991641	714872	gpos25	394	9	ENSG00000261794;ENSG00000260693;ENSG00000166664;ENSG00000215302;ENSG00000187951;ENSG00000269930;ENSG00000198690;ENSG00000186399;ENSG00000178081	2	1	4	ENSG00000166664;ENSG00000261794;ENSG00000269930;ENSG00000260693	CHRFAM7A;GOLGA8H;AC091057.3;AC026150.1
15:30276769-30991641	15	30276769	30991641	714872	gpos25	394	9	ENSG00000261794;ENSG00000260693;ENSG00000166664;ENSG00000215302;ENSG00000187951;ENSG00000269930;ENSG00000198690;ENSG00000186399;ENSG00000178081	2	2	4	ENSG00000166664;ENSG00000269930;ENSG00000260693;ENSG00000186399	CHRFAM7A;AC091057.3;AC026150.1;GOLGA8R
15:32610748-32627863	15	32610748	32627863	17115	gneg	6	3	ENSG00000206127;ENSG00000232653;ENSG00000249931	0	NA	0	NA	NA
15:43110859-44485744	15	43110859	44485744	1374885	gpos25	928	7	ENSG00000242866;ENSG00000249839;ENSG00000284772;ENSG00000166763;ENSG00000168803;ENSG00000205771;ENSG00000137822	1	1	4	ENSG00000284772;ENSG00000242866;ENSG00000249839;ENSG00000166763	AC011330.3;STRC;AC011330.1;STRCP1
15:82133829-84661669	15	82133829	84661669	2527840	gneg	354	17	ENSG00000278662;ENSG00000184206;ENSG00000103723;ENSG00000230373;ENSG00000169609;ENSG00000259726;ENSG00000259707;ENSG00000259295;ENSG00000197978;ENSG00000176700;ENSG00000235370;ENSG00000255769;ENSG00000276710;ENSG00000225151;ENSG00000278202;ENSG00000272887;ENSG00000188659	2	1	3	ENSG00000259707;ENSG00000278662;ENSG00000103723	AC105339.4;GOLGA6L10;AP3B2
15:82133829-84661669	15	82133829	84661669	2527840	gneg	354	17	ENSG00000278662;ENSG00000184206;ENSG00000103723;ENSG00000230373;ENSG00000169609;ENSG00000259726;ENSG00000259707;ENSG00000259295;ENSG00000197978;ENSG00000176700;ENSG00000235370;ENSG00000255769;ENSG00000276710;ENSG00000225151;ENSG00000278202;ENSG00000272887;ENSG00000188659	2	2	4	ENSG00000259726;ENSG00000184206;ENSG00000259295;ENSG00000225151	CSPG4P11;GOLGA6L4;CSPG4P12;GOLGA2P7
16:9198065-9490632	16	9198065	9490632	292567	gneg	337	3	ENSG00000287830;ENSG00000261617;ENSG00000260071	1	1	3	ENSG00000261617;ENSG00000287830;ENSG00000260071	LINC02177;AC007218.3;AC012178.1
16:14804712-16588365	16	14804712	16588365	1783653	gpos75	322	12	ENSG00000227827;ENSG00000244257;ENSG00000103226;ENSG00000183793;ENSG00000224712;ENSG00000188599;ENSG00000254852;ENSG00000183426;ENSG00000183889;ENSG00000270580;ENSG00000085721;ENSG00000091262	1	1	3	ENSG00000244257;ENSG00000227827;ENSG00000183889	PKD1P1;AC138969.2;AC138969.1
16:19584627-19584627	16	19584627	19584627	1	gneg	1	3	ENSG00000103550;ENSG00000259925;ENSG00000280265	0	NA	0	NA	NA
16:29986879-30503441	16	29986879	30503441	516562	gpos25	220	12	ENSG00000261332;ENSG00000169203;ENSG00000261740;ENSG00000260487;ENSG00000205534;ENSG00000149922;ENSG00000198064;ENSG00000149926;ENSG00000183604;ENSG00000149930;ENSG00000214725;ENSG00000196118	2	1	4	ENSG00000261740;ENSG00000169203;ENSG00000198064;ENSG00000205534	BOLA2-SMG1P6;NPIPB12;NPIPB13;SMG1P2
16:29986879-30503441	16	29986879	30503441	516562	gpos25	220	12	ENSG00000261332;ENSG00000169203;ENSG00000261740;ENSG00000260487;ENSG00000205534;ENSG00000149922;ENSG00000198064;ENSG00000149926;ENSG00000183604;ENSG00000149930;ENSG00000214725;ENSG00000196118	2	2	3	ENSG00000149930;ENSG00000149926;ENSG00000149922	TAOK2;FAM57B;TBX6
16:55429842-55453437	16	55429842	55453437	23595	gneg	22	3	ENSG00000274508;ENSG00000087245;ENSG00000087253	0	NA	0	NA	NA
16:69869900-71222010	16	69869900	71222010	1352110	gpos50	698	9	ENSG00000223496;ENSG00000157322;ENSG00000226232;ENSG00000261556;ENSG00000172137;ENSG00000196696;ENSG00000157335;ENSG00000259833;ENSG00000103051	0	NA	0	NA	NA
17:5267575-5365042	17	5267575	5365042	97467	gpos75	58	3	ENSG00000129204;ENSG00000167840;ENSG00000108559	0	NA	0	NA	NA
17:15479025-15583543	17	15479025	15583543	104518	gpos75	128	5	ENSG00000175106;ENSG00000239704;ENSG00000259024;ENSG00000125409;ENSG00000276855	1	1	4	ENSG00000239704;ENSG00000175106;ENSG00000125409;ENSG00000259024	CDRT4;TVP23C;TEKT3;TVP23C-CDRT4
17:18138962-18686858	17	18138962	18686858	547896	gneg	503	8	ENSG00000233327;ENSG00000273018;ENSG00000186831;ENSG00000154874;ENSG00000108448;ENSG00000091536;ENSG00000177302;ENSG00000171928	1	1	4	ENSG00000273018;ENSG00000233327;ENSG00000186831;ENSG00000154874	FAM106A;USP32P2;KRT17P2;CCDC144B
17:28556295-28742375	17	28556295	28742375	186080	gneg	17	3	ENSG00000087111;ENSG00000109107;ENSG00000167525	0	NA	0	NA	NA
17:37942853-38407515	17	37942853	38407515	464662	acen	84	4	ENSG00000274611;ENSG00000274512;ENSG00000274419;ENSG00000278299	1	1	3	ENSG00000274419;ENSG00000274512;ENSG00000274611	TBC1D3D;TBC1D3L;TBC1D3
17:43065535-43438559	17	43065535	43438559	373024	gpos25	58	3	ENSG00000188825;ENSG00000198496;ENSG00000279602	0	NA	0	NA	NA
17:45293115-46830897	17	45293115	46830897	1537782	gpos25	4597	17	ENSG00000263503;ENSG00000214401;ENSG00000214425;ENSG00000238083;ENSG00000260075;ENSG00000176681;ENSG00000159314;ENSG00000204650;ENSG00000267198;ENSG00000266918;ENSG00000120071;ENSG00000228696;ENSG00000232300;ENSG00000263142;ENSG00000185829;ENSG00000120088;ENSG00000108379	3	1	3	ENSG00000176681;ENSG00000238083;ENSG00000263142	LRRC37A;LRRC37A2;LRRC37A17P
17:45293115-46830897	17	45293115	46830897	1537782	gpos25	4597	17	ENSG00000263503;ENSG00000214401;ENSG00000214425;ENSG00000238083;ENSG00000260075;ENSG00000176681;ENSG00000159314;ENSG00000204650;ENSG00000267198;ENSG00000266918;ENSG00000120071;ENSG00000228696;ENSG00000232300;ENSG00000263142;ENSG00000185829;ENSG00000120088;ENSG00000108379	3	2	4	ENSG00000266918;ENSG00000267198;ENSG00000232300;ENSG00000120071	AC091132.3;AC091132.4;FAM215B;KANSL1
17:45293115-46830897	17	45293115	46830897	1537782	gpos25	4597	17	ENSG00000263503;ENSG00000214401;ENSG00000214425;ENSG00000238083;ENSG00000260075;ENSG00000176681;ENSG00000159314;ENSG00000204650;ENSG00000267198;ENSG00000266918;ENSG00000120071;ENSG00000228696;ENSG00000232300;ENSG00000263142;ENSG00000185829;ENSG00000120088;ENSG00000108379	3	3	3	ENSG00000185829;ENSG00000232300;ENSG00000266918	ARL17A;FAM215B;AC091132.3
17:63615135-63936114	17	63615135	63936114	320979	gneg	229	3	ENSG00000108592;ENSG00000198231;ENSG00000240280	0	NA	0	NA	NA
18:14938840-15200725	18	14938840	15200725	261885	gpos75	680	3	ENSG00000287723;ENSG00000286293;ENSG00000265015	0	NA	0	NA	NA
19:9254596-9602292	19	9254596	9602292	347696	gneg	458	5	ENSG00000174652;ENSG00000278611;ENSG00000188629;ENSG00000188000;ENSG00000188321	0	NA	0	NA	NA
19:15841665-15930962	19	15841665	15930962	89297	gpos75	37	4	ENSG00000171903;ENSG00000267056;ENSG00000267594;ENSG00000186204	0	NA	0	NA	NA
19:36260779-37981704	19	36260779	37981704	1720925	acen	971	12	ENSG00000226686;ENSG00000267640;ENSG00000267260;ENSG00000267053;ENSG00000196381;ENSG00000286449;ENSG00000186020;ENSG00000245680;ENSG00000232677;ENSG00000167635;ENSG00000142065;ENSG00000233527	0	NA	0	NA	NA
19:43777372-43852977	19	43777372	43852977	75605	gpos25	72	3	ENSG00000104783;ENSG00000159871;ENSG00000176222	0	NA	0	NA	NA
19:48008048-48044090	19	48008048	48044090	36042	gneg	92	4	ENSG00000169393;ENSG00000188334;ENSG00000105507;ENSG00000269420	1	1	4	ENSG00000269420;ENSG00000105507;ENSG00000169393;ENSG00000188334	PLA2G4C-AS1;CABP5;AC010330.1;BSPH1
19:51867618-51929462	19	51867618	51929462	61844	gneg	79	3	ENSG00000176024;ENSG00000275055;ENSG00000161551	0	NA	0	NA	NA
19:57366514-58543090	19	57366514	58543090	1176576	gneg	418	17	ENSG00000268163;ENSG00000270804;ENSG00000198466;ENSG00000178201;ENSG00000276449;ENSG00000213753;ENSG00000268912;ENSG00000131849;ENSG00000188785;ENSG00000269054;ENSG00000105136;ENSG00000232098;ENSG00000269473;ENSG00000173480;ENSG00000171574;ENSG00000131845;ENSG00000286104	2	1	3	ENSG00000198466;ENSG00000270804;ENSG00000173480	ZNF587;AC010326.4;ZNF417
19:57366514-58543090	19	57366514	58543090	1176576	gneg	418	17	ENSG00000268163;ENSG00000270804;ENSG00000198466;ENSG00000178201;ENSG00000276449;ENSG00000213753;ENSG00000268912;ENSG00000131849;ENSG00000188785;ENSG00000269054;ENSG00000105136;ENSG00000232098;ENSG00000269473;ENSG00000173480;ENSG00000171574;ENSG00000131845;ENSG00000286104	2	2	3	ENSG00000131849;ENSG00000268912;ENSG00000269473	ZNF132;AC012313.5;AC012313.8
20:25239216-25657502	20	25239216	25657502	418286	gneg	16	3	ENSG00000287569;ENSG00000175170;ENSG00000100997	0	NA	0	NA	NA
20:45516975-45902199	20	45516975	45902199	385224	gneg	569	5	ENSG00000182931;ENSG00000124116;ENSG00000124104;ENSG00000101457;ENSG00000101473	0	NA	0	NA	NA
20:63253304-63253304	20	63253304	63253304	1	gneg	1	3	ENSG00000275620;ENSG00000231133;ENSG00000225978	0	NA	0	NA	NA
21:45138865-45182918	21	45138865	45182918	44053	gpos25	2	3	ENSG00000223768;ENSG00000186866;ENSG00000235374	0	NA	0	NA	NA
21:46220078-46289935	21	46220078	46289935	69857	gneg	45	3	ENSG00000160284;ENSG00000215424;ENSG00000182362	0	NA	0	NA	NA
22:17016405-17081023	22	17016405	17081023	64618	gpos75	14	3	ENSG00000177663;ENSG00000237438;ENSG00000273203	0	NA	0	NA	NA
22:23626862-24009046	22	23626862	24009046	382184	gpos50	478	4	ENSG00000273295;ENSG00000099974;ENSG00000133433;ENSG00000099977	1	1	4	ENSG00000099974;ENSG00000273295;ENSG00000133433;ENSG00000099977	DDTL;AP000350.6;GSTT2B;DDT
22:38434274-38453414	22	38434274	38453414	19140	acen	4	3	ENSG00000184381;ENSG00000213923;ENSG00000100324	1	1	3	ENSG00000213923;ENSG00000184381;ENSG00000100324	CSNK1E;PLA2G6;TAB1
22:41899246-42293939	22	41899246	42293939	394693	gpos25	476	9	ENSG00000281538;ENSG00000227370;ENSG00000100197;ENSG00000183172;ENSG00000237037;ENSG00000198951;ENSG00000205702;ENSG00000183066;ENSG00000159958	2	1	3	ENSG00000237037;ENSG00000227370;ENSG00000281538	NDUFA6-DT;AC254562.1;AC254562.3
22:41899246-42293939	22	41899246	42293939	394693	gpos25	476	9	ENSG00000281538;ENSG00000227370;ENSG00000100197;ENSG00000183172;ENSG00000237037;ENSG00000198951;ENSG00000205702;ENSG00000183066;ENSG00000159958	2	2	3	ENSG00000237037;ENSG00000281538;ENSG00000183172	NDUFA6-DT;AC254562.3;SMDT1
Legend
Cluster ID					Individual cluster ID
Chr					Chromosome
Start					Cluster start (hg38)
End					Cluster end (hg38)
Size [bp]					Cluster size defined by the variant positions of eVariants regulating at least 3 eGenes
Cytoband					Cytoband staining overlapping with the cluster
eVariants in cluster regulating ≥ 3 eGenes					Number of eVariants regulating at least three eGenes
Number of eGenes in cluster					Number of eGenes in cluster
eGenes in cluster (ENSG)					eGenes in cluster (Ensembl ID)
Number of genetic signals regulating ≥ 3 eGenes (Coloc H4 ≥ 0.8)					Number of genetic signals in cluster. A genetic signal is mentioned here if at least three genes show co-localization probabilities ≥ 0.8 with each other
Genetic signal within cluster					Genetic signal regulating the eGenes in the columns on the right
Number of eGenes regulated by the same genetic signal					Number of eGenes regulated by the same genetic signal
eGenes regulated by the same genetic signal (ENSG)					eGenes regulated by the same genetic signal (Ensembl ID)
eGenes regulated by the same genetic signal (symbol)					eGenes regulated by the same genetic signal (gene symbol)
