# Supplementary material for: A mega-analysis of expression quantitative trait loci in retinal tissue
Source: PLoS Genet. 2020 Sep 1;16(9):e1008934. doi: 10.1371/journal.pgen.1008934 (PMC7462281; doi:10.1371/journal.pgen.1008934)
Supplement: S4 Data — (XLSX) [file pgen.1008934.s008.xlsx]

## Sheet: S4
S4 Data. Posterior probability for co-localization of genetic signals underlying two eGenes
Cluster ID	Chr	Gene 1 (ENSG)	Gene 1 (Symbol)	Gene 2 (ENSG)	Gene 2 (Symbol)	Coloc posterior probability (H4)		Legend
1:1764303-1918484	1	ENSG00000189339	SLC35E2B	ENSG00000268575	AL031282.2	0		Cluster ID	Regulatory cluster ID
1:1764303-1918484	1	ENSG00000189339	SLC35E2B	ENSG00000215790	SLC35E2A	0.99		Chr	Chromosome
1:1764303-1918484	1	ENSG00000268575	AL031282.2	ENSG00000215790	SLC35E2A	0		Gene 1 (ENSG)	Gene 1 in comparison (Ensembl ID)
1:16606436-16937062	1	ENSG00000238142	BX284668.5	ENSG00000186715	MST1L	0.06		Gene 1 (Symbol)	Gene 1 in comparison (gene symbol)
1:16606436-16937062	1	ENSG00000238142	BX284668.5	ENSG00000215908	CROCCP2	0.04		Gene 2 (ENSG)	Gene 2 in comparison (Ensembl ID)
1:16606436-16937062	1	ENSG00000238142	BX284668.5	ENSG00000268869	ESPNP	0.25		Gene 2 (Symbol)	Gene 2 in comparison (gene symbol)
1:16606436-16937062	1	ENSG00000238142	BX284668.5	ENSG00000280114	AL021920.2	0.55		Coloc posterior probability (H4)	Posteriory probability for co-localization retrieved from coloc
1:16606436-16937062	1	ENSG00000186715	MST1L	ENSG00000215908	CROCCP2	0
1:16606436-16937062	1	ENSG00000186715	MST1L	ENSG00000268869	ESPNP	0.3
1:16606436-16937062	1	ENSG00000186715	MST1L	ENSG00000280114	AL021920.2	0.67
1:16606436-16937062	1	ENSG00000215908	CROCCP2	ENSG00000268869	ESPNP	0.02
1:16606436-16937062	1	ENSG00000215908	CROCCP2	ENSG00000280114	AL021920.2	0.03
1:16606436-16937062	1	ENSG00000268869	ESPNP	ENSG00000280114	AL021920.2	0.98
1:28133461-28248629	1	ENSG00000270605	AL353622.1	ENSG00000169403	PTAFR	0.92
1:28133461-28248629	1	ENSG00000270605	AL353622.1	ENSG00000130770	ATP5IF1	0.75
1:28133461-28248629	1	ENSG00000169403	PTAFR	ENSG00000130770	ATP5IF1	0.76
1:42417480-42864314	1	ENSG00000177868	SVBP	ENSG00000164008	C1orf50	0.98
1:42417480-42864314	1	ENSG00000177868	SVBP	ENSG00000283580	AC098484.3	0.05
1:42417480-42864314	1	ENSG00000177868	SVBP	ENSG00000227533	SLC2A1-AS1	0
1:42417480-42864314	1	ENSG00000164008	C1orf50	ENSG00000283580	AC098484.3	0.54
1:42417480-42864314	1	ENSG00000164008	C1orf50	ENSG00000227533	SLC2A1-AS1	0
1:42417480-42864314	1	ENSG00000283580	AC098484.3	ENSG00000227533	SLC2A1-AS1	0
1:46214495-46214495	1	ENSG00000280670	CCDC163	ENSG00000117481	NSUN4	0
1:46214495-46214495	1	ENSG00000280670	CCDC163	ENSG00000117480	FAAH	0
1:46214495-46214495	1	ENSG00000117481	NSUN4	ENSG00000117480	FAAH	0.63
1:109680279-109731286	1	ENSG00000134184	GSTM1	ENSG00000134202	GSTM3	0
1:109680279-109731286	1	ENSG00000134184	GSTM1	ENSG00000168765	GSTM4	0.07
1:109680279-109731286	1	ENSG00000134184	GSTM1	ENSG00000134201	GSTM5	0
1:109680279-109731286	1	ENSG00000134202	GSTM3	ENSG00000168765	GSTM4	0.08
1:109680279-109731286	1	ENSG00000134202	GSTM3	ENSG00000134201	GSTM5	0
1:109680279-109731286	1	ENSG00000168765	GSTM4	ENSG00000134201	GSTM5	0.06
1:119998692-120079945	1	ENSG00000273136	NBPF26	ENSG00000286106	AC253572.1	0.99
1:119998692-120079945	1	ENSG00000273136	NBPF26	ENSG00000226067	LINC00623	0.96
1:119998692-120079945	1	ENSG00000273136	NBPF26	ENSG00000270231	NBPF8	0.76
1:119998692-120079945	1	ENSG00000286106	AC253572.1	ENSG00000226067	LINC00623	0.97
1:119998692-120079945	1	ENSG00000286106	AC253572.1	ENSG00000270231	NBPF8	0.86
1:119998692-120079945	1	ENSG00000226067	LINC00623	ENSG00000270231	NBPF8	0.83
1:121345816-121739359	1	ENSG00000171943	SRGAP2C	ENSG00000273136	NBPF26	0.2
1:121345816-121739359	1	ENSG00000171943	SRGAP2C	ENSG00000286106	AC253572.1	0.31
1:121345816-121739359	1	ENSG00000171943	SRGAP2C	ENSG00000226067	LINC00623	0.85
1:121345816-121739359	1	ENSG00000171943	SRGAP2C	ENSG00000227082	AC244021.1	0.85
1:121345816-121739359	1	ENSG00000171943	SRGAP2C	ENSG00000270231	NBPF8	0.92
1:121345816-121739359	1	ENSG00000273136	NBPF26	ENSG00000286106	AC253572.1	0.99
1:121345816-121739359	1	ENSG00000273136	NBPF26	ENSG00000226067	LINC00623	0.96
1:121345816-121739359	1	ENSG00000273136	NBPF26	ENSG00000227082	AC244021.1	0.43
1:121345816-121739359	1	ENSG00000273136	NBPF26	ENSG00000270231	NBPF8	0.76
1:121345816-121739359	1	ENSG00000286106	AC253572.1	ENSG00000226067	LINC00623	0.97
1:121345816-121739359	1	ENSG00000286106	AC253572.1	ENSG00000227082	AC244021.1	0.31
1:121345816-121739359	1	ENSG00000286106	AC253572.1	ENSG00000270231	NBPF8	0.86
1:121345816-121739359	1	ENSG00000226067	LINC00623	ENSG00000227082	AC244021.1	0.93
1:121345816-121739359	1	ENSG00000226067	LINC00623	ENSG00000270231	NBPF8	0.83
1:121345816-121739359	1	ENSG00000227082	AC244021.1	ENSG00000270231	NBPF8	0.92
2:61162474-61162474	2	ENSG00000237651	C2orf74	ENSG00000173209	AHSA2P	0
2:61162474-61162474	2	ENSG00000237651	C2orf74	ENSG00000162927	PUS10	0.01
2:61162474-61162474	2	ENSG00000173209	AHSA2P	ENSG00000162927	PUS10	0.01
2:86840290-87318769	2	ENSG00000125551	PLGLB2	ENSG00000284879	AC133644.3	0.99
2:86840290-87318769	2	ENSG00000125551	PLGLB2	ENSG00000231259	AC125232.1	0.49
2:86840290-87318769	2	ENSG00000125551	PLGLB2	ENSG00000183281	PLGLB1	0.58
2:86840290-87318769	2	ENSG00000125551	PLGLB2	ENSG00000285793	AC125232.2	0.06
2:86840290-87318769	2	ENSG00000284879	AC133644.3	ENSG00000231259	AC125232.1	0.83
2:86840290-87318769	2	ENSG00000284879	AC133644.3	ENSG00000183281	PLGLB1	0.54
2:86840290-87318769	2	ENSG00000284879	AC133644.3	ENSG00000285793	AC125232.2	0.06
2:86840290-87318769	2	ENSG00000231259	AC125232.1	ENSG00000183281	PLGLB1	0.19
2:86840290-87318769	2	ENSG00000231259	AC125232.1	ENSG00000285793	AC125232.2	0.98
2:86840290-87318769	2	ENSG00000183281	PLGLB1	ENSG00000285793	AC125232.2	0.27
2:112006817-112167396	2	ENSG00000144152	FBLN7	ENSG00000278962	AC092645.1	0.98
2:112006817-112167396	2	ENSG00000144152	FBLN7	ENSG00000286545	AC092645.2	0.97
2:112006817-112167396	2	ENSG00000278962	AC092645.1	ENSG00000286545	AC092645.2	0.93
2:113515947-113845426	2	ENSG00000236397	DDX11L2	ENSG00000240356	RPL23AP7	0.01
2:113515947-113845426	2	ENSG00000236397	DDX11L2	ENSG00000279267	AL078621.3	0.46
2:113515947-113845426	2	ENSG00000240356	RPL23AP7	ENSG00000279267	AL078621.3	0.29
2:231480016-231561242	2	ENSG00000171596	NMUR1	ENSG00000286942	AC017104.6	0.94
2:231480016-231561242	2	ENSG00000171596	NMUR1	ENSG00000283312	AC017104.4	0
2:231480016-231561242	2	ENSG00000171596	NMUR1	ENSG00000181798	LINC00471	0
2:231480016-231561242	2	ENSG00000286942	AC017104.6	ENSG00000283312	AC017104.4	0
2:231480016-231561242	2	ENSG00000286942	AC017104.6	ENSG00000181798	LINC00471	0
2:231480016-231561242	2	ENSG00000283312	AC017104.4	ENSG00000181798	LINC00471	1
2:241808501-242092281	2	ENSG00000224272	AC131097.2	ENSG00000237940	LINC01238	0
2:241808501-242092281	2	ENSG00000224272	AC131097.2	ENSG00000261186	LINC01238	0
2:241808501-242092281	2	ENSG00000224272	AC131097.2	ENSG00000280119	AC093642.2	0
2:241808501-242092281	2	ENSG00000237940	LINC01238	ENSG00000261186	LINC01238	0
2:241808501-242092281	2	ENSG00000237940	LINC01238	ENSG00000280119	AC093642.2	0.95
2:241808501-242092281	2	ENSG00000261186	LINC01238	ENSG00000280119	AC093642.2	0
3:47850254-50198973	3	ENSG00000164048	ZNF589	ENSG00000164045	CDC25A	0.87
3:47850254-50198973	3	ENSG00000164048	ZNF589	ENSG00000172113	NME6	0.48
3:47850254-50198973	3	ENSG00000164048	ZNF589	ENSG00000004534	RBM6	0.04
3:47850254-50198973	3	ENSG00000164048	ZNF589	ENSG00000164076	CAMKV	0.05
3:47850254-50198973	3	ENSG00000164048	ZNF589	ENSG00000173421	CCDC36	0
3:47850254-50198973	3	ENSG00000164048	ZNF589	ENSG00000173540	GMPPB	0.09
3:47850254-50198973	3	ENSG00000164048	ZNF589	ENSG00000186792	HYAL3	0
3:47850254-50198973	3	ENSG00000164048	ZNF589	ENSG00000178537	SLC25A20	0.02
3:47850254-50198973	3	ENSG00000164048	ZNF589	ENSG00000183763	TRAIP	0.02
3:47850254-50198973	3	ENSG00000164045	CDC25A	ENSG00000172113	NME6	0.37
3:47850254-50198973	3	ENSG00000164045	CDC25A	ENSG00000004534	RBM6	0.08
3:47850254-50198973	3	ENSG00000164045	CDC25A	ENSG00000164076	CAMKV	0.01
3:47850254-50198973	3	ENSG00000164045	CDC25A	ENSG00000173421	CCDC36	0
3:47850254-50198973	3	ENSG00000164045	CDC25A	ENSG00000173540	GMPPB	0.56
3:47850254-50198973	3	ENSG00000164045	CDC25A	ENSG00000186792	HYAL3	0
3:47850254-50198973	3	ENSG00000164045	CDC25A	ENSG00000178537	SLC25A20	0.03
3:47850254-50198973	3	ENSG00000164045	CDC25A	ENSG00000183763	TRAIP	0.05
3:47850254-50198973	3	ENSG00000172113	NME6	ENSG00000004534	RBM6	0.01
3:47850254-50198973	3	ENSG00000172113	NME6	ENSG00000164076	CAMKV	0.16
3:47850254-50198973	3	ENSG00000172113	NME6	ENSG00000173421	CCDC36	0
3:47850254-50198973	3	ENSG00000172113	NME6	ENSG00000173540	GMPPB	0.22
3:47850254-50198973	3	ENSG00000172113	NME6	ENSG00000186792	HYAL3	0
3:47850254-50198973	3	ENSG00000172113	NME6	ENSG00000178537	SLC25A20	0.02
3:47850254-50198973	3	ENSG00000172113	NME6	ENSG00000183763	TRAIP	0.01
3:47850254-50198973	3	ENSG00000004534	RBM6	ENSG00000164076	CAMKV	0.08
3:47850254-50198973	3	ENSG00000004534	RBM6	ENSG00000173421	CCDC36	0
3:47850254-50198973	3	ENSG00000004534	RBM6	ENSG00000173540	GMPPB	0
3:47850254-50198973	3	ENSG00000004534	RBM6	ENSG00000186792	HYAL3	0.09
3:47850254-50198973	3	ENSG00000004534	RBM6	ENSG00000178537	SLC25A20	0.02
3:47850254-50198973	3	ENSG00000004534	RBM6	ENSG00000183763	TRAIP	0.77
3:47850254-50198973	3	ENSG00000164076	CAMKV	ENSG00000173421	CCDC36	0
3:47850254-50198973	3	ENSG00000164076	CAMKV	ENSG00000173540	GMPPB	0
3:47850254-50198973	3	ENSG00000164076	CAMKV	ENSG00000186792	HYAL3	0.09
3:47850254-50198973	3	ENSG00000164076	CAMKV	ENSG00000178537	SLC25A20	0.04
3:47850254-50198973	3	ENSG00000164076	CAMKV	ENSG00000183763	TRAIP	0.46
3:47850254-50198973	3	ENSG00000173421	CCDC36	ENSG00000173540	GMPPB	0
3:47850254-50198973	3	ENSG00000173421	CCDC36	ENSG00000186792	HYAL3	0.1
3:47850254-50198973	3	ENSG00000173421	CCDC36	ENSG00000178537	SLC25A20	0.47
3:47850254-50198973	3	ENSG00000173421	CCDC36	ENSG00000183763	TRAIP	0.01
3:47850254-50198973	3	ENSG00000173540	GMPPB	ENSG00000186792	HYAL3	0.21
3:47850254-50198973	3	ENSG00000173540	GMPPB	ENSG00000178537	SLC25A20	0.05
3:47850254-50198973	3	ENSG00000173540	GMPPB	ENSG00000183763	TRAIP	0.09
3:47850254-50198973	3	ENSG00000186792	HYAL3	ENSG00000178537	SLC25A20	0.06
3:47850254-50198973	3	ENSG00000186792	HYAL3	ENSG00000183763	TRAIP	0.34
3:47850254-50198973	3	ENSG00000178537	SLC25A20	ENSG00000183763	TRAIP	0.03
3:52243429-53067208	3	ENSG00000163933	RFT1	ENSG00000243696	AC006254.1	0
3:52243429-53067208	3	ENSG00000163933	RFT1	ENSG00000055955	ITIH4	0
3:52243429-53067208	3	ENSG00000163933	RFT1	ENSG00000248592	STIMATE-MUSTN1	0
3:52243429-53067208	3	ENSG00000163933	RFT1	ENSG00000114904	NEK4	0
3:52243429-53067208	3	ENSG00000163933	RFT1	ENSG00000168237	GLYCTK	0.02
3:52243429-53067208	3	ENSG00000163933	RFT1	ENSG00000163938	GNL3	0.02
3:52243429-53067208	3	ENSG00000163933	RFT1	ENSG00000157388	CACNA1D	0
3:52243429-53067208	3	ENSG00000163933	RFT1	ENSG00000164088	PPM1M	0.04
3:52243429-53067208	3	ENSG00000243696	AC006254.1	ENSG00000055955	ITIH4	0.94
3:52243429-53067208	3	ENSG00000243696	AC006254.1	ENSG00000248592	STIMATE-MUSTN1	0.02
3:52243429-53067208	3	ENSG00000243696	AC006254.1	ENSG00000114904	NEK4	0.12
3:52243429-53067208	3	ENSG00000243696	AC006254.1	ENSG00000168237	GLYCTK	0.27
3:52243429-53067208	3	ENSG00000243696	AC006254.1	ENSG00000163938	GNL3	0.61
3:52243429-53067208	3	ENSG00000243696	AC006254.1	ENSG00000157388	CACNA1D	0
3:52243429-53067208	3	ENSG00000243696	AC006254.1	ENSG00000164088	PPM1M	0.12
3:52243429-53067208	3	ENSG00000055955	ITIH4	ENSG00000248592	STIMATE-MUSTN1	0.3
3:52243429-53067208	3	ENSG00000055955	ITIH4	ENSG00000114904	NEK4	0.21
3:52243429-53067208	3	ENSG00000055955	ITIH4	ENSG00000168237	GLYCTK	0.29
3:52243429-53067208	3	ENSG00000055955	ITIH4	ENSG00000163938	GNL3	0.52
3:52243429-53067208	3	ENSG00000055955	ITIH4	ENSG00000157388	CACNA1D	0
3:52243429-53067208	3	ENSG00000055955	ITIH4	ENSG00000164088	PPM1M	0.12
3:52243429-53067208	3	ENSG00000248592	STIMATE-MUSTN1	ENSG00000114904	NEK4	0.05
3:52243429-53067208	3	ENSG00000248592	STIMATE-MUSTN1	ENSG00000168237	GLYCTK	0.03
3:52243429-53067208	3	ENSG00000248592	STIMATE-MUSTN1	ENSG00000163938	GNL3	0.01
3:52243429-53067208	3	ENSG00000248592	STIMATE-MUSTN1	ENSG00000157388	CACNA1D	0
3:52243429-53067208	3	ENSG00000248592	STIMATE-MUSTN1	ENSG00000164088	PPM1M	0.03
3:52243429-53067208	3	ENSG00000114904	NEK4	ENSG00000168237	GLYCTK	0.36
3:52243429-53067208	3	ENSG00000114904	NEK4	ENSG00000163938	GNL3	0.49
3:52243429-53067208	3	ENSG00000114904	NEK4	ENSG00000157388	CACNA1D	0
3:52243429-53067208	3	ENSG00000114904	NEK4	ENSG00000164088	PPM1M	0.24
3:52243429-53067208	3	ENSG00000168237	GLYCTK	ENSG00000163938	GNL3	0.22
3:52243429-53067208	3	ENSG00000168237	GLYCTK	ENSG00000157388	CACNA1D	0.03
3:52243429-53067208	3	ENSG00000168237	GLYCTK	ENSG00000164088	PPM1M	0.87
3:52243429-53067208	3	ENSG00000163938	GNL3	ENSG00000157388	CACNA1D	0.1
3:52243429-53067208	3	ENSG00000163938	GNL3	ENSG00000164088	PPM1M	0.14
3:52243429-53067208	3	ENSG00000157388	CACNA1D	ENSG00000164088	PPM1M	0.15
3:101469537-101491126	3	ENSG00000286699	AC084198.2	ENSG00000138468	SENP7	0
3:101469537-101491126	3	ENSG00000286699	AC084198.2	ENSG00000244119	PDCL3P4	0.94
3:101469537-101491126	3	ENSG00000138468	SENP7	ENSG00000244119	PDCL3P4	0
3:150943708-150943708	3	ENSG00000260234	AC020636.2	ENSG00000214237	MINDY4B	0.96
3:150943708-150943708	3	ENSG00000260234	AC020636.2	ENSG00000163646	CLRN1	0.11
3:150943708-150943708	3	ENSG00000214237	MINDY4B	ENSG00000163646	CLRN1	0.09
3:195590176-196023871	3	ENSG00000224769	MUC20P1	ENSG00000242086	MUC20-OT1	0
3:195590176-196023871	3	ENSG00000224769	MUC20P1	ENSG00000176945	MUC20	0
3:195590176-196023871	3	ENSG00000224769	MUC20P1	ENSG00000185485	SDHAP1	0.98
3:195590176-196023871	3	ENSG00000224769	MUC20P1	ENSG00000260261	AC124944.2	0.06
3:195590176-196023871	3	ENSG00000242086	MUC20-OT1	ENSG00000176945	MUC20	0.01
3:195590176-196023871	3	ENSG00000242086	MUC20-OT1	ENSG00000185485	SDHAP1	0
3:195590176-196023871	3	ENSG00000242086	MUC20-OT1	ENSG00000260261	AC124944.2	0.12
3:195590176-196023871	3	ENSG00000176945	MUC20	ENSG00000185485	SDHAP1	0
3:195590176-196023871	3	ENSG00000176945	MUC20	ENSG00000260261	AC124944.2	0.01
3:195590176-196023871	3	ENSG00000185485	SDHAP1	ENSG00000260261	AC124944.2	0.04
5:69060925-71385648	5	ENSG00000230847	OCLNP1	ENSG00000172058	SERF1A	0.68
5:69060925-71385648	5	ENSG00000230847	OCLNP1	ENSG00000145736	GTF2H2	1
5:69060925-71385648	5	ENSG00000230847	OCLNP1	ENSG00000226259	GTF2H2B	0.93
5:69060925-71385648	5	ENSG00000230847	OCLNP1	ENSG00000205571	SMN2	0.06
5:69060925-71385648	5	ENSG00000230847	OCLNP1	ENSG00000198237	AC131392.1	0.28
5:69060925-71385648	5	ENSG00000230847	OCLNP1	ENSG00000197822	OCLN	0.92
5:69060925-71385648	5	ENSG00000230847	OCLNP1	ENSG00000253816	AC138866.1	0.99
5:69060925-71385648	5	ENSG00000230847	OCLNP1	ENSG00000205572	SERF1B	0.95
5:69060925-71385648	5	ENSG00000230847	OCLNP1	ENSG00000179978	AC140134.1	0.13
5:69060925-71385648	5	ENSG00000230847	OCLNP1	ENSG00000183474	GTF2H2C	0.06
5:69060925-71385648	5	ENSG00000230847	OCLNP1	ENSG00000254701	AC138866.2	0.1
5:69060925-71385648	5	ENSG00000230847	OCLNP1	ENSG00000251634	AC145138.1	0.9
5:69060925-71385648	5	ENSG00000230847	OCLNP1	ENSG00000249437	NAIP	0.01
5:69060925-71385648	5	ENSG00000230847	OCLNP1	ENSG00000250138	AC139495.3	0.92
5:69060925-71385648	5	ENSG00000172058	SERF1A	ENSG00000145736	GTF2H2	0.6
5:69060925-71385648	5	ENSG00000172058	SERF1A	ENSG00000226259	GTF2H2B	0.93
5:69060925-71385648	5	ENSG00000172058	SERF1A	ENSG00000205571	SMN2	0.06
5:69060925-71385648	5	ENSG00000172058	SERF1A	ENSG00000198237	AC131392.1	0.28
5:69060925-71385648	5	ENSG00000172058	SERF1A	ENSG00000197822	OCLN	0.62
5:69060925-71385648	5	ENSG00000172058	SERF1A	ENSG00000253816	AC138866.1	0.98
5:69060925-71385648	5	ENSG00000172058	SERF1A	ENSG00000205572	SERF1B	0.95
5:69060925-71385648	5	ENSG00000172058	SERF1A	ENSG00000179978	AC140134.1	0.13
5:69060925-71385648	5	ENSG00000172058	SERF1A	ENSG00000183474	GTF2H2C	0.06
5:69060925-71385648	5	ENSG00000172058	SERF1A	ENSG00000254701	AC138866.2	0.04
5:69060925-71385648	5	ENSG00000172058	SERF1A	ENSG00000251634	AC145138.1	0.64
5:69060925-71385648	5	ENSG00000172058	SERF1A	ENSG00000249437	NAIP	0.01
5:69060925-71385648	5	ENSG00000172058	SERF1A	ENSG00000250138	AC139495.3	0.67
5:69060925-71385648	5	ENSG00000145736	GTF2H2	ENSG00000226259	GTF2H2B	0.58
5:69060925-71385648	5	ENSG00000145736	GTF2H2	ENSG00000205571	SMN2	0.07
5:69060925-71385648	5	ENSG00000145736	GTF2H2	ENSG00000198237	AC131392.1	0.35
5:69060925-71385648	5	ENSG00000145736	GTF2H2	ENSG00000197822	OCLN	0.91
5:69060925-71385648	5	ENSG00000145736	GTF2H2	ENSG00000253816	AC138866.1	0.97
5:69060925-71385648	5	ENSG00000145736	GTF2H2	ENSG00000205572	SERF1B	0.83
5:69060925-71385648	5	ENSG00000145736	GTF2H2	ENSG00000179978	AC140134.1	0.11
5:69060925-71385648	5	ENSG00000145736	GTF2H2	ENSG00000183474	GTF2H2C	0.05
5:69060925-71385648	5	ENSG00000145736	GTF2H2	ENSG00000254701	AC138866.2	0.13
5:69060925-71385648	5	ENSG00000145736	GTF2H2	ENSG00000251634	AC145138.1	0.95
5:69060925-71385648	5	ENSG00000145736	GTF2H2	ENSG00000249437	NAIP	0.01
5:69060925-71385648	5	ENSG00000145736	GTF2H2	ENSG00000250138	AC139495.3	0.94
5:69060925-71385648	5	ENSG00000226259	GTF2H2B	ENSG00000205571	SMN2	0.05
5:69060925-71385648	5	ENSG00000226259	GTF2H2B	ENSG00000198237	AC131392.1	0.2
5:69060925-71385648	5	ENSG00000226259	GTF2H2B	ENSG00000197822	OCLN	0.71
5:69060925-71385648	5	ENSG00000226259	GTF2H2B	ENSG00000253816	AC138866.1	0.98
5:69060925-71385648	5	ENSG00000226259	GTF2H2B	ENSG00000205572	SERF1B	0.95
5:69060925-71385648	5	ENSG00000226259	GTF2H2B	ENSG00000179978	AC140134.1	0.15
5:69060925-71385648	5	ENSG00000226259	GTF2H2B	ENSG00000183474	GTF2H2C	0.07
5:69060925-71385648	5	ENSG00000226259	GTF2H2B	ENSG00000254701	AC138866.2	0.03
5:69060925-71385648	5	ENSG00000226259	GTF2H2B	ENSG00000251634	AC145138.1	0.49
5:69060925-71385648	5	ENSG00000226259	GTF2H2B	ENSG00000249437	NAIP	0.2
5:69060925-71385648	5	ENSG00000226259	GTF2H2B	ENSG00000250138	AC139495.3	0.65
5:69060925-71385648	5	ENSG00000205571	SMN2	ENSG00000198237	AC131392.1	0.94
5:69060925-71385648	5	ENSG00000205571	SMN2	ENSG00000197822	OCLN	0.1
5:69060925-71385648	5	ENSG00000205571	SMN2	ENSG00000253816	AC138866.1	0.07
5:69060925-71385648	5	ENSG00000205571	SMN2	ENSG00000205572	SERF1B	0.28
5:69060925-71385648	5	ENSG00000205571	SMN2	ENSG00000179978	AC140134.1	0.28
5:69060925-71385648	5	ENSG00000205571	SMN2	ENSG00000183474	GTF2H2C	0.09
5:69060925-71385648	5	ENSG00000205571	SMN2	ENSG00000254701	AC138866.2	0.05
5:69060925-71385648	5	ENSG00000205571	SMN2	ENSG00000251634	AC145138.1	0.02
5:69060925-71385648	5	ENSG00000205571	SMN2	ENSG00000249437	NAIP	0.09
5:69060925-71385648	5	ENSG00000205571	SMN2	ENSG00000250138	AC139495.3	0.07
5:69060925-71385648	5	ENSG00000198237	AC131392.1	ENSG00000197822	OCLN	0.2
5:69060925-71385648	5	ENSG00000198237	AC131392.1	ENSG00000253816	AC138866.1	0.26
5:69060925-71385648	5	ENSG00000198237	AC131392.1	ENSG00000205572	SERF1B	0.15
5:69060925-71385648	5	ENSG00000198237	AC131392.1	ENSG00000179978	AC140134.1	0.14
5:69060925-71385648	5	ENSG00000198237	AC131392.1	ENSG00000183474	GTF2H2C	0.08
5:69060925-71385648	5	ENSG00000198237	AC131392.1	ENSG00000254701	AC138866.2	0.31
5:69060925-71385648	5	ENSG00000198237	AC131392.1	ENSG00000251634	AC145138.1	0.06
5:69060925-71385648	5	ENSG00000198237	AC131392.1	ENSG00000249437	NAIP	0.12
5:69060925-71385648	5	ENSG00000198237	AC131392.1	ENSG00000250138	AC139495.3	0.25
5:69060925-71385648	5	ENSG00000197822	OCLN	ENSG00000253816	AC138866.1	0.91
5:69060925-71385648	5	ENSG00000197822	OCLN	ENSG00000205572	SERF1B	0.15
5:69060925-71385648	5	ENSG00000197822	OCLN	ENSG00000179978	AC140134.1	0.12
5:69060925-71385648	5	ENSG00000197822	OCLN	ENSG00000183474	GTF2H2C	0.04
5:69060925-71385648	5	ENSG00000197822	OCLN	ENSG00000254701	AC138866.2	0.33
5:69060925-71385648	5	ENSG00000197822	OCLN	ENSG00000251634	AC145138.1	0.5
5:69060925-71385648	5	ENSG00000197822	OCLN	ENSG00000249437	NAIP	0.09
5:69060925-71385648	5	ENSG00000197822	OCLN	ENSG00000250138	AC139495.3	0.39
5:69060925-71385648	5	ENSG00000253816	AC138866.1	ENSG00000205572	SERF1B	0.92
5:69060925-71385648	5	ENSG00000253816	AC138866.1	ENSG00000179978	AC140134.1	0.25
5:69060925-71385648	5	ENSG00000253816	AC138866.1	ENSG00000183474	GTF2H2C	0.04
5:69060925-71385648	5	ENSG00000253816	AC138866.1	ENSG00000254701	AC138866.2	0.11
5:69060925-71385648	5	ENSG00000253816	AC138866.1	ENSG00000251634	AC145138.1	0.85
5:69060925-71385648	5	ENSG00000253816	AC138866.1	ENSG00000249437	NAIP	0.11
5:69060925-71385648	5	ENSG00000253816	AC138866.1	ENSG00000250138	AC139495.3	0.69
5:69060925-71385648	5	ENSG00000205572	SERF1B	ENSG00000179978	AC140134.1	0.49
5:69060925-71385648	5	ENSG00000205572	SERF1B	ENSG00000183474	GTF2H2C	0.02
5:69060925-71385648	5	ENSG00000205572	SERF1B	ENSG00000254701	AC138866.2	0.04
5:69060925-71385648	5	ENSG00000205572	SERF1B	ENSG00000251634	AC145138.1	0.31
5:69060925-71385648	5	ENSG00000205572	SERF1B	ENSG00000249437	NAIP	0.05
5:69060925-71385648	5	ENSG00000205572	SERF1B	ENSG00000250138	AC139495.3	0.07
5:69060925-71385648	5	ENSG00000179978	AC140134.1	ENSG00000183474	GTF2H2C	0.02
5:69060925-71385648	5	ENSG00000179978	AC140134.1	ENSG00000254701	AC138866.2	0.05
5:69060925-71385648	5	ENSG00000179978	AC140134.1	ENSG00000251634	AC145138.1	0.02
5:69060925-71385648	5	ENSG00000179978	AC140134.1	ENSG00000249437	NAIP	0.13
5:69060925-71385648	5	ENSG00000179978	AC140134.1	ENSG00000250138	AC139495.3	0.07
5:69060925-71385648	5	ENSG00000183474	GTF2H2C	ENSG00000254701	AC138866.2	0.04
5:69060925-71385648	5	ENSG00000183474	GTF2H2C	ENSG00000251634	AC145138.1	0
5:69060925-71385648	5	ENSG00000183474	GTF2H2C	ENSG00000249437	NAIP	0
5:69060925-71385648	5	ENSG00000183474	GTF2H2C	ENSG00000250138	AC139495.3	0.03
5:69060925-71385648	5	ENSG00000254701	AC138866.2	ENSG00000251634	AC145138.1	0.06
5:69060925-71385648	5	ENSG00000254701	AC138866.2	ENSG00000249437	NAIP	0.03
5:69060925-71385648	5	ENSG00000254701	AC138866.2	ENSG00000250138	AC139495.3	0.43
5:69060925-71385648	5	ENSG00000251634	AC145138.1	ENSG00000249437	NAIP	0.03
5:69060925-71385648	5	ENSG00000251634	AC145138.1	ENSG00000250138	AC139495.3	0.12
5:69060925-71385648	5	ENSG00000249437	NAIP	ENSG00000250138	AC139495.3	0.07
5:81810251-82416896	5	ENSG00000205464	ATP6AP1L	ENSG00000186468	RPS23	0.98
5:81810251-82416896	5	ENSG00000205464	ATP6AP1L	ENSG00000152348	ATG10	0
5:81810251-82416896	5	ENSG00000186468	RPS23	ENSG00000152348	ATG10	0
5:122720442-123066438	5	ENSG00000168938	PPIC	ENSG00000061455	PRDM6	0.83
5:122720442-123066438	5	ENSG00000168938	PPIC	ENSG00000064652	SNX24	0.75
5:122720442-123066438	5	ENSG00000061455	PRDM6	ENSG00000064652	SNX24	0.72
5:132321007-132387259	5	ENSG00000197375	SLC22A5	ENSG00000233006	MIR3936HG	0.36
5:132321007-132387259	5	ENSG00000197375	SLC22A5	ENSG00000197536	C5orf56	0
5:132321007-132387259	5	ENSG00000233006	MIR3936HG	ENSG00000197536	C5orf56	0
5:140535892-141621582	5	ENSG00000239389	PCDHA13	ENSG00000250120	PCDHA10	0
5:140535892-141621582	5	ENSG00000239389	PCDHA13	ENSG00000272674	PCDHB16	0
5:140535892-141621582	5	ENSG00000239389	PCDHA13	ENSG00000204961	PCDHA9	0.92
5:140535892-141621582	5	ENSG00000239389	PCDHA13	ENSG00000249158	PCDHA11	0.9
5:140535892-141621582	5	ENSG00000239389	PCDHA13	ENSG00000120322	PCDHB8	0.12
5:140535892-141621582	5	ENSG00000239389	PCDHA13	ENSG00000251664	PCDHA12	0.83
5:140535892-141621582	5	ENSG00000239389	PCDHA13	ENSG00000170458	CD14	0.01
5:140535892-141621582	5	ENSG00000239389	PCDHA13	ENSG00000197479	PCDHB11	0.01
5:140535892-141621582	5	ENSG00000239389	PCDHA13	ENSG00000253953	PCDHGB4	0.04
5:140535892-141621582	5	ENSG00000239389	PCDHA13	ENSG00000204962	PCDHA8	0.64
5:140535892-141621582	5	ENSG00000239389	PCDHA13	ENSG00000120314	WDR55	0.05
5:140535892-141621582	5	ENSG00000239389	PCDHA13	ENSG00000253910	PCDHGB2	0.05
5:140535892-141621582	5	ENSG00000250120	PCDHA10	ENSG00000272674	PCDHB16	0
5:140535892-141621582	5	ENSG00000250120	PCDHA10	ENSG00000204961	PCDHA9	0
5:140535892-141621582	5	ENSG00000250120	PCDHA10	ENSG00000249158	PCDHA11	0.15
5:140535892-141621582	5	ENSG00000250120	PCDHA10	ENSG00000120322	PCDHB8	0
5:140535892-141621582	5	ENSG00000250120	PCDHA10	ENSG00000251664	PCDHA12	0.82
5:140535892-141621582	5	ENSG00000250120	PCDHA10	ENSG00000170458	CD14	0.01
5:140535892-141621582	5	ENSG00000250120	PCDHA10	ENSG00000197479	PCDHB11	0.03
5:140535892-141621582	5	ENSG00000250120	PCDHA10	ENSG00000253953	PCDHGB4	0.04
5:140535892-141621582	5	ENSG00000250120	PCDHA10	ENSG00000204962	PCDHA8	0.09
5:140535892-141621582	5	ENSG00000250120	PCDHA10	ENSG00000120314	WDR55	0.04
5:140535892-141621582	5	ENSG00000250120	PCDHA10	ENSG00000253910	PCDHGB2	0.04
5:140535892-141621582	5	ENSG00000272674	PCDHB16	ENSG00000204961	PCDHA9	0
5:140535892-141621582	5	ENSG00000272674	PCDHB16	ENSG00000249158	PCDHA11	0
5:140535892-141621582	5	ENSG00000272674	PCDHB16	ENSG00000120322	PCDHB8	0.01
5:140535892-141621582	5	ENSG00000272674	PCDHB16	ENSG00000251664	PCDHA12	0.02
5:140535892-141621582	5	ENSG00000272674	PCDHB16	ENSG00000170458	CD14	0
5:140535892-141621582	5	ENSG00000272674	PCDHB16	ENSG00000197479	PCDHB11	0.1
5:140535892-141621582	5	ENSG00000272674	PCDHB16	ENSG00000253953	PCDHGB4	0.03
5:140535892-141621582	5	ENSG00000272674	PCDHB16	ENSG00000204962	PCDHA8	0.09
5:140535892-141621582	5	ENSG00000272674	PCDHB16	ENSG00000120314	WDR55	0.03
5:140535892-141621582	5	ENSG00000272674	PCDHB16	ENSG00000253910	PCDHGB2	0.04
5:140535892-141621582	5	ENSG00000204961	PCDHA9	ENSG00000249158	PCDHA11	0.94
5:140535892-141621582	5	ENSG00000204961	PCDHA9	ENSG00000120322	PCDHB8	0.1
5:140535892-141621582	5	ENSG00000204961	PCDHA9	ENSG00000251664	PCDHA12	0.8
5:140535892-141621582	5	ENSG00000204961	PCDHA9	ENSG00000170458	CD14	0.01
5:140535892-141621582	5	ENSG00000204961	PCDHA9	ENSG00000197479	PCDHB11	0.01
5:140535892-141621582	5	ENSG00000204961	PCDHA9	ENSG00000253953	PCDHGB4	0.04
5:140535892-141621582	5	ENSG00000204961	PCDHA9	ENSG00000204962	PCDHA8	0.6
5:140535892-141621582	5	ENSG00000204961	PCDHA9	ENSG00000120314	WDR55	0.05
5:140535892-141621582	5	ENSG00000204961	PCDHA9	ENSG00000253910	PCDHGB2	0.05
5:140535892-141621582	5	ENSG00000249158	PCDHA11	ENSG00000120322	PCDHB8	0.12
5:140535892-141621582	5	ENSG00000249158	PCDHA11	ENSG00000251664	PCDHA12	0.85
5:140535892-141621582	5	ENSG00000249158	PCDHA11	ENSG00000170458	CD14	0.01
5:140535892-141621582	5	ENSG00000249158	PCDHA11	ENSG00000197479	PCDHB11	0.02
5:140535892-141621582	5	ENSG00000249158	PCDHA11	ENSG00000253953	PCDHGB4	0.04
5:140535892-141621582	5	ENSG00000249158	PCDHA11	ENSG00000204962	PCDHA8	0.68
5:140535892-141621582	5	ENSG00000249158	PCDHA11	ENSG00000120314	WDR55	0.05
5:140535892-141621582	5	ENSG00000249158	PCDHA11	ENSG00000253910	PCDHGB2	0.04
5:140535892-141621582	5	ENSG00000120322	PCDHB8	ENSG00000251664	PCDHA12	0.09
5:140535892-141621582	5	ENSG00000120322	PCDHB8	ENSG00000170458	CD14	0
5:140535892-141621582	5	ENSG00000120322	PCDHB8	ENSG00000197479	PCDHB11	0.02
5:140535892-141621582	5	ENSG00000120322	PCDHB8	ENSG00000253953	PCDHGB4	0.03
5:140535892-141621582	5	ENSG00000120322	PCDHB8	ENSG00000204962	PCDHA8	0.06
5:140535892-141621582	5	ENSG00000120322	PCDHB8	ENSG00000120314	WDR55	0.04
5:140535892-141621582	5	ENSG00000120322	PCDHB8	ENSG00000253910	PCDHGB2	0.06
5:140535892-141621582	5	ENSG00000251664	PCDHA12	ENSG00000170458	CD14	0.01
5:140535892-141621582	5	ENSG00000251664	PCDHA12	ENSG00000197479	PCDHB11	0.02
5:140535892-141621582	5	ENSG00000251664	PCDHA12	ENSG00000253953	PCDHGB4	0.04
5:140535892-141621582	5	ENSG00000251664	PCDHA12	ENSG00000204962	PCDHA8	0.58
5:140535892-141621582	5	ENSG00000251664	PCDHA12	ENSG00000120314	WDR55	0.04
5:140535892-141621582	5	ENSG00000251664	PCDHA12	ENSG00000253910	PCDHGB2	0.04
5:140535892-141621582	5	ENSG00000170458	CD14	ENSG00000197479	PCDHB11	0.02
5:140535892-141621582	5	ENSG00000170458	CD14	ENSG00000253953	PCDHGB4	0.04
5:140535892-141621582	5	ENSG00000170458	CD14	ENSG00000204962	PCDHA8	0.03
5:140535892-141621582	5	ENSG00000170458	CD14	ENSG00000120314	WDR55	0.39
5:140535892-141621582	5	ENSG00000170458	CD14	ENSG00000253910	PCDHGB2	0.06
5:140535892-141621582	5	ENSG00000197479	PCDHB11	ENSG00000253953	PCDHGB4	0.04
5:140535892-141621582	5	ENSG00000197479	PCDHB11	ENSG00000204962	PCDHA8	0.18
5:140535892-141621582	5	ENSG00000197479	PCDHB11	ENSG00000120314	WDR55	0.03
5:140535892-141621582	5	ENSG00000197479	PCDHB11	ENSG00000253910	PCDHGB2	0.03
5:140535892-141621582	5	ENSG00000253953	PCDHGB4	ENSG00000204962	PCDHA8	0.04
5:140535892-141621582	5	ENSG00000253953	PCDHGB4	ENSG00000120314	WDR55	0.07
5:140535892-141621582	5	ENSG00000253953	PCDHGB4	ENSG00000253910	PCDHGB2	0.11
5:140535892-141621582	5	ENSG00000204962	PCDHA8	ENSG00000120314	WDR55	0.03
5:140535892-141621582	5	ENSG00000204962	PCDHA8	ENSG00000253910	PCDHGB2	0.04
5:140535892-141621582	5	ENSG00000120314	WDR55	ENSG00000253910	PCDHGB2	0.07
5:176108588-176165401	5	ENSG00000285476	AC139491.7	ENSG00000248596	AC139491.2	0.01
5:176108588-176165401	5	ENSG00000285476	AC139491.7	ENSG00000283559	AC139491.6	0
5:176108588-176165401	5	ENSG00000248596	AC139491.2	ENSG00000283559	AC139491.6	0.74
5:177508158-177760788	5	ENSG00000170074	FAM153A	ENSG00000204677	FAM153CP	0.91
5:177508158-177760788	5	ENSG00000170074	FAM153A	ENSG00000146067	FAM193B	0.03
5:177508158-177760788	5	ENSG00000170074	FAM153A	ENSG00000246596	AC139795.1	0
5:177508158-177760788	5	ENSG00000204677	FAM153CP	ENSG00000146067	FAM193B	0.03
5:177508158-177760788	5	ENSG00000204677	FAM153CP	ENSG00000246596	AC139795.1	0
5:177508158-177760788	5	ENSG00000146067	FAM193B	ENSG00000246596	AC139795.1	0.01
6:20253161-20300780	6	ENSG00000287614	AL158198.2	ENSG00000286590	AL132775.1	0.96
6:20253161-20300780	6	ENSG00000287614	AL158198.2	ENSG00000112242	E2F3	0.93
6:20253161-20300780	6	ENSG00000286590	AL132775.1	ENSG00000112242	E2F3	0.93
6:26678284-33117573	6	ENSG00000176998	HCG4	ENSG00000229391	HLA-DRB6	0
6:26678284-33117573	6	ENSG00000176998	HCG4	ENSG00000216901	ZNF603P	0.76
6:26678284-33117573	6	ENSG00000176998	HCG4	ENSG00000237541	HLA-DQA2	0
6:26678284-33117573	6	ENSG00000176998	HCG4	ENSG00000198502	HLA-DRB5	0
6:26678284-33117573	6	ENSG00000176998	HCG4	ENSG00000226314	ZNF192P1	0.34
6:26678284-33117573	6	ENSG00000176998	HCG4	ENSG00000137310	TCF19	0.04
6:26678284-33117573	6	ENSG00000176998	HCG4	ENSG00000179344	HLA-DQB1	0
6:26678284-33117573	6	ENSG00000176998	HCG4	ENSG00000204257	HLA-DMA	0
6:26678284-33117573	6	ENSG00000176998	HCG4	ENSG00000204525	HLA-C	0.04
6:26678284-33117573	6	ENSG00000176998	HCG4	ENSG00000181126	HLA-V	0.92
6:26678284-33117573	6	ENSG00000176998	HCG4	ENSG00000285799	AL645929.3	0
6:26678284-33117573	6	ENSG00000176998	HCG4	ENSG00000241106	HLA-DOB	0
6:26678284-33117573	6	ENSG00000176998	HCG4	ENSG00000261584	AL513548.1	0
6:26678284-33117573	6	ENSG00000176998	HCG4	ENSG00000272501	AL662844.4	0.07
6:26678284-33117573	6	ENSG00000176998	HCG4	ENSG00000204520	MICA	0.33
6:26678284-33117573	6	ENSG00000176998	HCG4	ENSG00000204338	CYP21A1P	0
6:26678284-33117573	6	ENSG00000176998	HCG4	ENSG00000204428	LY6G5C	0.07
6:26678284-33117573	6	ENSG00000176998	HCG4	ENSG00000239257	RPL23AP1	0
6:26678284-33117573	6	ENSG00000176998	HCG4	ENSG00000214922	HLA-F-AS1	0.14
6:26678284-33117573	6	ENSG00000176998	HCG4	ENSG00000196735	HLA-DQA1	0
6:26678284-33117573	6	ENSG00000176998	HCG4	ENSG00000206344	HCG27	0.04
6:26678284-33117573	6	ENSG00000176998	HCG4	ENSG00000285571	AL513548.4	0
6:26678284-33117573	6	ENSG00000176998	HCG4	ENSG00000219891	ZSCAN12P1	0.34
6:26678284-33117573	6	ENSG00000176998	HCG4	ENSG00000233822	HIST1H2BN	0.1
6:26678284-33117573	6	ENSG00000176998	HCG4	ENSG00000186470	BTN3A2	0
6:26678284-33117573	6	ENSG00000176998	HCG4	ENSG00000242574	HLA-DMB	0
6:26678284-33117573	6	ENSG00000176998	HCG4	ENSG00000225914	TSBP1-AS1	0
6:26678284-33117573	6	ENSG00000176998	HCG4	ENSG00000206341	HLA-H	0
6:26678284-33117573	6	ENSG00000176998	HCG4	ENSG00000213676	ATF6B	0
6:26678284-33117573	6	ENSG00000176998	HCG4	ENSG00000196126	HLA-DRB1	0
6:26678284-33117573	6	ENSG00000176998	HCG4	ENSG00000287966	AL590062.1	0
6:26678284-33117573	6	ENSG00000176998	HCG4	ENSG00000197062	ZSCAN26	0.18
6:26678284-33117573	6	ENSG00000176998	HCG4	ENSG00000206503	HLA-A	0
6:26678284-33117573	6	ENSG00000176998	HCG4	ENSG00000231852	CYP21A2	0
6:26678284-33117573	6	ENSG00000176998	HCG4	ENSG00000196812	ZSCAN16	0.02
6:26678284-33117573	6	ENSG00000176998	HCG4	ENSG00000187987	ZSCAN23	0.17
6:26678284-33117573	6	ENSG00000176998	HCG4	ENSG00000204560	DHX16	0.03
6:26678284-33117573	6	ENSG00000176998	HCG4	ENSG00000204618	RNF39	0.01
6:26678284-33117573	6	ENSG00000176998	HCG4	ENSG00000244731	C4A	0
6:26678284-33117573	6	ENSG00000176998	HCG4	ENSG00000223865	HLA-DPB1	0
6:26678284-33117573	6	ENSG00000176998	HCG4	ENSG00000235109	ZSCAN31	0.03
6:26678284-33117573	6	ENSG00000176998	HCG4	ENSG00000204574	ABCF1	0.02
6:26678284-33117573	6	ENSG00000176998	HCG4	ENSG00000112763	BTN2A1	0
6:26678284-33117573	6	ENSG00000176998	HCG4	ENSG00000204564	C6orf136	0.03
6:26678284-33117573	6	ENSG00000176998	HCG4	ENSG00000204267	TAP2	0
6:26678284-33117573	6	ENSG00000176998	HCG4	ENSG00000250264	AL669918.1	0
6:26678284-33117573	6	ENSG00000176998	HCG4	ENSG00000234127	TRIM26	0.01
6:26678284-33117573	6	ENSG00000176998	HCG4	ENSG00000204623	ZNRD1ASP	0.01
6:26678284-33117573	6	ENSG00000176998	HCG4	ENSG00000237988	OR2I1P	0.16
6:26678284-33117573	6	ENSG00000176998	HCG4	ENSG00000273802	HIST1H2BG	0
6:26678284-33117573	6	ENSG00000229391	HLA-DRB6	ENSG00000216901	ZNF603P	0
6:26678284-33117573	6	ENSG00000229391	HLA-DRB6	ENSG00000237541	HLA-DQA2	0.02
6:26678284-33117573	6	ENSG00000229391	HLA-DRB6	ENSG00000198502	HLA-DRB5	0
6:26678284-33117573	6	ENSG00000229391	HLA-DRB6	ENSG00000226314	ZNF192P1	0
6:26678284-33117573	6	ENSG00000229391	HLA-DRB6	ENSG00000137310	TCF19	0.03
6:26678284-33117573	6	ENSG00000229391	HLA-DRB6	ENSG00000179344	HLA-DQB1	0
6:26678284-33117573	6	ENSG00000229391	HLA-DRB6	ENSG00000204257	HLA-DMA	0
6:26678284-33117573	6	ENSG00000229391	HLA-DRB6	ENSG00000204525	HLA-C	0.38
6:26678284-33117573	6	ENSG00000229391	HLA-DRB6	ENSG00000181126	HLA-V	0
6:26678284-33117573	6	ENSG00000229391	HLA-DRB6	ENSG00000285799	AL645929.3	0
6:26678284-33117573	6	ENSG00000229391	HLA-DRB6	ENSG00000241106	HLA-DOB	0
6:26678284-33117573	6	ENSG00000229391	HLA-DRB6	ENSG00000261584	AL513548.1	0
6:26678284-33117573	6	ENSG00000229391	HLA-DRB6	ENSG00000272501	AL662844.4	0.52
6:26678284-33117573	6	ENSG00000229391	HLA-DRB6	ENSG00000204520	MICA	0.02
6:26678284-33117573	6	ENSG00000229391	HLA-DRB6	ENSG00000204338	CYP21A1P	0
6:26678284-33117573	6	ENSG00000229391	HLA-DRB6	ENSG00000204428	LY6G5C	0
6:26678284-33117573	6	ENSG00000229391	HLA-DRB6	ENSG00000239257	RPL23AP1	0
6:26678284-33117573	6	ENSG00000229391	HLA-DRB6	ENSG00000214922	HLA-F-AS1	0
6:26678284-33117573	6	ENSG00000229391	HLA-DRB6	ENSG00000196735	HLA-DQA1	0.51
6:26678284-33117573	6	ENSG00000229391	HLA-DRB6	ENSG00000206344	HCG27	0.36
6:26678284-33117573	6	ENSG00000229391	HLA-DRB6	ENSG00000285571	AL513548.4	0
6:26678284-33117573	6	ENSG00000229391	HLA-DRB6	ENSG00000219891	ZSCAN12P1	0
6:26678284-33117573	6	ENSG00000229391	HLA-DRB6	ENSG00000233822	HIST1H2BN	0
6:26678284-33117573	6	ENSG00000229391	HLA-DRB6	ENSG00000186470	BTN3A2	0
6:26678284-33117573	6	ENSG00000229391	HLA-DRB6	ENSG00000242574	HLA-DMB	0.01
6:26678284-33117573	6	ENSG00000229391	HLA-DRB6	ENSG00000225914	TSBP1-AS1	0
6:26678284-33117573	6	ENSG00000229391	HLA-DRB6	ENSG00000206341	HLA-H	0
6:26678284-33117573	6	ENSG00000229391	HLA-DRB6	ENSG00000213676	ATF6B	0
6:26678284-33117573	6	ENSG00000229391	HLA-DRB6	ENSG00000196126	HLA-DRB1	0.18
6:26678284-33117573	6	ENSG00000229391	HLA-DRB6	ENSG00000287966	AL590062.1	0
6:26678284-33117573	6	ENSG00000229391	HLA-DRB6	ENSG00000197062	ZSCAN26	0
6:26678284-33117573	6	ENSG00000229391	HLA-DRB6	ENSG00000206503	HLA-A	0
6:26678284-33117573	6	ENSG00000229391	HLA-DRB6	ENSG00000231852	CYP21A2	0
6:26678284-33117573	6	ENSG00000229391	HLA-DRB6	ENSG00000196812	ZSCAN16	0
6:26678284-33117573	6	ENSG00000229391	HLA-DRB6	ENSG00000187987	ZSCAN23	0
6:26678284-33117573	6	ENSG00000229391	HLA-DRB6	ENSG00000204560	DHX16	0.05
6:26678284-33117573	6	ENSG00000229391	HLA-DRB6	ENSG00000204618	RNF39	0
6:26678284-33117573	6	ENSG00000229391	HLA-DRB6	ENSG00000244731	C4A	0.01
6:26678284-33117573	6	ENSG00000229391	HLA-DRB6	ENSG00000223865	HLA-DPB1	0
6:26678284-33117573	6	ENSG00000229391	HLA-DRB6	ENSG00000235109	ZSCAN31	0
6:26678284-33117573	6	ENSG00000229391	HLA-DRB6	ENSG00000204574	ABCF1	0.01
6:26678284-33117573	6	ENSG00000229391	HLA-DRB6	ENSG00000112763	BTN2A1	0
6:26678284-33117573	6	ENSG00000229391	HLA-DRB6	ENSG00000204564	C6orf136	0.05
6:26678284-33117573	6	ENSG00000229391	HLA-DRB6	ENSG00000204267	TAP2	0.01
6:26678284-33117573	6	ENSG00000229391	HLA-DRB6	ENSG00000250264	AL669918.1	0
6:26678284-33117573	6	ENSG00000229391	HLA-DRB6	ENSG00000234127	TRIM26	0
6:26678284-33117573	6	ENSG00000229391	HLA-DRB6	ENSG00000204623	ZNRD1ASP	0
6:26678284-33117573	6	ENSG00000229391	HLA-DRB6	ENSG00000237988	OR2I1P	0
6:26678284-33117573	6	ENSG00000229391	HLA-DRB6	ENSG00000273802	HIST1H2BG	0
6:26678284-33117573	6	ENSG00000216901	ZNF603P	ENSG00000237541	HLA-DQA2	0
6:26678284-33117573	6	ENSG00000216901	ZNF603P	ENSG00000198502	HLA-DRB5	0
6:26678284-33117573	6	ENSG00000216901	ZNF603P	ENSG00000226314	ZNF192P1	0.66
6:26678284-33117573	6	ENSG00000216901	ZNF603P	ENSG00000137310	TCF19	0
6:26678284-33117573	6	ENSG00000216901	ZNF603P	ENSG00000179344	HLA-DQB1	0
6:26678284-33117573	6	ENSG00000216901	ZNF603P	ENSG00000204257	HLA-DMA	0
6:26678284-33117573	6	ENSG00000216901	ZNF603P	ENSG00000204525	HLA-C	0
6:26678284-33117573	6	ENSG00000216901	ZNF603P	ENSG00000181126	HLA-V	0.69
6:26678284-33117573	6	ENSG00000216901	ZNF603P	ENSG00000285799	AL645929.3	0.05
6:26678284-33117573	6	ENSG00000216901	ZNF603P	ENSG00000241106	HLA-DOB	0
6:26678284-33117573	6	ENSG00000216901	ZNF603P	ENSG00000261584	AL513548.1	0.05
6:26678284-33117573	6	ENSG00000216901	ZNF603P	ENSG00000272501	AL662844.4	0
6:26678284-33117573	6	ENSG00000216901	ZNF603P	ENSG00000204520	MICA	0
6:26678284-33117573	6	ENSG00000216901	ZNF603P	ENSG00000204338	CYP21A1P	0
6:26678284-33117573	6	ENSG00000216901	ZNF603P	ENSG00000204428	LY6G5C	0
6:26678284-33117573	6	ENSG00000216901	ZNF603P	ENSG00000239257	RPL23AP1	0.05
6:26678284-33117573	6	ENSG00000216901	ZNF603P	ENSG00000214922	HLA-F-AS1	0.14
6:26678284-33117573	6	ENSG00000216901	ZNF603P	ENSG00000196735	HLA-DQA1	0
6:26678284-33117573	6	ENSG00000216901	ZNF603P	ENSG00000206344	HCG27	0
6:26678284-33117573	6	ENSG00000216901	ZNF603P	ENSG00000285571	AL513548.4	0.05
6:26678284-33117573	6	ENSG00000216901	ZNF603P	ENSG00000219891	ZSCAN12P1	0
6:26678284-33117573	6	ENSG00000216901	ZNF603P	ENSG00000233822	HIST1H2BN	0.03
6:26678284-33117573	6	ENSG00000216901	ZNF603P	ENSG00000186470	BTN3A2	0.05
6:26678284-33117573	6	ENSG00000216901	ZNF603P	ENSG00000242574	HLA-DMB	0
6:26678284-33117573	6	ENSG00000216901	ZNF603P	ENSG00000225914	TSBP1-AS1	0
6:26678284-33117573	6	ENSG00000216901	ZNF603P	ENSG00000206341	HLA-H	0.06
6:26678284-33117573	6	ENSG00000216901	ZNF603P	ENSG00000213676	ATF6B	0
6:26678284-33117573	6	ENSG00000216901	ZNF603P	ENSG00000196126	HLA-DRB1	0
6:26678284-33117573	6	ENSG00000216901	ZNF603P	ENSG00000287966	AL590062.1	0.03
6:26678284-33117573	6	ENSG00000216901	ZNF603P	ENSG00000197062	ZSCAN26	0.77
6:26678284-33117573	6	ENSG00000216901	ZNF603P	ENSG00000206503	HLA-A	0.07
6:26678284-33117573	6	ENSG00000216901	ZNF603P	ENSG00000231852	CYP21A2	0
6:26678284-33117573	6	ENSG00000216901	ZNF603P	ENSG00000196812	ZSCAN16	0.63
6:26678284-33117573	6	ENSG00000216901	ZNF603P	ENSG00000187987	ZSCAN23	0.81
6:26678284-33117573	6	ENSG00000216901	ZNF603P	ENSG00000204560	DHX16	0
6:26678284-33117573	6	ENSG00000216901	ZNF603P	ENSG00000204618	RNF39	0.06
6:26678284-33117573	6	ENSG00000216901	ZNF603P	ENSG00000244731	C4A	0
6:26678284-33117573	6	ENSG00000216901	ZNF603P	ENSG00000223865	HLA-DPB1	0
6:26678284-33117573	6	ENSG00000216901	ZNF603P	ENSG00000235109	ZSCAN31	0.08
6:26678284-33117573	6	ENSG00000216901	ZNF603P	ENSG00000204574	ABCF1	0
6:26678284-33117573	6	ENSG00000216901	ZNF603P	ENSG00000112763	BTN2A1	0.09
6:26678284-33117573	6	ENSG00000216901	ZNF603P	ENSG00000204564	C6orf136	0
6:26678284-33117573	6	ENSG00000216901	ZNF603P	ENSG00000204267	TAP2	0
6:26678284-33117573	6	ENSG00000216901	ZNF603P	ENSG00000250264	AL669918.1	0
6:26678284-33117573	6	ENSG00000216901	ZNF603P	ENSG00000234127	TRIM26	0
6:26678284-33117573	6	ENSG00000216901	ZNF603P	ENSG00000204623	ZNRD1ASP	0.06
6:26678284-33117573	6	ENSG00000216901	ZNF603P	ENSG00000237988	OR2I1P	0.46
6:26678284-33117573	6	ENSG00000216901	ZNF603P	ENSG00000273802	HIST1H2BG	0.02
6:26678284-33117573	6	ENSG00000237541	HLA-DQA2	ENSG00000198502	HLA-DRB5	0
6:26678284-33117573	6	ENSG00000237541	HLA-DQA2	ENSG00000226314	ZNF192P1	0
6:26678284-33117573	6	ENSG00000237541	HLA-DQA2	ENSG00000137310	TCF19	0.03
6:26678284-33117573	6	ENSG00000237541	HLA-DQA2	ENSG00000179344	HLA-DQB1	0
6:26678284-33117573	6	ENSG00000237541	HLA-DQA2	ENSG00000204257	HLA-DMA	0
6:26678284-33117573	6	ENSG00000237541	HLA-DQA2	ENSG00000204525	HLA-C	0.04
6:26678284-33117573	6	ENSG00000237541	HLA-DQA2	ENSG00000181126	HLA-V	0
6:26678284-33117573	6	ENSG00000237541	HLA-DQA2	ENSG00000285799	AL645929.3	0
6:26678284-33117573	6	ENSG00000237541	HLA-DQA2	ENSG00000241106	HLA-DOB	0
6:26678284-33117573	6	ENSG00000237541	HLA-DQA2	ENSG00000261584	AL513548.1	0
6:26678284-33117573	6	ENSG00000237541	HLA-DQA2	ENSG00000272501	AL662844.4	0.38
6:26678284-33117573	6	ENSG00000237541	HLA-DQA2	ENSG00000204520	MICA	0.12
6:26678284-33117573	6	ENSG00000237541	HLA-DQA2	ENSG00000204338	CYP21A1P	0
6:26678284-33117573	6	ENSG00000237541	HLA-DQA2	ENSG00000204428	LY6G5C	0
6:26678284-33117573	6	ENSG00000237541	HLA-DQA2	ENSG00000239257	RPL23AP1	0
6:26678284-33117573	6	ENSG00000237541	HLA-DQA2	ENSG00000214922	HLA-F-AS1	0
6:26678284-33117573	6	ENSG00000237541	HLA-DQA2	ENSG00000196735	HLA-DQA1	0
6:26678284-33117573	6	ENSG00000237541	HLA-DQA2	ENSG00000206344	HCG27	0.72
6:26678284-33117573	6	ENSG00000237541	HLA-DQA2	ENSG00000285571	AL513548.4	0
6:26678284-33117573	6	ENSG00000237541	HLA-DQA2	ENSG00000219891	ZSCAN12P1	0
6:26678284-33117573	6	ENSG00000237541	HLA-DQA2	ENSG00000233822	HIST1H2BN	0
6:26678284-33117573	6	ENSG00000237541	HLA-DQA2	ENSG00000186470	BTN3A2	0
6:26678284-33117573	6	ENSG00000237541	HLA-DQA2	ENSG00000242574	HLA-DMB	0.01
6:26678284-33117573	6	ENSG00000237541	HLA-DQA2	ENSG00000225914	TSBP1-AS1	0
6:26678284-33117573	6	ENSG00000237541	HLA-DQA2	ENSG00000206341	HLA-H	0
6:26678284-33117573	6	ENSG00000237541	HLA-DQA2	ENSG00000213676	ATF6B	0
6:26678284-33117573	6	ENSG00000237541	HLA-DQA2	ENSG00000196126	HLA-DRB1	0.01
6:26678284-33117573	6	ENSG00000237541	HLA-DQA2	ENSG00000287966	AL590062.1	0
6:26678284-33117573	6	ENSG00000237541	HLA-DQA2	ENSG00000197062	ZSCAN26	0
6:26678284-33117573	6	ENSG00000237541	HLA-DQA2	ENSG00000206503	HLA-A	0
6:26678284-33117573	6	ENSG00000237541	HLA-DQA2	ENSG00000231852	CYP21A2	0
6:26678284-33117573	6	ENSG00000237541	HLA-DQA2	ENSG00000196812	ZSCAN16	0
6:26678284-33117573	6	ENSG00000237541	HLA-DQA2	ENSG00000187987	ZSCAN23	0
6:26678284-33117573	6	ENSG00000237541	HLA-DQA2	ENSG00000204560	DHX16	0
6:26678284-33117573	6	ENSG00000237541	HLA-DQA2	ENSG00000204618	RNF39	0
6:26678284-33117573	6	ENSG00000237541	HLA-DQA2	ENSG00000244731	C4A	0.02
6:26678284-33117573	6	ENSG00000237541	HLA-DQA2	ENSG00000223865	HLA-DPB1	0
6:26678284-33117573	6	ENSG00000237541	HLA-DQA2	ENSG00000235109	ZSCAN31	0
6:26678284-33117573	6	ENSG00000237541	HLA-DQA2	ENSG00000204574	ABCF1	0
6:26678284-33117573	6	ENSG00000237541	HLA-DQA2	ENSG00000112763	BTN2A1	0
6:26678284-33117573	6	ENSG00000237541	HLA-DQA2	ENSG00000204564	C6orf136	0
6:26678284-33117573	6	ENSG00000237541	HLA-DQA2	ENSG00000204267	TAP2	0.01
6:26678284-33117573	6	ENSG00000237541	HLA-DQA2	ENSG00000250264	AL669918.1	0
6:26678284-33117573	6	ENSG00000237541	HLA-DQA2	ENSG00000234127	TRIM26	0
6:26678284-33117573	6	ENSG00000237541	HLA-DQA2	ENSG00000204623	ZNRD1ASP	0
6:26678284-33117573	6	ENSG00000237541	HLA-DQA2	ENSG00000237988	OR2I1P	0
6:26678284-33117573	6	ENSG00000237541	HLA-DQA2	ENSG00000273802	HIST1H2BG	0
6:26678284-33117573	6	ENSG00000198502	HLA-DRB5	ENSG00000226314	ZNF192P1	0
6:26678284-33117573	6	ENSG00000198502	HLA-DRB5	ENSG00000137310	TCF19	0.03
6:26678284-33117573	6	ENSG00000198502	HLA-DRB5	ENSG00000179344	HLA-DQB1	0
6:26678284-33117573	6	ENSG00000198502	HLA-DRB5	ENSG00000204257	HLA-DMA	0
6:26678284-33117573	6	ENSG00000198502	HLA-DRB5	ENSG00000204525	HLA-C	0.04
6:26678284-33117573	6	ENSG00000198502	HLA-DRB5	ENSG00000181126	HLA-V	0
6:26678284-33117573	6	ENSG00000198502	HLA-DRB5	ENSG00000285799	AL645929.3	0
6:26678284-33117573	6	ENSG00000198502	HLA-DRB5	ENSG00000241106	HLA-DOB	0
6:26678284-33117573	6	ENSG00000198502	HLA-DRB5	ENSG00000261584	AL513548.1	0
6:26678284-33117573	6	ENSG00000198502	HLA-DRB5	ENSG00000272501	AL662844.4	0.27
6:26678284-33117573	6	ENSG00000198502	HLA-DRB5	ENSG00000204520	MICA	0.09
6:26678284-33117573	6	ENSG00000198502	HLA-DRB5	ENSG00000204338	CYP21A1P	0
6:26678284-33117573	6	ENSG00000198502	HLA-DRB5	ENSG00000204428	LY6G5C	0
6:26678284-33117573	6	ENSG00000198502	HLA-DRB5	ENSG00000239257	RPL23AP1	0
6:26678284-33117573	6	ENSG00000198502	HLA-DRB5	ENSG00000214922	HLA-F-AS1	0
6:26678284-33117573	6	ENSG00000198502	HLA-DRB5	ENSG00000196735	HLA-DQA1	0
6:26678284-33117573	6	ENSG00000198502	HLA-DRB5	ENSG00000206344	HCG27	0.13
6:26678284-33117573	6	ENSG00000198502	HLA-DRB5	ENSG00000285571	AL513548.4	0
6:26678284-33117573	6	ENSG00000198502	HLA-DRB5	ENSG00000219891	ZSCAN12P1	0
6:26678284-33117573	6	ENSG00000198502	HLA-DRB5	ENSG00000233822	HIST1H2BN	0
6:26678284-33117573	6	ENSG00000198502	HLA-DRB5	ENSG00000186470	BTN3A2	0
6:26678284-33117573	6	ENSG00000198502	HLA-DRB5	ENSG00000242574	HLA-DMB	0.01
6:26678284-33117573	6	ENSG00000198502	HLA-DRB5	ENSG00000225914	TSBP1-AS1	0
6:26678284-33117573	6	ENSG00000198502	HLA-DRB5	ENSG00000206341	HLA-H	0
6:26678284-33117573	6	ENSG00000198502	HLA-DRB5	ENSG00000213676	ATF6B	0
6:26678284-33117573	6	ENSG00000198502	HLA-DRB5	ENSG00000196126	HLA-DRB1	0.01
6:26678284-33117573	6	ENSG00000198502	HLA-DRB5	ENSG00000287966	AL590062.1	0
6:26678284-33117573	6	ENSG00000198502	HLA-DRB5	ENSG00000197062	ZSCAN26	0
6:26678284-33117573	6	ENSG00000198502	HLA-DRB5	ENSG00000206503	HLA-A	0
6:26678284-33117573	6	ENSG00000198502	HLA-DRB5	ENSG00000231852	CYP21A2	0.01
6:26678284-33117573	6	ENSG00000198502	HLA-DRB5	ENSG00000196812	ZSCAN16	0
6:26678284-33117573	6	ENSG00000198502	HLA-DRB5	ENSG00000187987	ZSCAN23	0
6:26678284-33117573	6	ENSG00000198502	HLA-DRB5	ENSG00000204560	DHX16	0.06
6:26678284-33117573	6	ENSG00000198502	HLA-DRB5	ENSG00000204618	RNF39	0
6:26678284-33117573	6	ENSG00000198502	HLA-DRB5	ENSG00000244731	C4A	0.02
6:26678284-33117573	6	ENSG00000198502	HLA-DRB5	ENSG00000223865	HLA-DPB1	0
6:26678284-33117573	6	ENSG00000198502	HLA-DRB5	ENSG00000235109	ZSCAN31	0
6:26678284-33117573	6	ENSG00000198502	HLA-DRB5	ENSG00000204574	ABCF1	0.07
6:26678284-33117573	6	ENSG00000198502	HLA-DRB5	ENSG00000112763	BTN2A1	0
6:26678284-33117573	6	ENSG00000198502	HLA-DRB5	ENSG00000204564	C6orf136	0.05
6:26678284-33117573	6	ENSG00000198502	HLA-DRB5	ENSG00000204267	TAP2	0.01
6:26678284-33117573	6	ENSG00000198502	HLA-DRB5	ENSG00000250264	AL669918.1	0.02
6:26678284-33117573	6	ENSG00000198502	HLA-DRB5	ENSG00000234127	TRIM26	0
6:26678284-33117573	6	ENSG00000198502	HLA-DRB5	ENSG00000204623	ZNRD1ASP	0
6:26678284-33117573	6	ENSG00000198502	HLA-DRB5	ENSG00000237988	OR2I1P	0
6:26678284-33117573	6	ENSG00000198502	HLA-DRB5	ENSG00000273802	HIST1H2BG	0
6:26678284-33117573	6	ENSG00000226314	ZNF192P1	ENSG00000137310	TCF19	0
6:26678284-33117573	6	ENSG00000226314	ZNF192P1	ENSG00000179344	HLA-DQB1	0
6:26678284-33117573	6	ENSG00000226314	ZNF192P1	ENSG00000204257	HLA-DMA	0
6:26678284-33117573	6	ENSG00000226314	ZNF192P1	ENSG00000204525	HLA-C	0
6:26678284-33117573	6	ENSG00000226314	ZNF192P1	ENSG00000181126	HLA-V	0.57
6:26678284-33117573	6	ENSG00000226314	ZNF192P1	ENSG00000285799	AL645929.3	0.05
6:26678284-33117573	6	ENSG00000226314	ZNF192P1	ENSG00000241106	HLA-DOB	0
6:26678284-33117573	6	ENSG00000226314	ZNF192P1	ENSG00000261584	AL513548.1	0.04
6:26678284-33117573	6	ENSG00000226314	ZNF192P1	ENSG00000272501	AL662844.4	0
6:26678284-33117573	6	ENSG00000226314	ZNF192P1	ENSG00000204520	MICA	0
6:26678284-33117573	6	ENSG00000226314	ZNF192P1	ENSG00000204338	CYP21A1P	0
6:26678284-33117573	6	ENSG00000226314	ZNF192P1	ENSG00000204428	LY6G5C	0
6:26678284-33117573	6	ENSG00000226314	ZNF192P1	ENSG00000239257	RPL23AP1	0.07
6:26678284-33117573	6	ENSG00000226314	ZNF192P1	ENSG00000214922	HLA-F-AS1	0.02
6:26678284-33117573	6	ENSG00000226314	ZNF192P1	ENSG00000196735	HLA-DQA1	0
6:26678284-33117573	6	ENSG00000226314	ZNF192P1	ENSG00000206344	HCG27	0
6:26678284-33117573	6	ENSG00000226314	ZNF192P1	ENSG00000285571	AL513548.4	0.03
6:26678284-33117573	6	ENSG00000226314	ZNF192P1	ENSG00000219891	ZSCAN12P1	0
6:26678284-33117573	6	ENSG00000226314	ZNF192P1	ENSG00000233822	HIST1H2BN	0.03
6:26678284-33117573	6	ENSG00000226314	ZNF192P1	ENSG00000186470	BTN3A2	0.91
6:26678284-33117573	6	ENSG00000226314	ZNF192P1	ENSG00000242574	HLA-DMB	0
6:26678284-33117573	6	ENSG00000226314	ZNF192P1	ENSG00000225914	TSBP1-AS1	0
6:26678284-33117573	6	ENSG00000226314	ZNF192P1	ENSG00000206341	HLA-H	0.07
6:26678284-33117573	6	ENSG00000226314	ZNF192P1	ENSG00000213676	ATF6B	0
6:26678284-33117573	6	ENSG00000226314	ZNF192P1	ENSG00000196126	HLA-DRB1	0
6:26678284-33117573	6	ENSG00000226314	ZNF192P1	ENSG00000287966	AL590062.1	0.03
6:26678284-33117573	6	ENSG00000226314	ZNF192P1	ENSG00000197062	ZSCAN26	0.19
6:26678284-33117573	6	ENSG00000226314	ZNF192P1	ENSG00000206503	HLA-A	0.08
6:26678284-33117573	6	ENSG00000226314	ZNF192P1	ENSG00000231852	CYP21A2	0
6:26678284-33117573	6	ENSG00000226314	ZNF192P1	ENSG00000196812	ZSCAN16	0.65
6:26678284-33117573	6	ENSG00000226314	ZNF192P1	ENSG00000187987	ZSCAN23	0.22
6:26678284-33117573	6	ENSG00000226314	ZNF192P1	ENSG00000204560	DHX16	0
6:26678284-33117573	6	ENSG00000226314	ZNF192P1	ENSG00000204618	RNF39	0.07
6:26678284-33117573	6	ENSG00000226314	ZNF192P1	ENSG00000244731	C4A	0
6:26678284-33117573	6	ENSG00000226314	ZNF192P1	ENSG00000223865	HLA-DPB1	0
6:26678284-33117573	6	ENSG00000226314	ZNF192P1	ENSG00000235109	ZSCAN31	0.11
6:26678284-33117573	6	ENSG00000226314	ZNF192P1	ENSG00000204574	ABCF1	0
6:26678284-33117573	6	ENSG00000226314	ZNF192P1	ENSG00000112763	BTN2A1	0.5
6:26678284-33117573	6	ENSG00000226314	ZNF192P1	ENSG00000204564	C6orf136	0
6:26678284-33117573	6	ENSG00000226314	ZNF192P1	ENSG00000204267	TAP2	0
6:26678284-33117573	6	ENSG00000226314	ZNF192P1	ENSG00000250264	AL669918.1	0
6:26678284-33117573	6	ENSG00000226314	ZNF192P1	ENSG00000234127	TRIM26	0
6:26678284-33117573	6	ENSG00000226314	ZNF192P1	ENSG00000204623	ZNRD1ASP	0.06
6:26678284-33117573	6	ENSG00000226314	ZNF192P1	ENSG00000237988	OR2I1P	0.19
6:26678284-33117573	6	ENSG00000226314	ZNF192P1	ENSG00000273802	HIST1H2BG	0.04
6:26678284-33117573	6	ENSG00000137310	TCF19	ENSG00000179344	HLA-DQB1	0.06
6:26678284-33117573	6	ENSG00000137310	TCF19	ENSG00000204257	HLA-DMA	0.03
6:26678284-33117573	6	ENSG00000137310	TCF19	ENSG00000204525	HLA-C	0
6:26678284-33117573	6	ENSG00000137310	TCF19	ENSG00000181126	HLA-V	0.15
6:26678284-33117573	6	ENSG00000137310	TCF19	ENSG00000285799	AL645929.3	0.02
6:26678284-33117573	6	ENSG00000137310	TCF19	ENSG00000241106	HLA-DOB	0.07
6:26678284-33117573	6	ENSG00000137310	TCF19	ENSG00000261584	AL513548.1	0
6:26678284-33117573	6	ENSG00000137310	TCF19	ENSG00000272501	AL662844.4	0
6:26678284-33117573	6	ENSG00000137310	TCF19	ENSG00000204520	MICA	0
6:26678284-33117573	6	ENSG00000137310	TCF19	ENSG00000204338	CYP21A1P	0
6:26678284-33117573	6	ENSG00000137310	TCF19	ENSG00000204428	LY6G5C	0
6:26678284-33117573	6	ENSG00000137310	TCF19	ENSG00000239257	RPL23AP1	0.03
6:26678284-33117573	6	ENSG00000137310	TCF19	ENSG00000214922	HLA-F-AS1	0.02
6:26678284-33117573	6	ENSG00000137310	TCF19	ENSG00000196735	HLA-DQA1	0.04
6:26678284-33117573	6	ENSG00000137310	TCF19	ENSG00000206344	HCG27	0
6:26678284-33117573	6	ENSG00000137310	TCF19	ENSG00000285571	AL513548.4	0
6:26678284-33117573	6	ENSG00000137310	TCF19	ENSG00000219891	ZSCAN12P1	0
6:26678284-33117573	6	ENSG00000137310	TCF19	ENSG00000233822	HIST1H2BN	0
6:26678284-33117573	6	ENSG00000137310	TCF19	ENSG00000186470	BTN3A2	0
6:26678284-33117573	6	ENSG00000137310	TCF19	ENSG00000242574	HLA-DMB	0.04
6:26678284-33117573	6	ENSG00000137310	TCF19	ENSG00000225914	TSBP1-AS1	0.02
6:26678284-33117573	6	ENSG00000137310	TCF19	ENSG00000206341	HLA-H	0.03
6:26678284-33117573	6	ENSG00000137310	TCF19	ENSG00000213676	ATF6B	0
6:26678284-33117573	6	ENSG00000137310	TCF19	ENSG00000196126	HLA-DRB1	0.04
6:26678284-33117573	6	ENSG00000137310	TCF19	ENSG00000287966	AL590062.1	0
6:26678284-33117573	6	ENSG00000137310	TCF19	ENSG00000197062	ZSCAN26	0
6:26678284-33117573	6	ENSG00000137310	TCF19	ENSG00000206503	HLA-A	0.04
6:26678284-33117573	6	ENSG00000137310	TCF19	ENSG00000231852	CYP21A2	0
6:26678284-33117573	6	ENSG00000137310	TCF19	ENSG00000196812	ZSCAN16	0
6:26678284-33117573	6	ENSG00000137310	TCF19	ENSG00000187987	ZSCAN23	0
6:26678284-33117573	6	ENSG00000137310	TCF19	ENSG00000204560	DHX16	0.04
6:26678284-33117573	6	ENSG00000137310	TCF19	ENSG00000204618	RNF39	0.03
6:26678284-33117573	6	ENSG00000137310	TCF19	ENSG00000244731	C4A	0.01
6:26678284-33117573	6	ENSG00000137310	TCF19	ENSG00000223865	HLA-DPB1	0.01
6:26678284-33117573	6	ENSG00000137310	TCF19	ENSG00000235109	ZSCAN31	0
6:26678284-33117573	6	ENSG00000137310	TCF19	ENSG00000204574	ABCF1	0.05
6:26678284-33117573	6	ENSG00000137310	TCF19	ENSG00000112763	BTN2A1	0
6:26678284-33117573	6	ENSG00000137310	TCF19	ENSG00000204564	C6orf136	0.03
6:26678284-33117573	6	ENSG00000137310	TCF19	ENSG00000204267	TAP2	0.03
6:26678284-33117573	6	ENSG00000137310	TCF19	ENSG00000250264	AL669918.1	0.04
6:26678284-33117573	6	ENSG00000137310	TCF19	ENSG00000234127	TRIM26	0.01
6:26678284-33117573	6	ENSG00000137310	TCF19	ENSG00000204623	ZNRD1ASP	0.04
6:26678284-33117573	6	ENSG00000137310	TCF19	ENSG00000237988	OR2I1P	0.03
6:26678284-33117573	6	ENSG00000137310	TCF19	ENSG00000273802	HIST1H2BG	0
6:26678284-33117573	6	ENSG00000179344	HLA-DQB1	ENSG00000204257	HLA-DMA	0
6:26678284-33117573	6	ENSG00000179344	HLA-DQB1	ENSG00000204525	HLA-C	0.17
6:26678284-33117573	6	ENSG00000179344	HLA-DQB1	ENSG00000181126	HLA-V	0
6:26678284-33117573	6	ENSG00000179344	HLA-DQB1	ENSG00000285799	AL645929.3	0
6:26678284-33117573	6	ENSG00000179344	HLA-DQB1	ENSG00000241106	HLA-DOB	0
6:26678284-33117573	6	ENSG00000179344	HLA-DQB1	ENSG00000261584	AL513548.1	0
6:26678284-33117573	6	ENSG00000179344	HLA-DQB1	ENSG00000272501	AL662844.4	0.09
6:26678284-33117573	6	ENSG00000179344	HLA-DQB1	ENSG00000204520	MICA	0.22
6:26678284-33117573	6	ENSG00000179344	HLA-DQB1	ENSG00000204338	CYP21A1P	0
6:26678284-33117573	6	ENSG00000179344	HLA-DQB1	ENSG00000204428	LY6G5C	0
6:26678284-33117573	6	ENSG00000179344	HLA-DQB1	ENSG00000239257	RPL23AP1	0
6:26678284-33117573	6	ENSG00000179344	HLA-DQB1	ENSG00000214922	HLA-F-AS1	0
6:26678284-33117573	6	ENSG00000179344	HLA-DQB1	ENSG00000196735	HLA-DQA1	0
6:26678284-33117573	6	ENSG00000179344	HLA-DQB1	ENSG00000206344	HCG27	0.04
6:26678284-33117573	6	ENSG00000179344	HLA-DQB1	ENSG00000285571	AL513548.4	0
6:26678284-33117573	6	ENSG00000179344	HLA-DQB1	ENSG00000219891	ZSCAN12P1	0
6:26678284-33117573	6	ENSG00000179344	HLA-DQB1	ENSG00000233822	HIST1H2BN	0
6:26678284-33117573	6	ENSG00000179344	HLA-DQB1	ENSG00000186470	BTN3A2	0
6:26678284-33117573	6	ENSG00000179344	HLA-DQB1	ENSG00000242574	HLA-DMB	0.01
6:26678284-33117573	6	ENSG00000179344	HLA-DQB1	ENSG00000225914	TSBP1-AS1	0
6:26678284-33117573	6	ENSG00000179344	HLA-DQB1	ENSG00000206341	HLA-H	0
6:26678284-33117573	6	ENSG00000179344	HLA-DQB1	ENSG00000213676	ATF6B	0
6:26678284-33117573	6	ENSG00000179344	HLA-DQB1	ENSG00000196126	HLA-DRB1	0.34
6:26678284-33117573	6	ENSG00000179344	HLA-DQB1	ENSG00000287966	AL590062.1	0
6:26678284-33117573	6	ENSG00000179344	HLA-DQB1	ENSG00000197062	ZSCAN26	0
6:26678284-33117573	6	ENSG00000179344	HLA-DQB1	ENSG00000206503	HLA-A	0
6:26678284-33117573	6	ENSG00000179344	HLA-DQB1	ENSG00000231852	CYP21A2	0.01
6:26678284-33117573	6	ENSG00000179344	HLA-DQB1	ENSG00000196812	ZSCAN16	0
6:26678284-33117573	6	ENSG00000179344	HLA-DQB1	ENSG00000187987	ZSCAN23	0
6:26678284-33117573	6	ENSG00000179344	HLA-DQB1	ENSG00000204560	DHX16	0
6:26678284-33117573	6	ENSG00000179344	HLA-DQB1	ENSG00000204618	RNF39	0
6:26678284-33117573	6	ENSG00000179344	HLA-DQB1	ENSG00000244731	C4A	0.01
6:26678284-33117573	6	ENSG00000179344	HLA-DQB1	ENSG00000223865	HLA-DPB1	0
6:26678284-33117573	6	ENSG00000179344	HLA-DQB1	ENSG00000235109	ZSCAN31	0
6:26678284-33117573	6	ENSG00000179344	HLA-DQB1	ENSG00000204574	ABCF1	0
6:26678284-33117573	6	ENSG00000179344	HLA-DQB1	ENSG00000112763	BTN2A1	0
6:26678284-33117573	6	ENSG00000179344	HLA-DQB1	ENSG00000204564	C6orf136	0
6:26678284-33117573	6	ENSG00000179344	HLA-DQB1	ENSG00000204267	TAP2	0.07
6:26678284-33117573	6	ENSG00000179344	HLA-DQB1	ENSG00000250264	AL669918.1	0
6:26678284-33117573	6	ENSG00000179344	HLA-DQB1	ENSG00000234127	TRIM26	0
6:26678284-33117573	6	ENSG00000179344	HLA-DQB1	ENSG00000204623	ZNRD1ASP	0
6:26678284-33117573	6	ENSG00000179344	HLA-DQB1	ENSG00000237988	OR2I1P	0
6:26678284-33117573	6	ENSG00000179344	HLA-DQB1	ENSG00000273802	HIST1H2BG	0
6:26678284-33117573	6	ENSG00000204257	HLA-DMA	ENSG00000204525	HLA-C	0.17
6:26678284-33117573	6	ENSG00000204257	HLA-DMA	ENSG00000181126	HLA-V	0
6:26678284-33117573	6	ENSG00000204257	HLA-DMA	ENSG00000285799	AL645929.3	0
6:26678284-33117573	6	ENSG00000204257	HLA-DMA	ENSG00000241106	HLA-DOB	0
6:26678284-33117573	6	ENSG00000204257	HLA-DMA	ENSG00000261584	AL513548.1	0
6:26678284-33117573	6	ENSG00000204257	HLA-DMA	ENSG00000272501	AL662844.4	0.01
6:26678284-33117573	6	ENSG00000204257	HLA-DMA	ENSG00000204520	MICA	0.04
6:26678284-33117573	6	ENSG00000204257	HLA-DMA	ENSG00000204338	CYP21A1P	0
6:26678284-33117573	6	ENSG00000204257	HLA-DMA	ENSG00000204428	LY6G5C	0.02
6:26678284-33117573	6	ENSG00000204257	HLA-DMA	ENSG00000239257	RPL23AP1	0
6:26678284-33117573	6	ENSG00000204257	HLA-DMA	ENSG00000214922	HLA-F-AS1	0
6:26678284-33117573	6	ENSG00000204257	HLA-DMA	ENSG00000196735	HLA-DQA1	0
6:26678284-33117573	6	ENSG00000204257	HLA-DMA	ENSG00000206344	HCG27	0.06
6:26678284-33117573	6	ENSG00000204257	HLA-DMA	ENSG00000285571	AL513548.4	0
6:26678284-33117573	6	ENSG00000204257	HLA-DMA	ENSG00000219891	ZSCAN12P1	0
6:26678284-33117573	6	ENSG00000204257	HLA-DMA	ENSG00000233822	HIST1H2BN	0
6:26678284-33117573	6	ENSG00000204257	HLA-DMA	ENSG00000186470	BTN3A2	0
6:26678284-33117573	6	ENSG00000204257	HLA-DMA	ENSG00000242574	HLA-DMB	0.89
6:26678284-33117573	6	ENSG00000204257	HLA-DMA	ENSG00000225914	TSBP1-AS1	0
6:26678284-33117573	6	ENSG00000204257	HLA-DMA	ENSG00000206341	HLA-H	0
6:26678284-33117573	6	ENSG00000204257	HLA-DMA	ENSG00000213676	ATF6B	0
6:26678284-33117573	6	ENSG00000204257	HLA-DMA	ENSG00000196126	HLA-DRB1	0
6:26678284-33117573	6	ENSG00000204257	HLA-DMA	ENSG00000287966	AL590062.1	0
6:26678284-33117573	6	ENSG00000204257	HLA-DMA	ENSG00000197062	ZSCAN26	0
6:26678284-33117573	6	ENSG00000204257	HLA-DMA	ENSG00000206503	HLA-A	0
6:26678284-33117573	6	ENSG00000204257	HLA-DMA	ENSG00000231852	CYP21A2	0
6:26678284-33117573	6	ENSG00000204257	HLA-DMA	ENSG00000196812	ZSCAN16	0
6:26678284-33117573	6	ENSG00000204257	HLA-DMA	ENSG00000187987	ZSCAN23	0
6:26678284-33117573	6	ENSG00000204257	HLA-DMA	ENSG00000204560	DHX16	0
6:26678284-33117573	6	ENSG00000204257	HLA-DMA	ENSG00000204618	RNF39	0
6:26678284-33117573	6	ENSG00000204257	HLA-DMA	ENSG00000244731	C4A	0.06
6:26678284-33117573	6	ENSG00000204257	HLA-DMA	ENSG00000223865	HLA-DPB1	0
6:26678284-33117573	6	ENSG00000204257	HLA-DMA	ENSG00000235109	ZSCAN31	0
6:26678284-33117573	6	ENSG00000204257	HLA-DMA	ENSG00000204574	ABCF1	0
6:26678284-33117573	6	ENSG00000204257	HLA-DMA	ENSG00000112763	BTN2A1	0
6:26678284-33117573	6	ENSG00000204257	HLA-DMA	ENSG00000204564	C6orf136	0
6:26678284-33117573	6	ENSG00000204257	HLA-DMA	ENSG00000204267	TAP2	0.01
6:26678284-33117573	6	ENSG00000204257	HLA-DMA	ENSG00000250264	AL669918.1	0
6:26678284-33117573	6	ENSG00000204257	HLA-DMA	ENSG00000234127	TRIM26	0
6:26678284-33117573	6	ENSG00000204257	HLA-DMA	ENSG00000204623	ZNRD1ASP	0
6:26678284-33117573	6	ENSG00000204257	HLA-DMA	ENSG00000237988	OR2I1P	0
6:26678284-33117573	6	ENSG00000204257	HLA-DMA	ENSG00000273802	HIST1H2BG	0
6:26678284-33117573	6	ENSG00000204525	HLA-C	ENSG00000181126	HLA-V	0.05
6:26678284-33117573	6	ENSG00000204525	HLA-C	ENSG00000285799	AL645929.3	0.09
6:26678284-33117573	6	ENSG00000204525	HLA-C	ENSG00000241106	HLA-DOB	0.01
6:26678284-33117573	6	ENSG00000204525	HLA-C	ENSG00000261584	AL513548.1	0
6:26678284-33117573	6	ENSG00000204525	HLA-C	ENSG00000272501	AL662844.4	0
6:26678284-33117573	6	ENSG00000204525	HLA-C	ENSG00000204520	MICA	0
6:26678284-33117573	6	ENSG00000204525	HLA-C	ENSG00000204338	CYP21A1P	0
6:26678284-33117573	6	ENSG00000204525	HLA-C	ENSG00000204428	LY6G5C	0
6:26678284-33117573	6	ENSG00000204525	HLA-C	ENSG00000239257	RPL23AP1	0.04
6:26678284-33117573	6	ENSG00000204525	HLA-C	ENSG00000214922	HLA-F-AS1	0.05
6:26678284-33117573	6	ENSG00000204525	HLA-C	ENSG00000196735	HLA-DQA1	0.09
6:26678284-33117573	6	ENSG00000204525	HLA-C	ENSG00000206344	HCG27	0
6:26678284-33117573	6	ENSG00000204525	HLA-C	ENSG00000285571	AL513548.4	0
6:26678284-33117573	6	ENSG00000204525	HLA-C	ENSG00000219891	ZSCAN12P1	0
6:26678284-33117573	6	ENSG00000204525	HLA-C	ENSG00000233822	HIST1H2BN	0
6:26678284-33117573	6	ENSG00000204525	HLA-C	ENSG00000186470	BTN3A2	0
6:26678284-33117573	6	ENSG00000204525	HLA-C	ENSG00000242574	HLA-DMB	0.1
6:26678284-33117573	6	ENSG00000204525	HLA-C	ENSG00000225914	TSBP1-AS1	0
6:26678284-33117573	6	ENSG00000204525	HLA-C	ENSG00000206341	HLA-H	0.08
6:26678284-33117573	6	ENSG00000204525	HLA-C	ENSG00000213676	ATF6B	0
6:26678284-33117573	6	ENSG00000204525	HLA-C	ENSG00000196126	HLA-DRB1	0.39
6:26678284-33117573	6	ENSG00000204525	HLA-C	ENSG00000287966	AL590062.1	0
6:26678284-33117573	6	ENSG00000204525	HLA-C	ENSG00000197062	ZSCAN26	0
6:26678284-33117573	6	ENSG00000204525	HLA-C	ENSG00000206503	HLA-A	0.07
6:26678284-33117573	6	ENSG00000204525	HLA-C	ENSG00000231852	CYP21A2	0
6:26678284-33117573	6	ENSG00000204525	HLA-C	ENSG00000196812	ZSCAN16	0
6:26678284-33117573	6	ENSG00000204525	HLA-C	ENSG00000187987	ZSCAN23	0
6:26678284-33117573	6	ENSG00000204525	HLA-C	ENSG00000204560	DHX16	0.02
6:26678284-33117573	6	ENSG00000204525	HLA-C	ENSG00000204618	RNF39	0.22
6:26678284-33117573	6	ENSG00000204525	HLA-C	ENSG00000244731	C4A	0.01
6:26678284-33117573	6	ENSG00000204525	HLA-C	ENSG00000223865	HLA-DPB1	0.05
6:26678284-33117573	6	ENSG00000204525	HLA-C	ENSG00000235109	ZSCAN31	0
6:26678284-33117573	6	ENSG00000204525	HLA-C	ENSG00000204574	ABCF1	0.02
6:26678284-33117573	6	ENSG00000204525	HLA-C	ENSG00000112763	BTN2A1	0
6:26678284-33117573	6	ENSG00000204525	HLA-C	ENSG00000204564	C6orf136	0.03
6:26678284-33117573	6	ENSG00000204525	HLA-C	ENSG00000204267	TAP2	0.04
6:26678284-33117573	6	ENSG00000204525	HLA-C	ENSG00000250264	AL669918.1	0.12
6:26678284-33117573	6	ENSG00000204525	HLA-C	ENSG00000234127	TRIM26	0.04
6:26678284-33117573	6	ENSG00000204525	HLA-C	ENSG00000204623	ZNRD1ASP	0.14
6:26678284-33117573	6	ENSG00000204525	HLA-C	ENSG00000237988	OR2I1P	0.02
6:26678284-33117573	6	ENSG00000204525	HLA-C	ENSG00000273802	HIST1H2BG	0
6:26678284-33117573	6	ENSG00000181126	HLA-V	ENSG00000285799	AL645929.3	0
6:26678284-33117573	6	ENSG00000181126	HLA-V	ENSG00000241106	HLA-DOB	0
6:26678284-33117573	6	ENSG00000181126	HLA-V	ENSG00000261584	AL513548.1	0
6:26678284-33117573	6	ENSG00000181126	HLA-V	ENSG00000272501	AL662844.4	0.31
6:26678284-33117573	6	ENSG00000181126	HLA-V	ENSG00000204520	MICA	0.28
6:26678284-33117573	6	ENSG00000181126	HLA-V	ENSG00000204338	CYP21A1P	0
6:26678284-33117573	6	ENSG00000181126	HLA-V	ENSG00000204428	LY6G5C	0.06
6:26678284-33117573	6	ENSG00000181126	HLA-V	ENSG00000239257	RPL23AP1	0
6:26678284-33117573	6	ENSG00000181126	HLA-V	ENSG00000214922	HLA-F-AS1	0.15
6:26678284-33117573	6	ENSG00000181126	HLA-V	ENSG00000196735	HLA-DQA1	0
6:26678284-33117573	6	ENSG00000181126	HLA-V	ENSG00000206344	HCG27	0.11
6:26678284-33117573	6	ENSG00000181126	HLA-V	ENSG00000285571	AL513548.4	0
6:26678284-33117573	6	ENSG00000181126	HLA-V	ENSG00000219891	ZSCAN12P1	0.35
6:26678284-33117573	6	ENSG00000181126	HLA-V	ENSG00000233822	HIST1H2BN	0.17
6:26678284-33117573	6	ENSG00000181126	HLA-V	ENSG00000186470	BTN3A2	0
6:26678284-33117573	6	ENSG00000181126	HLA-V	ENSG00000242574	HLA-DMB	0
6:26678284-33117573	6	ENSG00000181126	HLA-V	ENSG00000225914	TSBP1-AS1	0
6:26678284-33117573	6	ENSG00000181126	HLA-V	ENSG00000206341	HLA-H	0
6:26678284-33117573	6	ENSG00000181126	HLA-V	ENSG00000213676	ATF6B	0
6:26678284-33117573	6	ENSG00000181126	HLA-V	ENSG00000196126	HLA-DRB1	0
6:26678284-33117573	6	ENSG00000181126	HLA-V	ENSG00000287966	AL590062.1	0
6:26678284-33117573	6	ENSG00000181126	HLA-V	ENSG00000197062	ZSCAN26	0.26
6:26678284-33117573	6	ENSG00000181126	HLA-V	ENSG00000206503	HLA-A	0
6:26678284-33117573	6	ENSG00000181126	HLA-V	ENSG00000231852	CYP21A2	0
6:26678284-33117573	6	ENSG00000181126	HLA-V	ENSG00000196812	ZSCAN16	0.03
6:26678284-33117573	6	ENSG00000181126	HLA-V	ENSG00000187987	ZSCAN23	0.12
6:26678284-33117573	6	ENSG00000181126	HLA-V	ENSG00000204560	DHX16	0.03
6:26678284-33117573	6	ENSG00000181126	HLA-V	ENSG00000204618	RNF39	0.01
6:26678284-33117573	6	ENSG00000181126	HLA-V	ENSG00000244731	C4A	0
6:26678284-33117573	6	ENSG00000181126	HLA-V	ENSG00000223865	HLA-DPB1	0
6:26678284-33117573	6	ENSG00000181126	HLA-V	ENSG00000235109	ZSCAN31	0.04
6:26678284-33117573	6	ENSG00000181126	HLA-V	ENSG00000204574	ABCF1	0.02
6:26678284-33117573	6	ENSG00000181126	HLA-V	ENSG00000112763	BTN2A1	0
6:26678284-33117573	6	ENSG00000181126	HLA-V	ENSG00000204564	C6orf136	0.03
6:26678284-33117573	6	ENSG00000181126	HLA-V	ENSG00000204267	TAP2	0
6:26678284-33117573	6	ENSG00000181126	HLA-V	ENSG00000250264	AL669918.1	0
6:26678284-33117573	6	ENSG00000181126	HLA-V	ENSG00000234127	TRIM26	0.01
6:26678284-33117573	6	ENSG00000181126	HLA-V	ENSG00000204623	ZNRD1ASP	0.01
6:26678284-33117573	6	ENSG00000181126	HLA-V	ENSG00000237988	OR2I1P	0.16
6:26678284-33117573	6	ENSG00000181126	HLA-V	ENSG00000273802	HIST1H2BG	0
6:26678284-33117573	6	ENSG00000285799	AL645929.3	ENSG00000241106	HLA-DOB	0
6:26678284-33117573	6	ENSG00000285799	AL645929.3	ENSG00000261584	AL513548.1	0
6:26678284-33117573	6	ENSG00000285799	AL645929.3	ENSG00000272501	AL662844.4	0.04
6:26678284-33117573	6	ENSG00000285799	AL645929.3	ENSG00000204520	MICA	0.09
6:26678284-33117573	6	ENSG00000285799	AL645929.3	ENSG00000204338	CYP21A1P	0
6:26678284-33117573	6	ENSG00000285799	AL645929.3	ENSG00000204428	LY6G5C	0.02
6:26678284-33117573	6	ENSG00000285799	AL645929.3	ENSG00000239257	RPL23AP1	0
6:26678284-33117573	6	ENSG00000285799	AL645929.3	ENSG00000214922	HLA-F-AS1	0
6:26678284-33117573	6	ENSG00000285799	AL645929.3	ENSG00000196735	HLA-DQA1	0
6:26678284-33117573	6	ENSG00000285799	AL645929.3	ENSG00000206344	HCG27	0.13
6:26678284-33117573	6	ENSG00000285799	AL645929.3	ENSG00000285571	AL513548.4	0
6:26678284-33117573	6	ENSG00000285799	AL645929.3	ENSG00000219891	ZSCAN12P1	0.06
6:26678284-33117573	6	ENSG00000285799	AL645929.3	ENSG00000233822	HIST1H2BN	0
6:26678284-33117573	6	ENSG00000285799	AL645929.3	ENSG00000186470	BTN3A2	0
6:26678284-33117573	6	ENSG00000285799	AL645929.3	ENSG00000242574	HLA-DMB	0
6:26678284-33117573	6	ENSG00000285799	AL645929.3	ENSG00000225914	TSBP1-AS1	0
6:26678284-33117573	6	ENSG00000285799	AL645929.3	ENSG00000206341	HLA-H	0
6:26678284-33117573	6	ENSG00000285799	AL645929.3	ENSG00000213676	ATF6B	0
6:26678284-33117573	6	ENSG00000285799	AL645929.3	ENSG00000196126	HLA-DRB1	0
6:26678284-33117573	6	ENSG00000285799	AL645929.3	ENSG00000287966	AL590062.1	0
6:26678284-33117573	6	ENSG00000285799	AL645929.3	ENSG00000197062	ZSCAN26	0.03
6:26678284-33117573	6	ENSG00000285799	AL645929.3	ENSG00000206503	HLA-A	0.15
6:26678284-33117573	6	ENSG00000285799	AL645929.3	ENSG00000231852	CYP21A2	0
6:26678284-33117573	6	ENSG00000285799	AL645929.3	ENSG00000196812	ZSCAN16	0.01
6:26678284-33117573	6	ENSG00000285799	AL645929.3	ENSG00000187987	ZSCAN23	0.04
6:26678284-33117573	6	ENSG00000285799	AL645929.3	ENSG00000204560	DHX16	0.06
6:26678284-33117573	6	ENSG00000285799	AL645929.3	ENSG00000204618	RNF39	0.08
6:26678284-33117573	6	ENSG00000285799	AL645929.3	ENSG00000244731	C4A	0
6:26678284-33117573	6	ENSG00000285799	AL645929.3	ENSG00000223865	HLA-DPB1	0
6:26678284-33117573	6	ENSG00000285799	AL645929.3	ENSG00000235109	ZSCAN31	0.04
6:26678284-33117573	6	ENSG00000285799	AL645929.3	ENSG00000204574	ABCF1	0.05
6:26678284-33117573	6	ENSG00000285799	AL645929.3	ENSG00000112763	BTN2A1	0
6:26678284-33117573	6	ENSG00000285799	AL645929.3	ENSG00000204564	C6orf136	0.04
6:26678284-33117573	6	ENSG00000285799	AL645929.3	ENSG00000204267	TAP2	0
6:26678284-33117573	6	ENSG00000285799	AL645929.3	ENSG00000250264	AL669918.1	0
6:26678284-33117573	6	ENSG00000285799	AL645929.3	ENSG00000234127	TRIM26	0.01
6:26678284-33117573	6	ENSG00000285799	AL645929.3	ENSG00000204623	ZNRD1ASP	0
6:26678284-33117573	6	ENSG00000285799	AL645929.3	ENSG00000237988	OR2I1P	0.01
6:26678284-33117573	6	ENSG00000285799	AL645929.3	ENSG00000273802	HIST1H2BG	0
6:26678284-33117573	6	ENSG00000241106	HLA-DOB	ENSG00000261584	AL513548.1	0
6:26678284-33117573	6	ENSG00000241106	HLA-DOB	ENSG00000272501	AL662844.4	0.09
6:26678284-33117573	6	ENSG00000241106	HLA-DOB	ENSG00000204520	MICA	0.19
6:26678284-33117573	6	ENSG00000241106	HLA-DOB	ENSG00000204338	CYP21A1P	0
6:26678284-33117573	6	ENSG00000241106	HLA-DOB	ENSG00000204428	LY6G5C	0
6:26678284-33117573	6	ENSG00000241106	HLA-DOB	ENSG00000239257	RPL23AP1	0
6:26678284-33117573	6	ENSG00000241106	HLA-DOB	ENSG00000214922	HLA-F-AS1	0
6:26678284-33117573	6	ENSG00000241106	HLA-DOB	ENSG00000196735	HLA-DQA1	0
6:26678284-33117573	6	ENSG00000241106	HLA-DOB	ENSG00000206344	HCG27	0.07
6:26678284-33117573	6	ENSG00000241106	HLA-DOB	ENSG00000285571	AL513548.4	0
6:26678284-33117573	6	ENSG00000241106	HLA-DOB	ENSG00000219891	ZSCAN12P1	0
6:26678284-33117573	6	ENSG00000241106	HLA-DOB	ENSG00000233822	HIST1H2BN	0
6:26678284-33117573	6	ENSG00000241106	HLA-DOB	ENSG00000186470	BTN3A2	0
6:26678284-33117573	6	ENSG00000241106	HLA-DOB	ENSG00000242574	HLA-DMB	0.01
6:26678284-33117573	6	ENSG00000241106	HLA-DOB	ENSG00000225914	TSBP1-AS1	0
6:26678284-33117573	6	ENSG00000241106	HLA-DOB	ENSG00000206341	HLA-H	0
6:26678284-33117573	6	ENSG00000241106	HLA-DOB	ENSG00000213676	ATF6B	0
6:26678284-33117573	6	ENSG00000241106	HLA-DOB	ENSG00000196126	HLA-DRB1	0
6:26678284-33117573	6	ENSG00000241106	HLA-DOB	ENSG00000287966	AL590062.1	0
6:26678284-33117573	6	ENSG00000241106	HLA-DOB	ENSG00000197062	ZSCAN26	0
6:26678284-33117573	6	ENSG00000241106	HLA-DOB	ENSG00000206503	HLA-A	0
6:26678284-33117573	6	ENSG00000241106	HLA-DOB	ENSG00000231852	CYP21A2	0
6:26678284-33117573	6	ENSG00000241106	HLA-DOB	ENSG00000196812	ZSCAN16	0
6:26678284-33117573	6	ENSG00000241106	HLA-DOB	ENSG00000187987	ZSCAN23	0
6:26678284-33117573	6	ENSG00000241106	HLA-DOB	ENSG00000204560	DHX16	0
6:26678284-33117573	6	ENSG00000241106	HLA-DOB	ENSG00000204618	RNF39	0
6:26678284-33117573	6	ENSG00000241106	HLA-DOB	ENSG00000244731	C4A	0.01
6:26678284-33117573	6	ENSG00000241106	HLA-DOB	ENSG00000223865	HLA-DPB1	0
6:26678284-33117573	6	ENSG00000241106	HLA-DOB	ENSG00000235109	ZSCAN31	0
6:26678284-33117573	6	ENSG00000241106	HLA-DOB	ENSG00000204574	ABCF1	0
6:26678284-33117573	6	ENSG00000241106	HLA-DOB	ENSG00000112763	BTN2A1	0
6:26678284-33117573	6	ENSG00000241106	HLA-DOB	ENSG00000204564	C6orf136	0
6:26678284-33117573	6	ENSG00000241106	HLA-DOB	ENSG00000204267	TAP2	0.57
6:26678284-33117573	6	ENSG00000241106	HLA-DOB	ENSG00000250264	AL669918.1	0.01
6:26678284-33117573	6	ENSG00000241106	HLA-DOB	ENSG00000234127	TRIM26	0
6:26678284-33117573	6	ENSG00000241106	HLA-DOB	ENSG00000204623	ZNRD1ASP	0
6:26678284-33117573	6	ENSG00000241106	HLA-DOB	ENSG00000237988	OR2I1P	0
6:26678284-33117573	6	ENSG00000241106	HLA-DOB	ENSG00000273802	HIST1H2BG	0
6:26678284-33117573	6	ENSG00000261584	AL513548.1	ENSG00000272501	AL662844.4	0
6:26678284-33117573	6	ENSG00000261584	AL513548.1	ENSG00000204520	MICA	0
6:26678284-33117573	6	ENSG00000261584	AL513548.1	ENSG00000204338	CYP21A1P	0
6:26678284-33117573	6	ENSG00000261584	AL513548.1	ENSG00000204428	LY6G5C	0
6:26678284-33117573	6	ENSG00000261584	AL513548.1	ENSG00000239257	RPL23AP1	0
6:26678284-33117573	6	ENSG00000261584	AL513548.1	ENSG00000214922	HLA-F-AS1	0
6:26678284-33117573	6	ENSG00000261584	AL513548.1	ENSG00000196735	HLA-DQA1	0
6:26678284-33117573	6	ENSG00000261584	AL513548.1	ENSG00000206344	HCG27	0
6:26678284-33117573	6	ENSG00000261584	AL513548.1	ENSG00000285571	AL513548.4	0.89
6:26678284-33117573	6	ENSG00000261584	AL513548.1	ENSG00000219891	ZSCAN12P1	0.01
6:26678284-33117573	6	ENSG00000261584	AL513548.1	ENSG00000233822	HIST1H2BN	0.04
6:26678284-33117573	6	ENSG00000261584	AL513548.1	ENSG00000186470	BTN3A2	0
6:26678284-33117573	6	ENSG00000261584	AL513548.1	ENSG00000242574	HLA-DMB	0
6:26678284-33117573	6	ENSG00000261584	AL513548.1	ENSG00000225914	TSBP1-AS1	0
6:26678284-33117573	6	ENSG00000261584	AL513548.1	ENSG00000206341	HLA-H	0
6:26678284-33117573	6	ENSG00000261584	AL513548.1	ENSG00000213676	ATF6B	0
6:26678284-33117573	6	ENSG00000261584	AL513548.1	ENSG00000196126	HLA-DRB1	0
6:26678284-33117573	6	ENSG00000261584	AL513548.1	ENSG00000287966	AL590062.1	0.21
6:26678284-33117573	6	ENSG00000261584	AL513548.1	ENSG00000197062	ZSCAN26	0.02
6:26678284-33117573	6	ENSG00000261584	AL513548.1	ENSG00000206503	HLA-A	0
6:26678284-33117573	6	ENSG00000261584	AL513548.1	ENSG00000231852	CYP21A2	0
6:26678284-33117573	6	ENSG00000261584	AL513548.1	ENSG00000196812	ZSCAN16	0.07
6:26678284-33117573	6	ENSG00000261584	AL513548.1	ENSG00000187987	ZSCAN23	0.01
6:26678284-33117573	6	ENSG00000261584	AL513548.1	ENSG00000204560	DHX16	0
6:26678284-33117573	6	ENSG00000261584	AL513548.1	ENSG00000204618	RNF39	0
6:26678284-33117573	6	ENSG00000261584	AL513548.1	ENSG00000244731	C4A	0
6:26678284-33117573	6	ENSG00000261584	AL513548.1	ENSG00000223865	HLA-DPB1	0
6:26678284-33117573	6	ENSG00000261584	AL513548.1	ENSG00000235109	ZSCAN31	0.01
6:26678284-33117573	6	ENSG00000261584	AL513548.1	ENSG00000204574	ABCF1	0
6:26678284-33117573	6	ENSG00000261584	AL513548.1	ENSG00000112763	BTN2A1	0.01
6:26678284-33117573	6	ENSG00000261584	AL513548.1	ENSG00000204564	C6orf136	0
6:26678284-33117573	6	ENSG00000261584	AL513548.1	ENSG00000204267	TAP2	0
6:26678284-33117573	6	ENSG00000261584	AL513548.1	ENSG00000250264	AL669918.1	0
6:26678284-33117573	6	ENSG00000261584	AL513548.1	ENSG00000234127	TRIM26	0
6:26678284-33117573	6	ENSG00000261584	AL513548.1	ENSG00000204623	ZNRD1ASP	0
6:26678284-33117573	6	ENSG00000261584	AL513548.1	ENSG00000237988	OR2I1P	0
6:26678284-33117573	6	ENSG00000261584	AL513548.1	ENSG00000273802	HIST1H2BG	0.51
6:26678284-33117573	6	ENSG00000272501	AL662844.4	ENSG00000204520	MICA	0
6:26678284-33117573	6	ENSG00000272501	AL662844.4	ENSG00000204338	CYP21A1P	0
6:26678284-33117573	6	ENSG00000272501	AL662844.4	ENSG00000204428	LY6G5C	0
6:26678284-33117573	6	ENSG00000272501	AL662844.4	ENSG00000239257	RPL23AP1	0.07
6:26678284-33117573	6	ENSG00000272501	AL662844.4	ENSG00000214922	HLA-F-AS1	0.04
6:26678284-33117573	6	ENSG00000272501	AL662844.4	ENSG00000196735	HLA-DQA1	0.03
6:26678284-33117573	6	ENSG00000272501	AL662844.4	ENSG00000206344	HCG27	0
6:26678284-33117573	6	ENSG00000272501	AL662844.4	ENSG00000285571	AL513548.4	0
6:26678284-33117573	6	ENSG00000272501	AL662844.4	ENSG00000219891	ZSCAN12P1	0
6:26678284-33117573	6	ENSG00000272501	AL662844.4	ENSG00000233822	HIST1H2BN	0
6:26678284-33117573	6	ENSG00000272501	AL662844.4	ENSG00000186470	BTN3A2	0
6:26678284-33117573	6	ENSG00000272501	AL662844.4	ENSG00000242574	HLA-DMB	0.01
6:26678284-33117573	6	ENSG00000272501	AL662844.4	ENSG00000225914	TSBP1-AS1	0.01
6:26678284-33117573	6	ENSG00000272501	AL662844.4	ENSG00000206341	HLA-H	0.04
6:26678284-33117573	6	ENSG00000272501	AL662844.4	ENSG00000213676	ATF6B	0
6:26678284-33117573	6	ENSG00000272501	AL662844.4	ENSG00000196126	HLA-DRB1	0.12
6:26678284-33117573	6	ENSG00000272501	AL662844.4	ENSG00000287966	AL590062.1	0
6:26678284-33117573	6	ENSG00000272501	AL662844.4	ENSG00000197062	ZSCAN26	0
6:26678284-33117573	6	ENSG00000272501	AL662844.4	ENSG00000206503	HLA-A	0.03
6:26678284-33117573	6	ENSG00000272501	AL662844.4	ENSG00000231852	CYP21A2	0
6:26678284-33117573	6	ENSG00000272501	AL662844.4	ENSG00000196812	ZSCAN16	0
6:26678284-33117573	6	ENSG00000272501	AL662844.4	ENSG00000187987	ZSCAN23	0
6:26678284-33117573	6	ENSG00000272501	AL662844.4	ENSG00000204560	DHX16	0.04
6:26678284-33117573	6	ENSG00000272501	AL662844.4	ENSG00000204618	RNF39	0.06
6:26678284-33117573	6	ENSG00000272501	AL662844.4	ENSG00000244731	C4A	0.01
6:26678284-33117573	6	ENSG00000272501	AL662844.4	ENSG00000223865	HLA-DPB1	0
6:26678284-33117573	6	ENSG00000272501	AL662844.4	ENSG00000235109	ZSCAN31	0
6:26678284-33117573	6	ENSG00000272501	AL662844.4	ENSG00000204574	ABCF1	0.03
6:26678284-33117573	6	ENSG00000272501	AL662844.4	ENSG00000112763	BTN2A1	0
6:26678284-33117573	6	ENSG00000272501	AL662844.4	ENSG00000204564	C6orf136	0.02
6:26678284-33117573	6	ENSG00000272501	AL662844.4	ENSG00000204267	TAP2	0.01
6:26678284-33117573	6	ENSG00000272501	AL662844.4	ENSG00000250264	AL669918.1	0.02
6:26678284-33117573	6	ENSG00000272501	AL662844.4	ENSG00000234127	TRIM26	0.01
6:26678284-33117573	6	ENSG00000272501	AL662844.4	ENSG00000204623	ZNRD1ASP	0.04
6:26678284-33117573	6	ENSG00000272501	AL662844.4	ENSG00000237988	OR2I1P	0.02
6:26678284-33117573	6	ENSG00000272501	AL662844.4	ENSG00000273802	HIST1H2BG	0
6:26678284-33117573	6	ENSG00000204520	MICA	ENSG00000204338	CYP21A1P	0
6:26678284-33117573	6	ENSG00000204520	MICA	ENSG00000204428	LY6G5C	0
6:26678284-33117573	6	ENSG00000204520	MICA	ENSG00000239257	RPL23AP1	0.04
6:26678284-33117573	6	ENSG00000204520	MICA	ENSG00000214922	HLA-F-AS1	0.14
6:26678284-33117573	6	ENSG00000204520	MICA	ENSG00000196735	HLA-DQA1	0.08
6:26678284-33117573	6	ENSG00000204520	MICA	ENSG00000206344	HCG27	0
6:26678284-33117573	6	ENSG00000204520	MICA	ENSG00000285571	AL513548.4	0
6:26678284-33117573	6	ENSG00000204520	MICA	ENSG00000219891	ZSCAN12P1	0
6:26678284-33117573	6	ENSG00000204520	MICA	ENSG00000233822	HIST1H2BN	0
6:26678284-33117573	6	ENSG00000204520	MICA	ENSG00000186470	BTN3A2	0
6:26678284-33117573	6	ENSG00000204520	MICA	ENSG00000242574	HLA-DMB	0.03
6:26678284-33117573	6	ENSG00000204520	MICA	ENSG00000225914	TSBP1-AS1	0
6:26678284-33117573	6	ENSG00000204520	MICA	ENSG00000206341	HLA-H	0.05
6:26678284-33117573	6	ENSG00000204520	MICA	ENSG00000213676	ATF6B	0
6:26678284-33117573	6	ENSG00000204520	MICA	ENSG00000196126	HLA-DRB1	0.06
6:26678284-33117573	6	ENSG00000204520	MICA	ENSG00000287966	AL590062.1	0
6:26678284-33117573	6	ENSG00000204520	MICA	ENSG00000197062	ZSCAN26	0
6:26678284-33117573	6	ENSG00000204520	MICA	ENSG00000206503	HLA-A	0.04
6:26678284-33117573	6	ENSG00000204520	MICA	ENSG00000231852	CYP21A2	0
6:26678284-33117573	6	ENSG00000204520	MICA	ENSG00000196812	ZSCAN16	0
6:26678284-33117573	6	ENSG00000204520	MICA	ENSG00000187987	ZSCAN23	0
6:26678284-33117573	6	ENSG00000204520	MICA	ENSG00000204560	DHX16	0.03
6:26678284-33117573	6	ENSG00000204520	MICA	ENSG00000204618	RNF39	0.04
6:26678284-33117573	6	ENSG00000204520	MICA	ENSG00000244731	C4A	0.01
6:26678284-33117573	6	ENSG00000204520	MICA	ENSG00000223865	HLA-DPB1	0.02
6:26678284-33117573	6	ENSG00000204520	MICA	ENSG00000235109	ZSCAN31	0
6:26678284-33117573	6	ENSG00000204520	MICA	ENSG00000204574	ABCF1	0.04
6:26678284-33117573	6	ENSG00000204520	MICA	ENSG00000112763	BTN2A1	0
6:26678284-33117573	6	ENSG00000204520	MICA	ENSG00000204564	C6orf136	0.05
6:26678284-33117573	6	ENSG00000204520	MICA	ENSG00000204267	TAP2	0.04
6:26678284-33117573	6	ENSG00000204520	MICA	ENSG00000250264	AL669918.1	0.05
6:26678284-33117573	6	ENSG00000204520	MICA	ENSG00000234127	TRIM26	0.04
6:26678284-33117573	6	ENSG00000204520	MICA	ENSG00000204623	ZNRD1ASP	0.05
6:26678284-33117573	6	ENSG00000204520	MICA	ENSG00000237988	OR2I1P	0.01
6:26678284-33117573	6	ENSG00000204520	MICA	ENSG00000273802	HIST1H2BG	0
6:26678284-33117573	6	ENSG00000204338	CYP21A1P	ENSG00000204428	LY6G5C	0
6:26678284-33117573	6	ENSG00000204338	CYP21A1P	ENSG00000239257	RPL23AP1	0
6:26678284-33117573	6	ENSG00000204338	CYP21A1P	ENSG00000214922	HLA-F-AS1	0
6:26678284-33117573	6	ENSG00000204338	CYP21A1P	ENSG00000196735	HLA-DQA1	0
6:26678284-33117573	6	ENSG00000204338	CYP21A1P	ENSG00000206344	HCG27	0
6:26678284-33117573	6	ENSG00000204338	CYP21A1P	ENSG00000285571	AL513548.4	0
6:26678284-33117573	6	ENSG00000204338	CYP21A1P	ENSG00000219891	ZSCAN12P1	0
6:26678284-33117573	6	ENSG00000204338	CYP21A1P	ENSG00000233822	HIST1H2BN	0
6:26678284-33117573	6	ENSG00000204338	CYP21A1P	ENSG00000186470	BTN3A2	0
6:26678284-33117573	6	ENSG00000204338	CYP21A1P	ENSG00000242574	HLA-DMB	0.01
6:26678284-33117573	6	ENSG00000204338	CYP21A1P	ENSG00000225914	TSBP1-AS1	0
6:26678284-33117573	6	ENSG00000204338	CYP21A1P	ENSG00000206341	HLA-H	0
6:26678284-33117573	6	ENSG00000204338	CYP21A1P	ENSG00000213676	ATF6B	0.96
6:26678284-33117573	6	ENSG00000204338	CYP21A1P	ENSG00000196126	HLA-DRB1	0
6:26678284-33117573	6	ENSG00000204338	CYP21A1P	ENSG00000287966	AL590062.1	0
6:26678284-33117573	6	ENSG00000204338	CYP21A1P	ENSG00000197062	ZSCAN26	0
6:26678284-33117573	6	ENSG00000204338	CYP21A1P	ENSG00000206503	HLA-A	0
6:26678284-33117573	6	ENSG00000204338	CYP21A1P	ENSG00000231852	CYP21A2	0.86
6:26678284-33117573	6	ENSG00000204338	CYP21A1P	ENSG00000196812	ZSCAN16	0
6:26678284-33117573	6	ENSG00000204338	CYP21A1P	ENSG00000187987	ZSCAN23	0
6:26678284-33117573	6	ENSG00000204338	CYP21A1P	ENSG00000204560	DHX16	0.03
6:26678284-33117573	6	ENSG00000204338	CYP21A1P	ENSG00000204618	RNF39	0.01
6:26678284-33117573	6	ENSG00000204338	CYP21A1P	ENSG00000244731	C4A	0.01
6:26678284-33117573	6	ENSG00000204338	CYP21A1P	ENSG00000223865	HLA-DPB1	0.03
6:26678284-33117573	6	ENSG00000204338	CYP21A1P	ENSG00000235109	ZSCAN31	0
6:26678284-33117573	6	ENSG00000204338	CYP21A1P	ENSG00000204574	ABCF1	0.03
6:26678284-33117573	6	ENSG00000204338	CYP21A1P	ENSG00000112763	BTN2A1	0
6:26678284-33117573	6	ENSG00000204338	CYP21A1P	ENSG00000204564	C6orf136	0.03
6:26678284-33117573	6	ENSG00000204338	CYP21A1P	ENSG00000204267	TAP2	0.01
6:26678284-33117573	6	ENSG00000204338	CYP21A1P	ENSG00000250264	AL669918.1	0
6:26678284-33117573	6	ENSG00000204338	CYP21A1P	ENSG00000234127	TRIM26	0.02
6:26678284-33117573	6	ENSG00000204338	CYP21A1P	ENSG00000204623	ZNRD1ASP	0
6:26678284-33117573	6	ENSG00000204338	CYP21A1P	ENSG00000237988	OR2I1P	0
6:26678284-33117573	6	ENSG00000204338	CYP21A1P	ENSG00000273802	HIST1H2BG	0
6:26678284-33117573	6	ENSG00000204428	LY6G5C	ENSG00000239257	RPL23AP1	0
6:26678284-33117573	6	ENSG00000204428	LY6G5C	ENSG00000214922	HLA-F-AS1	0
6:26678284-33117573	6	ENSG00000204428	LY6G5C	ENSG00000196735	HLA-DQA1	0
6:26678284-33117573	6	ENSG00000204428	LY6G5C	ENSG00000206344	HCG27	0
6:26678284-33117573	6	ENSG00000204428	LY6G5C	ENSG00000285571	AL513548.4	0
6:26678284-33117573	6	ENSG00000204428	LY6G5C	ENSG00000219891	ZSCAN12P1	0
6:26678284-33117573	6	ENSG00000204428	LY6G5C	ENSG00000233822	HIST1H2BN	0
6:26678284-33117573	6	ENSG00000204428	LY6G5C	ENSG00000186470	BTN3A2	0
6:26678284-33117573	6	ENSG00000204428	LY6G5C	ENSG00000242574	HLA-DMB	0.03
6:26678284-33117573	6	ENSG00000204428	LY6G5C	ENSG00000225914	TSBP1-AS1	0
6:26678284-33117573	6	ENSG00000204428	LY6G5C	ENSG00000206341	HLA-H	0.02
6:26678284-33117573	6	ENSG00000204428	LY6G5C	ENSG00000213676	ATF6B	0
6:26678284-33117573	6	ENSG00000204428	LY6G5C	ENSG00000196126	HLA-DRB1	0
6:26678284-33117573	6	ENSG00000204428	LY6G5C	ENSG00000287966	AL590062.1	0
6:26678284-33117573	6	ENSG00000204428	LY6G5C	ENSG00000197062	ZSCAN26	0
6:26678284-33117573	6	ENSG00000204428	LY6G5C	ENSG00000206503	HLA-A	0.01
6:26678284-33117573	6	ENSG00000204428	LY6G5C	ENSG00000231852	CYP21A2	0
6:26678284-33117573	6	ENSG00000204428	LY6G5C	ENSG00000196812	ZSCAN16	0
6:26678284-33117573	6	ENSG00000204428	LY6G5C	ENSG00000187987	ZSCAN23	0
6:26678284-33117573	6	ENSG00000204428	LY6G5C	ENSG00000204560	DHX16	0.26
6:26678284-33117573	6	ENSG00000204428	LY6G5C	ENSG00000204618	RNF39	0.02
6:26678284-33117573	6	ENSG00000204428	LY6G5C	ENSG00000244731	C4A	0.01
6:26678284-33117573	6	ENSG00000204428	LY6G5C	ENSG00000223865	HLA-DPB1	0.03
6:26678284-33117573	6	ENSG00000204428	LY6G5C	ENSG00000235109	ZSCAN31	0
6:26678284-33117573	6	ENSG00000204428	LY6G5C	ENSG00000204574	ABCF1	0.03
6:26678284-33117573	6	ENSG00000204428	LY6G5C	ENSG00000112763	BTN2A1	0
6:26678284-33117573	6	ENSG00000204428	LY6G5C	ENSG00000204564	C6orf136	0.02
6:26678284-33117573	6	ENSG00000204428	LY6G5C	ENSG00000204267	TAP2	0.02
6:26678284-33117573	6	ENSG00000204428	LY6G5C	ENSG00000250264	AL669918.1	0.01
6:26678284-33117573	6	ENSG00000204428	LY6G5C	ENSG00000234127	TRIM26	0.03
6:26678284-33117573	6	ENSG00000204428	LY6G5C	ENSG00000204623	ZNRD1ASP	0.01
6:26678284-33117573	6	ENSG00000204428	LY6G5C	ENSG00000237988	OR2I1P	0
6:26678284-33117573	6	ENSG00000204428	LY6G5C	ENSG00000273802	HIST1H2BG	0
6:26678284-33117573	6	ENSG00000239257	RPL23AP1	ENSG00000214922	HLA-F-AS1	0.42
6:26678284-33117573	6	ENSG00000239257	RPL23AP1	ENSG00000196735	HLA-DQA1	0
6:26678284-33117573	6	ENSG00000239257	RPL23AP1	ENSG00000206344	HCG27	0.04
6:26678284-33117573	6	ENSG00000239257	RPL23AP1	ENSG00000285571	AL513548.4	0
6:26678284-33117573	6	ENSG00000239257	RPL23AP1	ENSG00000219891	ZSCAN12P1	0.06
6:26678284-33117573	6	ENSG00000239257	RPL23AP1	ENSG00000233822	HIST1H2BN	0.02
6:26678284-33117573	6	ENSG00000239257	RPL23AP1	ENSG00000186470	BTN3A2	0
6:26678284-33117573	6	ENSG00000239257	RPL23AP1	ENSG00000242574	HLA-DMB	0
6:26678284-33117573	6	ENSG00000239257	RPL23AP1	ENSG00000225914	TSBP1-AS1	0
6:26678284-33117573	6	ENSG00000239257	RPL23AP1	ENSG00000206341	HLA-H	0.08
6:26678284-33117573	6	ENSG00000239257	RPL23AP1	ENSG00000213676	ATF6B	0
6:26678284-33117573	6	ENSG00000239257	RPL23AP1	ENSG00000196126	HLA-DRB1	0
6:26678284-33117573	6	ENSG00000239257	RPL23AP1	ENSG00000287966	AL590062.1	0
6:26678284-33117573	6	ENSG00000239257	RPL23AP1	ENSG00000197062	ZSCAN26	0.02
6:26678284-33117573	6	ENSG00000239257	RPL23AP1	ENSG00000206503	HLA-A	0
6:26678284-33117573	6	ENSG00000239257	RPL23AP1	ENSG00000231852	CYP21A2	0
6:26678284-33117573	6	ENSG00000239257	RPL23AP1	ENSG00000196812	ZSCAN16	0.01
6:26678284-33117573	6	ENSG00000239257	RPL23AP1	ENSG00000187987	ZSCAN23	0.03
6:26678284-33117573	6	ENSG00000239257	RPL23AP1	ENSG00000204560	DHX16	0.04
6:26678284-33117573	6	ENSG00000239257	RPL23AP1	ENSG00000204618	RNF39	0.01
6:26678284-33117573	6	ENSG00000239257	RPL23AP1	ENSG00000244731	C4A	0
6:26678284-33117573	6	ENSG00000239257	RPL23AP1	ENSG00000223865	HLA-DPB1	0
6:26678284-33117573	6	ENSG00000239257	RPL23AP1	ENSG00000235109	ZSCAN31	0.03
6:26678284-33117573	6	ENSG00000239257	RPL23AP1	ENSG00000204574	ABCF1	0.02
6:26678284-33117573	6	ENSG00000239257	RPL23AP1	ENSG00000112763	BTN2A1	0
6:26678284-33117573	6	ENSG00000239257	RPL23AP1	ENSG00000204564	C6orf136	0.03
6:26678284-33117573	6	ENSG00000239257	RPL23AP1	ENSG00000204267	TAP2	0
6:26678284-33117573	6	ENSG00000239257	RPL23AP1	ENSG00000250264	AL669918.1	0
6:26678284-33117573	6	ENSG00000239257	RPL23AP1	ENSG00000234127	TRIM26	0
6:26678284-33117573	6	ENSG00000239257	RPL23AP1	ENSG00000204623	ZNRD1ASP	0.03
6:26678284-33117573	6	ENSG00000239257	RPL23AP1	ENSG00000237988	OR2I1P	0.54
6:26678284-33117573	6	ENSG00000239257	RPL23AP1	ENSG00000273802	HIST1H2BG	0
6:26678284-33117573	6	ENSG00000214922	HLA-F-AS1	ENSG00000196735	HLA-DQA1	0
6:26678284-33117573	6	ENSG00000214922	HLA-F-AS1	ENSG00000206344	HCG27	0.04
6:26678284-33117573	6	ENSG00000214922	HLA-F-AS1	ENSG00000285571	AL513548.4	0
6:26678284-33117573	6	ENSG00000214922	HLA-F-AS1	ENSG00000219891	ZSCAN12P1	0.04
6:26678284-33117573	6	ENSG00000214922	HLA-F-AS1	ENSG00000233822	HIST1H2BN	0.14
6:26678284-33117573	6	ENSG00000214922	HLA-F-AS1	ENSG00000186470	BTN3A2	0
6:26678284-33117573	6	ENSG00000214922	HLA-F-AS1	ENSG00000242574	HLA-DMB	0
6:26678284-33117573	6	ENSG00000214922	HLA-F-AS1	ENSG00000225914	TSBP1-AS1	0
6:26678284-33117573	6	ENSG00000214922	HLA-F-AS1	ENSG00000206341	HLA-H	0.38
6:26678284-33117573	6	ENSG00000214922	HLA-F-AS1	ENSG00000213676	ATF6B	0
6:26678284-33117573	6	ENSG00000214922	HLA-F-AS1	ENSG00000196126	HLA-DRB1	0
6:26678284-33117573	6	ENSG00000214922	HLA-F-AS1	ENSG00000287966	AL590062.1	0
6:26678284-33117573	6	ENSG00000214922	HLA-F-AS1	ENSG00000197062	ZSCAN26	0.25
6:26678284-33117573	6	ENSG00000214922	HLA-F-AS1	ENSG00000206503	HLA-A	0
6:26678284-33117573	6	ENSG00000214922	HLA-F-AS1	ENSG00000231852	CYP21A2	0
6:26678284-33117573	6	ENSG00000214922	HLA-F-AS1	ENSG00000196812	ZSCAN16	0.04
6:26678284-33117573	6	ENSG00000214922	HLA-F-AS1	ENSG00000187987	ZSCAN23	0.08
6:26678284-33117573	6	ENSG00000214922	HLA-F-AS1	ENSG00000204560	DHX16	0.02
6:26678284-33117573	6	ENSG00000214922	HLA-F-AS1	ENSG00000204618	RNF39	0.02
6:26678284-33117573	6	ENSG00000214922	HLA-F-AS1	ENSG00000244731	C4A	0
6:26678284-33117573	6	ENSG00000214922	HLA-F-AS1	ENSG00000223865	HLA-DPB1	0
6:26678284-33117573	6	ENSG00000214922	HLA-F-AS1	ENSG00000235109	ZSCAN31	0.03
6:26678284-33117573	6	ENSG00000214922	HLA-F-AS1	ENSG00000204574	ABCF1	0.03
6:26678284-33117573	6	ENSG00000214922	HLA-F-AS1	ENSG00000112763	BTN2A1	0
6:26678284-33117573	6	ENSG00000214922	HLA-F-AS1	ENSG00000204564	C6orf136	0.03
6:26678284-33117573	6	ENSG00000214922	HLA-F-AS1	ENSG00000204267	TAP2	0
6:26678284-33117573	6	ENSG00000214922	HLA-F-AS1	ENSG00000250264	AL669918.1	0
6:26678284-33117573	6	ENSG00000214922	HLA-F-AS1	ENSG00000234127	TRIM26	0.01
6:26678284-33117573	6	ENSG00000214922	HLA-F-AS1	ENSG00000204623	ZNRD1ASP	0.01
6:26678284-33117573	6	ENSG00000214922	HLA-F-AS1	ENSG00000237988	OR2I1P	0.45
6:26678284-33117573	6	ENSG00000214922	HLA-F-AS1	ENSG00000273802	HIST1H2BG	0
6:26678284-33117573	6	ENSG00000196735	HLA-DQA1	ENSG00000206344	HCG27	0.06
6:26678284-33117573	6	ENSG00000196735	HLA-DQA1	ENSG00000285571	AL513548.4	0
6:26678284-33117573	6	ENSG00000196735	HLA-DQA1	ENSG00000219891	ZSCAN12P1	0
6:26678284-33117573	6	ENSG00000196735	HLA-DQA1	ENSG00000233822	HIST1H2BN	0
6:26678284-33117573	6	ENSG00000196735	HLA-DQA1	ENSG00000186470	BTN3A2	0
6:26678284-33117573	6	ENSG00000196735	HLA-DQA1	ENSG00000242574	HLA-DMB	0.01
6:26678284-33117573	6	ENSG00000196735	HLA-DQA1	ENSG00000225914	TSBP1-AS1	0
6:26678284-33117573	6	ENSG00000196735	HLA-DQA1	ENSG00000206341	HLA-H	0
6:26678284-33117573	6	ENSG00000196735	HLA-DQA1	ENSG00000213676	ATF6B	0
6:26678284-33117573	6	ENSG00000196735	HLA-DQA1	ENSG00000196126	HLA-DRB1	0.65
6:26678284-33117573	6	ENSG00000196735	HLA-DQA1	ENSG00000287966	AL590062.1	0
6:26678284-33117573	6	ENSG00000196735	HLA-DQA1	ENSG00000197062	ZSCAN26	0
6:26678284-33117573	6	ENSG00000196735	HLA-DQA1	ENSG00000206503	HLA-A	0
6:26678284-33117573	6	ENSG00000196735	HLA-DQA1	ENSG00000231852	CYP21A2	0
6:26678284-33117573	6	ENSG00000196735	HLA-DQA1	ENSG00000196812	ZSCAN16	0
6:26678284-33117573	6	ENSG00000196735	HLA-DQA1	ENSG00000187987	ZSCAN23	0
6:26678284-33117573	6	ENSG00000196735	HLA-DQA1	ENSG00000204560	DHX16	0
6:26678284-33117573	6	ENSG00000196735	HLA-DQA1	ENSG00000204618	RNF39	0
6:26678284-33117573	6	ENSG00000196735	HLA-DQA1	ENSG00000244731	C4A	0.01
6:26678284-33117573	6	ENSG00000196735	HLA-DQA1	ENSG00000223865	HLA-DPB1	0
6:26678284-33117573	6	ENSG00000196735	HLA-DQA1	ENSG00000235109	ZSCAN31	0
6:26678284-33117573	6	ENSG00000196735	HLA-DQA1	ENSG00000204574	ABCF1	0
6:26678284-33117573	6	ENSG00000196735	HLA-DQA1	ENSG00000112763	BTN2A1	0
6:26678284-33117573	6	ENSG00000196735	HLA-DQA1	ENSG00000204564	C6orf136	0
6:26678284-33117573	6	ENSG00000196735	HLA-DQA1	ENSG00000204267	TAP2	0.01
6:26678284-33117573	6	ENSG00000196735	HLA-DQA1	ENSG00000250264	AL669918.1	0
6:26678284-33117573	6	ENSG00000196735	HLA-DQA1	ENSG00000234127	TRIM26	0
6:26678284-33117573	6	ENSG00000196735	HLA-DQA1	ENSG00000204623	ZNRD1ASP	0
6:26678284-33117573	6	ENSG00000196735	HLA-DQA1	ENSG00000237988	OR2I1P	0
6:26678284-33117573	6	ENSG00000196735	HLA-DQA1	ENSG00000273802	HIST1H2BG	0
6:26678284-33117573	6	ENSG00000206344	HCG27	ENSG00000285571	AL513548.4	0
6:26678284-33117573	6	ENSG00000206344	HCG27	ENSG00000219891	ZSCAN12P1	0
6:26678284-33117573	6	ENSG00000206344	HCG27	ENSG00000233822	HIST1H2BN	0
6:26678284-33117573	6	ENSG00000206344	HCG27	ENSG00000186470	BTN3A2	0
6:26678284-33117573	6	ENSG00000206344	HCG27	ENSG00000242574	HLA-DMB	0.02
6:26678284-33117573	6	ENSG00000206344	HCG27	ENSG00000225914	TSBP1-AS1	0.01
6:26678284-33117573	6	ENSG00000206344	HCG27	ENSG00000206341	HLA-H	0.04
6:26678284-33117573	6	ENSG00000206344	HCG27	ENSG00000213676	ATF6B	0
6:26678284-33117573	6	ENSG00000206344	HCG27	ENSG00000196126	HLA-DRB1	0.14
6:26678284-33117573	6	ENSG00000206344	HCG27	ENSG00000287966	AL590062.1	0
6:26678284-33117573	6	ENSG00000206344	HCG27	ENSG00000197062	ZSCAN26	0
6:26678284-33117573	6	ENSG00000206344	HCG27	ENSG00000206503	HLA-A	0.04
6:26678284-33117573	6	ENSG00000206344	HCG27	ENSG00000231852	CYP21A2	0
6:26678284-33117573	6	ENSG00000206344	HCG27	ENSG00000196812	ZSCAN16	0
6:26678284-33117573	6	ENSG00000206344	HCG27	ENSG00000187987	ZSCAN23	0
6:26678284-33117573	6	ENSG00000206344	HCG27	ENSG00000204560	DHX16	0.02
6:26678284-33117573	6	ENSG00000206344	HCG27	ENSG00000204618	RNF39	0.34
6:26678284-33117573	6	ENSG00000206344	HCG27	ENSG00000244731	C4A	0.01
6:26678284-33117573	6	ENSG00000206344	HCG27	ENSG00000223865	HLA-DPB1	0
6:26678284-33117573	6	ENSG00000206344	HCG27	ENSG00000235109	ZSCAN31	0
6:26678284-33117573	6	ENSG00000206344	HCG27	ENSG00000204574	ABCF1	0.02
6:26678284-33117573	6	ENSG00000206344	HCG27	ENSG00000112763	BTN2A1	0
6:26678284-33117573	6	ENSG00000206344	HCG27	ENSG00000204564	C6orf136	0.02
6:26678284-33117573	6	ENSG00000206344	HCG27	ENSG00000204267	TAP2	0.02
6:26678284-33117573	6	ENSG00000206344	HCG27	ENSG00000250264	AL669918.1	0.05
6:26678284-33117573	6	ENSG00000206344	HCG27	ENSG00000234127	TRIM26	0.01
6:26678284-33117573	6	ENSG00000206344	HCG27	ENSG00000204623	ZNRD1ASP	0.05
6:26678284-33117573	6	ENSG00000206344	HCG27	ENSG00000237988	OR2I1P	0.03
6:26678284-33117573	6	ENSG00000206344	HCG27	ENSG00000273802	HIST1H2BG	0
6:26678284-33117573	6	ENSG00000285571	AL513548.4	ENSG00000219891	ZSCAN12P1	0.05
6:26678284-33117573	6	ENSG00000285571	AL513548.4	ENSG00000233822	HIST1H2BN	0.07
6:26678284-33117573	6	ENSG00000285571	AL513548.4	ENSG00000186470	BTN3A2	0
6:26678284-33117573	6	ENSG00000285571	AL513548.4	ENSG00000242574	HLA-DMB	0
6:26678284-33117573	6	ENSG00000285571	AL513548.4	ENSG00000225914	TSBP1-AS1	0
6:26678284-33117573	6	ENSG00000285571	AL513548.4	ENSG00000206341	HLA-H	0
6:26678284-33117573	6	ENSG00000285571	AL513548.4	ENSG00000213676	ATF6B	0
6:26678284-33117573	6	ENSG00000285571	AL513548.4	ENSG00000196126	HLA-DRB1	0
6:26678284-33117573	6	ENSG00000285571	AL513548.4	ENSG00000287966	AL590062.1	0.28
6:26678284-33117573	6	ENSG00000285571	AL513548.4	ENSG00000197062	ZSCAN26	0.03
6:26678284-33117573	6	ENSG00000285571	AL513548.4	ENSG00000206503	HLA-A	0
6:26678284-33117573	6	ENSG00000285571	AL513548.4	ENSG00000231852	CYP21A2	0
6:26678284-33117573	6	ENSG00000285571	AL513548.4	ENSG00000196812	ZSCAN16	0.04
6:26678284-33117573	6	ENSG00000285571	AL513548.4	ENSG00000187987	ZSCAN23	0.02
6:26678284-33117573	6	ENSG00000285571	AL513548.4	ENSG00000204560	DHX16	0
6:26678284-33117573	6	ENSG00000285571	AL513548.4	ENSG00000204618	RNF39	0
6:26678284-33117573	6	ENSG00000285571	AL513548.4	ENSG00000244731	C4A	0
6:26678284-33117573	6	ENSG00000285571	AL513548.4	ENSG00000223865	HLA-DPB1	0
6:26678284-33117573	6	ENSG00000285571	AL513548.4	ENSG00000235109	ZSCAN31	0.02
6:26678284-33117573	6	ENSG00000285571	AL513548.4	ENSG00000204574	ABCF1	0
6:26678284-33117573	6	ENSG00000285571	AL513548.4	ENSG00000112763	BTN2A1	0.01
6:26678284-33117573	6	ENSG00000285571	AL513548.4	ENSG00000204564	C6orf136	0
6:26678284-33117573	6	ENSG00000285571	AL513548.4	ENSG00000204267	TAP2	0
6:26678284-33117573	6	ENSG00000285571	AL513548.4	ENSG00000250264	AL669918.1	0
6:26678284-33117573	6	ENSG00000285571	AL513548.4	ENSG00000234127	TRIM26	0
6:26678284-33117573	6	ENSG00000285571	AL513548.4	ENSG00000204623	ZNRD1ASP	0
6:26678284-33117573	6	ENSG00000285571	AL513548.4	ENSG00000237988	OR2I1P	0
6:26678284-33117573	6	ENSG00000285571	AL513548.4	ENSG00000273802	HIST1H2BG	0.38
6:26678284-33117573	6	ENSG00000219891	ZSCAN12P1	ENSG00000233822	HIST1H2BN	0.45
6:26678284-33117573	6	ENSG00000219891	ZSCAN12P1	ENSG00000186470	BTN3A2	0.94
6:26678284-33117573	6	ENSG00000219891	ZSCAN12P1	ENSG00000242574	HLA-DMB	0
6:26678284-33117573	6	ENSG00000219891	ZSCAN12P1	ENSG00000225914	TSBP1-AS1	0
6:26678284-33117573	6	ENSG00000219891	ZSCAN12P1	ENSG00000206341	HLA-H	0.07
6:26678284-33117573	6	ENSG00000219891	ZSCAN12P1	ENSG00000213676	ATF6B	0
6:26678284-33117573	6	ENSG00000219891	ZSCAN12P1	ENSG00000196126	HLA-DRB1	0
6:26678284-33117573	6	ENSG00000219891	ZSCAN12P1	ENSG00000287966	AL590062.1	0.05
6:26678284-33117573	6	ENSG00000219891	ZSCAN12P1	ENSG00000197062	ZSCAN26	0.01
6:26678284-33117573	6	ENSG00000219891	ZSCAN12P1	ENSG00000206503	HLA-A	0.06
6:26678284-33117573	6	ENSG00000219891	ZSCAN12P1	ENSG00000231852	CYP21A2	0
6:26678284-33117573	6	ENSG00000219891	ZSCAN12P1	ENSG00000196812	ZSCAN16	0.08
6:26678284-33117573	6	ENSG00000219891	ZSCAN12P1	ENSG00000187987	ZSCAN23	0.02
6:26678284-33117573	6	ENSG00000219891	ZSCAN12P1	ENSG00000204560	DHX16	0
6:26678284-33117573	6	ENSG00000219891	ZSCAN12P1	ENSG00000204618	RNF39	0.05
6:26678284-33117573	6	ENSG00000219891	ZSCAN12P1	ENSG00000244731	C4A	0
6:26678284-33117573	6	ENSG00000219891	ZSCAN12P1	ENSG00000223865	HLA-DPB1	0
6:26678284-33117573	6	ENSG00000219891	ZSCAN12P1	ENSG00000235109	ZSCAN31	0.05
6:26678284-33117573	6	ENSG00000219891	ZSCAN12P1	ENSG00000204574	ABCF1	0
6:26678284-33117573	6	ENSG00000219891	ZSCAN12P1	ENSG00000112763	BTN2A1	0.62
6:26678284-33117573	6	ENSG00000219891	ZSCAN12P1	ENSG00000204564	C6orf136	0
6:26678284-33117573	6	ENSG00000219891	ZSCAN12P1	ENSG00000204267	TAP2	0
6:26678284-33117573	6	ENSG00000219891	ZSCAN12P1	ENSG00000250264	AL669918.1	0
6:26678284-33117573	6	ENSG00000219891	ZSCAN12P1	ENSG00000234127	TRIM26	0
6:26678284-33117573	6	ENSG00000219891	ZSCAN12P1	ENSG00000204623	ZNRD1ASP	0.05
6:26678284-33117573	6	ENSG00000219891	ZSCAN12P1	ENSG00000237988	OR2I1P	0.16
6:26678284-33117573	6	ENSG00000219891	ZSCAN12P1	ENSG00000273802	HIST1H2BG	0.04
6:26678284-33117573	6	ENSG00000233822	HIST1H2BN	ENSG00000186470	BTN3A2	0.29
6:26678284-33117573	6	ENSG00000233822	HIST1H2BN	ENSG00000242574	HLA-DMB	0
6:26678284-33117573	6	ENSG00000233822	HIST1H2BN	ENSG00000225914	TSBP1-AS1	0
6:26678284-33117573	6	ENSG00000233822	HIST1H2BN	ENSG00000206341	HLA-H	0
6:26678284-33117573	6	ENSG00000233822	HIST1H2BN	ENSG00000213676	ATF6B	0
6:26678284-33117573	6	ENSG00000233822	HIST1H2BN	ENSG00000196126	HLA-DRB1	0
6:26678284-33117573	6	ENSG00000233822	HIST1H2BN	ENSG00000287966	AL590062.1	0
6:26678284-33117573	6	ENSG00000233822	HIST1H2BN	ENSG00000197062	ZSCAN26	0.05
6:26678284-33117573	6	ENSG00000233822	HIST1H2BN	ENSG00000206503	HLA-A	0
6:26678284-33117573	6	ENSG00000233822	HIST1H2BN	ENSG00000231852	CYP21A2	0
6:26678284-33117573	6	ENSG00000233822	HIST1H2BN	ENSG00000196812	ZSCAN16	0.15
6:26678284-33117573	6	ENSG00000233822	HIST1H2BN	ENSG00000187987	ZSCAN23	0.07
6:26678284-33117573	6	ENSG00000233822	HIST1H2BN	ENSG00000204560	DHX16	0
6:26678284-33117573	6	ENSG00000233822	HIST1H2BN	ENSG00000204618	RNF39	0
6:26678284-33117573	6	ENSG00000233822	HIST1H2BN	ENSG00000244731	C4A	0
6:26678284-33117573	6	ENSG00000233822	HIST1H2BN	ENSG00000223865	HLA-DPB1	0
6:26678284-33117573	6	ENSG00000233822	HIST1H2BN	ENSG00000235109	ZSCAN31	0.04
6:26678284-33117573	6	ENSG00000233822	HIST1H2BN	ENSG00000204574	ABCF1	0
6:26678284-33117573	6	ENSG00000233822	HIST1H2BN	ENSG00000112763	BTN2A1	0.29
6:26678284-33117573	6	ENSG00000233822	HIST1H2BN	ENSG00000204564	C6orf136	0
6:26678284-33117573	6	ENSG00000233822	HIST1H2BN	ENSG00000204267	TAP2	0
6:26678284-33117573	6	ENSG00000233822	HIST1H2BN	ENSG00000250264	AL669918.1	0
6:26678284-33117573	6	ENSG00000233822	HIST1H2BN	ENSG00000234127	TRIM26	0
6:26678284-33117573	6	ENSG00000233822	HIST1H2BN	ENSG00000204623	ZNRD1ASP	0
6:26678284-33117573	6	ENSG00000233822	HIST1H2BN	ENSG00000237988	OR2I1P	0.21
6:26678284-33117573	6	ENSG00000233822	HIST1H2BN	ENSG00000273802	HIST1H2BG	0.11
6:26678284-33117573	6	ENSG00000186470	BTN3A2	ENSG00000242574	HLA-DMB	0
6:26678284-33117573	6	ENSG00000186470	BTN3A2	ENSG00000225914	TSBP1-AS1	0
6:26678284-33117573	6	ENSG00000186470	BTN3A2	ENSG00000206341	HLA-H	0
6:26678284-33117573	6	ENSG00000186470	BTN3A2	ENSG00000213676	ATF6B	0
6:26678284-33117573	6	ENSG00000186470	BTN3A2	ENSG00000196126	HLA-DRB1	0
6:26678284-33117573	6	ENSG00000186470	BTN3A2	ENSG00000287966	AL590062.1	0
6:26678284-33117573	6	ENSG00000186470	BTN3A2	ENSG00000197062	ZSCAN26	0.2
6:26678284-33117573	6	ENSG00000186470	BTN3A2	ENSG00000206503	HLA-A	0
6:26678284-33117573	6	ENSG00000186470	BTN3A2	ENSG00000231852	CYP21A2	0
6:26678284-33117573	6	ENSG00000186470	BTN3A2	ENSG00000196812	ZSCAN16	0.1
6:26678284-33117573	6	ENSG00000186470	BTN3A2	ENSG00000187987	ZSCAN23	0
6:26678284-33117573	6	ENSG00000186470	BTN3A2	ENSG00000204560	DHX16	0
6:26678284-33117573	6	ENSG00000186470	BTN3A2	ENSG00000204618	RNF39	0
6:26678284-33117573	6	ENSG00000186470	BTN3A2	ENSG00000244731	C4A	0
6:26678284-33117573	6	ENSG00000186470	BTN3A2	ENSG00000223865	HLA-DPB1	0
6:26678284-33117573	6	ENSG00000186470	BTN3A2	ENSG00000235109	ZSCAN31	0.06
6:26678284-33117573	6	ENSG00000186470	BTN3A2	ENSG00000204574	ABCF1	0
6:26678284-33117573	6	ENSG00000186470	BTN3A2	ENSG00000112763	BTN2A1	0.19
6:26678284-33117573	6	ENSG00000186470	BTN3A2	ENSG00000204564	C6orf136	0
6:26678284-33117573	6	ENSG00000186470	BTN3A2	ENSG00000204267	TAP2	0
6:26678284-33117573	6	ENSG00000186470	BTN3A2	ENSG00000250264	AL669918.1	0
6:26678284-33117573	6	ENSG00000186470	BTN3A2	ENSG00000234127	TRIM26	0
6:26678284-33117573	6	ENSG00000186470	BTN3A2	ENSG00000204623	ZNRD1ASP	0
6:26678284-33117573	6	ENSG00000186470	BTN3A2	ENSG00000237988	OR2I1P	0
6:26678284-33117573	6	ENSG00000186470	BTN3A2	ENSG00000273802	HIST1H2BG	0.02
6:26678284-33117573	6	ENSG00000242574	HLA-DMB	ENSG00000225914	TSBP1-AS1	0.01
6:26678284-33117573	6	ENSG00000242574	HLA-DMB	ENSG00000206341	HLA-H	0
6:26678284-33117573	6	ENSG00000242574	HLA-DMB	ENSG00000213676	ATF6B	0.01
6:26678284-33117573	6	ENSG00000242574	HLA-DMB	ENSG00000196126	HLA-DRB1	0.01
6:26678284-33117573	6	ENSG00000242574	HLA-DMB	ENSG00000287966	AL590062.1	0
6:26678284-33117573	6	ENSG00000242574	HLA-DMB	ENSG00000197062	ZSCAN26	0
6:26678284-33117573	6	ENSG00000242574	HLA-DMB	ENSG00000206503	HLA-A	0
6:26678284-33117573	6	ENSG00000242574	HLA-DMB	ENSG00000231852	CYP21A2	0.01
6:26678284-33117573	6	ENSG00000242574	HLA-DMB	ENSG00000196812	ZSCAN16	0
6:26678284-33117573	6	ENSG00000242574	HLA-DMB	ENSG00000187987	ZSCAN23	0
6:26678284-33117573	6	ENSG00000242574	HLA-DMB	ENSG00000204560	DHX16	0
6:26678284-33117573	6	ENSG00000242574	HLA-DMB	ENSG00000204618	RNF39	0
6:26678284-33117573	6	ENSG00000242574	HLA-DMB	ENSG00000244731	C4A	0.06
6:26678284-33117573	6	ENSG00000242574	HLA-DMB	ENSG00000223865	HLA-DPB1	0.03
6:26678284-33117573	6	ENSG00000242574	HLA-DMB	ENSG00000235109	ZSCAN31	0
6:26678284-33117573	6	ENSG00000242574	HLA-DMB	ENSG00000204574	ABCF1	0
6:26678284-33117573	6	ENSG00000242574	HLA-DMB	ENSG00000112763	BTN2A1	0
6:26678284-33117573	6	ENSG00000242574	HLA-DMB	ENSG00000204564	C6orf136	0
6:26678284-33117573	6	ENSG00000242574	HLA-DMB	ENSG00000204267	TAP2	0.02
6:26678284-33117573	6	ENSG00000242574	HLA-DMB	ENSG00000250264	AL669918.1	0.12
6:26678284-33117573	6	ENSG00000242574	HLA-DMB	ENSG00000234127	TRIM26	0
6:26678284-33117573	6	ENSG00000242574	HLA-DMB	ENSG00000204623	ZNRD1ASP	0
6:26678284-33117573	6	ENSG00000242574	HLA-DMB	ENSG00000237988	OR2I1P	0
6:26678284-33117573	6	ENSG00000242574	HLA-DMB	ENSG00000273802	HIST1H2BG	0
6:26678284-33117573	6	ENSG00000225914	TSBP1-AS1	ENSG00000206341	HLA-H	0
6:26678284-33117573	6	ENSG00000225914	TSBP1-AS1	ENSG00000213676	ATF6B	0
6:26678284-33117573	6	ENSG00000225914	TSBP1-AS1	ENSG00000196126	HLA-DRB1	0.01
6:26678284-33117573	6	ENSG00000225914	TSBP1-AS1	ENSG00000287966	AL590062.1	0
6:26678284-33117573	6	ENSG00000225914	TSBP1-AS1	ENSG00000197062	ZSCAN26	0
6:26678284-33117573	6	ENSG00000225914	TSBP1-AS1	ENSG00000206503	HLA-A	0
6:26678284-33117573	6	ENSG00000225914	TSBP1-AS1	ENSG00000231852	CYP21A2	0
6:26678284-33117573	6	ENSG00000225914	TSBP1-AS1	ENSG00000196812	ZSCAN16	0
6:26678284-33117573	6	ENSG00000225914	TSBP1-AS1	ENSG00000187987	ZSCAN23	0
6:26678284-33117573	6	ENSG00000225914	TSBP1-AS1	ENSG00000204560	DHX16	0.03
6:26678284-33117573	6	ENSG00000225914	TSBP1-AS1	ENSG00000204618	RNF39	0
6:26678284-33117573	6	ENSG00000225914	TSBP1-AS1	ENSG00000244731	C4A	0.02
6:26678284-33117573	6	ENSG00000225914	TSBP1-AS1	ENSG00000223865	HLA-DPB1	0
6:26678284-33117573	6	ENSG00000225914	TSBP1-AS1	ENSG00000235109	ZSCAN31	0
6:26678284-33117573	6	ENSG00000225914	TSBP1-AS1	ENSG00000204574	ABCF1	0.03
6:26678284-33117573	6	ENSG00000225914	TSBP1-AS1	ENSG00000112763	BTN2A1	0
6:26678284-33117573	6	ENSG00000225914	TSBP1-AS1	ENSG00000204564	C6orf136	0.02
6:26678284-33117573	6	ENSG00000225914	TSBP1-AS1	ENSG00000204267	TAP2	0.01
6:26678284-33117573	6	ENSG00000225914	TSBP1-AS1	ENSG00000250264	AL669918.1	0.01
6:26678284-33117573	6	ENSG00000225914	TSBP1-AS1	ENSG00000234127	TRIM26	0
6:26678284-33117573	6	ENSG00000225914	TSBP1-AS1	ENSG00000204623	ZNRD1ASP	0
6:26678284-33117573	6	ENSG00000225914	TSBP1-AS1	ENSG00000237988	OR2I1P	0
6:26678284-33117573	6	ENSG00000225914	TSBP1-AS1	ENSG00000273802	HIST1H2BG	0
6:26678284-33117573	6	ENSG00000206341	HLA-H	ENSG00000213676	ATF6B	0
6:26678284-33117573	6	ENSG00000206341	HLA-H	ENSG00000196126	HLA-DRB1	0
6:26678284-33117573	6	ENSG00000206341	HLA-H	ENSG00000287966	AL590062.1	0
6:26678284-33117573	6	ENSG00000206341	HLA-H	ENSG00000197062	ZSCAN26	0.02
6:26678284-33117573	6	ENSG00000206341	HLA-H	ENSG00000206503	HLA-A	0
6:26678284-33117573	6	ENSG00000206341	HLA-H	ENSG00000231852	CYP21A2	0
6:26678284-33117573	6	ENSG00000206341	HLA-H	ENSG00000196812	ZSCAN16	0.01
6:26678284-33117573	6	ENSG00000206341	HLA-H	ENSG00000187987	ZSCAN23	0.02
6:26678284-33117573	6	ENSG00000206341	HLA-H	ENSG00000204560	DHX16	0.02
6:26678284-33117573	6	ENSG00000206341	HLA-H	ENSG00000204618	RNF39	0.01
6:26678284-33117573	6	ENSG00000206341	HLA-H	ENSG00000244731	C4A	0
6:26678284-33117573	6	ENSG00000206341	HLA-H	ENSG00000223865	HLA-DPB1	0
6:26678284-33117573	6	ENSG00000206341	HLA-H	ENSG00000235109	ZSCAN31	0.03
6:26678284-33117573	6	ENSG00000206341	HLA-H	ENSG00000204574	ABCF1	0.03
6:26678284-33117573	6	ENSG00000206341	HLA-H	ENSG00000112763	BTN2A1	0
6:26678284-33117573	6	ENSG00000206341	HLA-H	ENSG00000204564	C6orf136	0.03
6:26678284-33117573	6	ENSG00000206341	HLA-H	ENSG00000204267	TAP2	0
6:26678284-33117573	6	ENSG00000206341	HLA-H	ENSG00000250264	AL669918.1	0
6:26678284-33117573	6	ENSG00000206341	HLA-H	ENSG00000234127	TRIM26	0.01
6:26678284-33117573	6	ENSG00000206341	HLA-H	ENSG00000204623	ZNRD1ASP	0.07
6:26678284-33117573	6	ENSG00000206341	HLA-H	ENSG00000237988	OR2I1P	0.15
6:26678284-33117573	6	ENSG00000206341	HLA-H	ENSG00000273802	HIST1H2BG	0
6:26678284-33117573	6	ENSG00000213676	ATF6B	ENSG00000196126	HLA-DRB1	0
6:26678284-33117573	6	ENSG00000213676	ATF6B	ENSG00000287966	AL590062.1	0
6:26678284-33117573	6	ENSG00000213676	ATF6B	ENSG00000197062	ZSCAN26	0
6:26678284-33117573	6	ENSG00000213676	ATF6B	ENSG00000206503	HLA-A	0
6:26678284-33117573	6	ENSG00000213676	ATF6B	ENSG00000231852	CYP21A2	0.84
6:26678284-33117573	6	ENSG00000213676	ATF6B	ENSG00000196812	ZSCAN16	0
6:26678284-33117573	6	ENSG00000213676	ATF6B	ENSG00000187987	ZSCAN23	0
6:26678284-33117573	6	ENSG00000213676	ATF6B	ENSG00000204560	DHX16	0.02
6:26678284-33117573	6	ENSG00000213676	ATF6B	ENSG00000204618	RNF39	0
6:26678284-33117573	6	ENSG00000213676	ATF6B	ENSG00000244731	C4A	0.02
6:26678284-33117573	6	ENSG00000213676	ATF6B	ENSG00000223865	HLA-DPB1	0
6:26678284-33117573	6	ENSG00000213676	ATF6B	ENSG00000235109	ZSCAN31	0
6:26678284-33117573	6	ENSG00000213676	ATF6B	ENSG00000204574	ABCF1	0.02
6:26678284-33117573	6	ENSG00000213676	ATF6B	ENSG00000112763	BTN2A1	0
6:26678284-33117573	6	ENSG00000213676	ATF6B	ENSG00000204564	C6orf136	0.02
6:26678284-33117573	6	ENSG00000213676	ATF6B	ENSG00000204267	TAP2	0.01
6:26678284-33117573	6	ENSG00000213676	ATF6B	ENSG00000250264	AL669918.1	0
6:26678284-33117573	6	ENSG00000213676	ATF6B	ENSG00000234127	TRIM26	0.01
6:26678284-33117573	6	ENSG00000213676	ATF6B	ENSG00000204623	ZNRD1ASP	0
6:26678284-33117573	6	ENSG00000213676	ATF6B	ENSG00000237988	OR2I1P	0
6:26678284-33117573	6	ENSG00000213676	ATF6B	ENSG00000273802	HIST1H2BG	0
6:26678284-33117573	6	ENSG00000196126	HLA-DRB1	ENSG00000287966	AL590062.1	0
6:26678284-33117573	6	ENSG00000196126	HLA-DRB1	ENSG00000197062	ZSCAN26	0
6:26678284-33117573	6	ENSG00000196126	HLA-DRB1	ENSG00000206503	HLA-A	0
6:26678284-33117573	6	ENSG00000196126	HLA-DRB1	ENSG00000231852	CYP21A2	0
6:26678284-33117573	6	ENSG00000196126	HLA-DRB1	ENSG00000196812	ZSCAN16	0
6:26678284-33117573	6	ENSG00000196126	HLA-DRB1	ENSG00000187987	ZSCAN23	0
6:26678284-33117573	6	ENSG00000196126	HLA-DRB1	ENSG00000204560	DHX16	0
6:26678284-33117573	6	ENSG00000196126	HLA-DRB1	ENSG00000204618	RNF39	0
6:26678284-33117573	6	ENSG00000196126	HLA-DRB1	ENSG00000244731	C4A	0.01
6:26678284-33117573	6	ENSG00000196126	HLA-DRB1	ENSG00000223865	HLA-DPB1	0
6:26678284-33117573	6	ENSG00000196126	HLA-DRB1	ENSG00000235109	ZSCAN31	0
6:26678284-33117573	6	ENSG00000196126	HLA-DRB1	ENSG00000204574	ABCF1	0
6:26678284-33117573	6	ENSG00000196126	HLA-DRB1	ENSG00000112763	BTN2A1	0
6:26678284-33117573	6	ENSG00000196126	HLA-DRB1	ENSG00000204564	C6orf136	0
6:26678284-33117573	6	ENSG00000196126	HLA-DRB1	ENSG00000204267	TAP2	0.02
6:26678284-33117573	6	ENSG00000196126	HLA-DRB1	ENSG00000250264	AL669918.1	0.01
6:26678284-33117573	6	ENSG00000196126	HLA-DRB1	ENSG00000234127	TRIM26	0
6:26678284-33117573	6	ENSG00000196126	HLA-DRB1	ENSG00000204623	ZNRD1ASP	0
6:26678284-33117573	6	ENSG00000196126	HLA-DRB1	ENSG00000237988	OR2I1P	0
6:26678284-33117573	6	ENSG00000196126	HLA-DRB1	ENSG00000273802	HIST1H2BG	0
6:26678284-33117573	6	ENSG00000287966	AL590062.1	ENSG00000197062	ZSCAN26	0.04
6:26678284-33117573	6	ENSG00000287966	AL590062.1	ENSG00000206503	HLA-A	0
6:26678284-33117573	6	ENSG00000287966	AL590062.1	ENSG00000231852	CYP21A2	0
6:26678284-33117573	6	ENSG00000287966	AL590062.1	ENSG00000196812	ZSCAN16	0.03
6:26678284-33117573	6	ENSG00000287966	AL590062.1	ENSG00000187987	ZSCAN23	0.04
6:26678284-33117573	6	ENSG00000287966	AL590062.1	ENSG00000204560	DHX16	0
6:26678284-33117573	6	ENSG00000287966	AL590062.1	ENSG00000204618	RNF39	0
6:26678284-33117573	6	ENSG00000287966	AL590062.1	ENSG00000244731	C4A	0
6:26678284-33117573	6	ENSG00000287966	AL590062.1	ENSG00000223865	HLA-DPB1	0
6:26678284-33117573	6	ENSG00000287966	AL590062.1	ENSG00000235109	ZSCAN31	0.04
6:26678284-33117573	6	ENSG00000287966	AL590062.1	ENSG00000204574	ABCF1	0
6:26678284-33117573	6	ENSG00000287966	AL590062.1	ENSG00000112763	BTN2A1	0.02
6:26678284-33117573	6	ENSG00000287966	AL590062.1	ENSG00000204564	C6orf136	0
6:26678284-33117573	6	ENSG00000287966	AL590062.1	ENSG00000204267	TAP2	0
6:26678284-33117573	6	ENSG00000287966	AL590062.1	ENSG00000250264	AL669918.1	0
6:26678284-33117573	6	ENSG00000287966	AL590062.1	ENSG00000234127	TRIM26	0
6:26678284-33117573	6	ENSG00000287966	AL590062.1	ENSG00000204623	ZNRD1ASP	0
6:26678284-33117573	6	ENSG00000287966	AL590062.1	ENSG00000237988	OR2I1P	0
6:26678284-33117573	6	ENSG00000287966	AL590062.1	ENSG00000273802	HIST1H2BG	0.53
6:26678284-33117573	6	ENSG00000197062	ZSCAN26	ENSG00000206503	HLA-A	0.02
6:26678284-33117573	6	ENSG00000197062	ZSCAN26	ENSG00000231852	CYP21A2	0
6:26678284-33117573	6	ENSG00000197062	ZSCAN26	ENSG00000196812	ZSCAN16	0.33
6:26678284-33117573	6	ENSG00000197062	ZSCAN26	ENSG00000187987	ZSCAN23	0.85
6:26678284-33117573	6	ENSG00000197062	ZSCAN26	ENSG00000204560	DHX16	0
6:26678284-33117573	6	ENSG00000197062	ZSCAN26	ENSG00000204618	RNF39	0.02
6:26678284-33117573	6	ENSG00000197062	ZSCAN26	ENSG00000244731	C4A	0
6:26678284-33117573	6	ENSG00000197062	ZSCAN26	ENSG00000223865	HLA-DPB1	0
6:26678284-33117573	6	ENSG00000197062	ZSCAN26	ENSG00000235109	ZSCAN31	0.03
6:26678284-33117573	6	ENSG00000197062	ZSCAN26	ENSG00000204574	ABCF1	0
6:26678284-33117573	6	ENSG00000197062	ZSCAN26	ENSG00000112763	BTN2A1	0.03
6:26678284-33117573	6	ENSG00000197062	ZSCAN26	ENSG00000204564	C6orf136	0
6:26678284-33117573	6	ENSG00000197062	ZSCAN26	ENSG00000204267	TAP2	0
6:26678284-33117573	6	ENSG00000197062	ZSCAN26	ENSG00000250264	AL669918.1	0
6:26678284-33117573	6	ENSG00000197062	ZSCAN26	ENSG00000234127	TRIM26	0.01
6:26678284-33117573	6	ENSG00000197062	ZSCAN26	ENSG00000204623	ZNRD1ASP	0.02
6:26678284-33117573	6	ENSG00000197062	ZSCAN26	ENSG00000237988	OR2I1P	0.26
6:26678284-33117573	6	ENSG00000197062	ZSCAN26	ENSG00000273802	HIST1H2BG	0
6:26678284-33117573	6	ENSG00000206503	HLA-A	ENSG00000231852	CYP21A2	0
6:26678284-33117573	6	ENSG00000206503	HLA-A	ENSG00000196812	ZSCAN16	0
6:26678284-33117573	6	ENSG00000206503	HLA-A	ENSG00000187987	ZSCAN23	0.02
6:26678284-33117573	6	ENSG00000206503	HLA-A	ENSG00000204560	DHX16	0.16
6:26678284-33117573	6	ENSG00000206503	HLA-A	ENSG00000204618	RNF39	0.17
6:26678284-33117573	6	ENSG00000206503	HLA-A	ENSG00000244731	C4A	0
6:26678284-33117573	6	ENSG00000206503	HLA-A	ENSG00000223865	HLA-DPB1	0
6:26678284-33117573	6	ENSG00000206503	HLA-A	ENSG00000235109	ZSCAN31	0.02
6:26678284-33117573	6	ENSG00000206503	HLA-A	ENSG00000204574	ABCF1	0.04
6:26678284-33117573	6	ENSG00000206503	HLA-A	ENSG00000112763	BTN2A1	0
6:26678284-33117573	6	ENSG00000206503	HLA-A	ENSG00000204564	C6orf136	0.06
6:26678284-33117573	6	ENSG00000206503	HLA-A	ENSG00000204267	TAP2	0
6:26678284-33117573	6	ENSG00000206503	HLA-A	ENSG00000250264	AL669918.1	0
6:26678284-33117573	6	ENSG00000206503	HLA-A	ENSG00000234127	TRIM26	0.01
6:26678284-33117573	6	ENSG00000206503	HLA-A	ENSG00000204623	ZNRD1ASP	0.02
6:26678284-33117573	6	ENSG00000206503	HLA-A	ENSG00000237988	OR2I1P	0.01
6:26678284-33117573	6	ENSG00000206503	HLA-A	ENSG00000273802	HIST1H2BG	0
6:26678284-33117573	6	ENSG00000231852	CYP21A2	ENSG00000196812	ZSCAN16	0
6:26678284-33117573	6	ENSG00000231852	CYP21A2	ENSG00000187987	ZSCAN23	0
6:26678284-33117573	6	ENSG00000231852	CYP21A2	ENSG00000204560	DHX16	0.02
6:26678284-33117573	6	ENSG00000231852	CYP21A2	ENSG00000204618	RNF39	0
6:26678284-33117573	6	ENSG00000231852	CYP21A2	ENSG00000244731	C4A	0.01
6:26678284-33117573	6	ENSG00000231852	CYP21A2	ENSG00000223865	HLA-DPB1	0.02
6:26678284-33117573	6	ENSG00000231852	CYP21A2	ENSG00000235109	ZSCAN31	0
6:26678284-33117573	6	ENSG00000231852	CYP21A2	ENSG00000204574	ABCF1	0.02
6:26678284-33117573	6	ENSG00000231852	CYP21A2	ENSG00000112763	BTN2A1	0
6:26678284-33117573	6	ENSG00000231852	CYP21A2	ENSG00000204564	C6orf136	0.02
6:26678284-33117573	6	ENSG00000231852	CYP21A2	ENSG00000204267	TAP2	0.01
6:26678284-33117573	6	ENSG00000231852	CYP21A2	ENSG00000250264	AL669918.1	0.01
6:26678284-33117573	6	ENSG00000231852	CYP21A2	ENSG00000234127	TRIM26	0.01
6:26678284-33117573	6	ENSG00000231852	CYP21A2	ENSG00000204623	ZNRD1ASP	0
6:26678284-33117573	6	ENSG00000231852	CYP21A2	ENSG00000237988	OR2I1P	0
6:26678284-33117573	6	ENSG00000231852	CYP21A2	ENSG00000273802	HIST1H2BG	0
6:26678284-33117573	6	ENSG00000196812	ZSCAN16	ENSG00000187987	ZSCAN23	0.23
6:26678284-33117573	6	ENSG00000196812	ZSCAN16	ENSG00000204560	DHX16	0
6:26678284-33117573	6	ENSG00000196812	ZSCAN16	ENSG00000204618	RNF39	0
6:26678284-33117573	6	ENSG00000196812	ZSCAN16	ENSG00000244731	C4A	0
6:26678284-33117573	6	ENSG00000196812	ZSCAN16	ENSG00000223865	HLA-DPB1	0
6:26678284-33117573	6	ENSG00000196812	ZSCAN16	ENSG00000235109	ZSCAN31	0.05
6:26678284-33117573	6	ENSG00000196812	ZSCAN16	ENSG00000204574	ABCF1	0
6:26678284-33117573	6	ENSG00000196812	ZSCAN16	ENSG00000112763	BTN2A1	0.02
6:26678284-33117573	6	ENSG00000196812	ZSCAN16	ENSG00000204564	C6orf136	0
6:26678284-33117573	6	ENSG00000196812	ZSCAN16	ENSG00000204267	TAP2	0
6:26678284-33117573	6	ENSG00000196812	ZSCAN16	ENSG00000250264	AL669918.1	0
6:26678284-33117573	6	ENSG00000196812	ZSCAN16	ENSG00000234127	TRIM26	0
6:26678284-33117573	6	ENSG00000196812	ZSCAN16	ENSG00000204623	ZNRD1ASP	0
6:26678284-33117573	6	ENSG00000196812	ZSCAN16	ENSG00000237988	OR2I1P	0.03
6:26678284-33117573	6	ENSG00000196812	ZSCAN16	ENSG00000273802	HIST1H2BG	0
6:26678284-33117573	6	ENSG00000187987	ZSCAN23	ENSG00000204560	DHX16	0
6:26678284-33117573	6	ENSG00000187987	ZSCAN23	ENSG00000204618	RNF39	0.02
6:26678284-33117573	6	ENSG00000187987	ZSCAN23	ENSG00000244731	C4A	0
6:26678284-33117573	6	ENSG00000187987	ZSCAN23	ENSG00000223865	HLA-DPB1	0
6:26678284-33117573	6	ENSG00000187987	ZSCAN23	ENSG00000235109	ZSCAN31	0.03
6:26678284-33117573	6	ENSG00000187987	ZSCAN23	ENSG00000204574	ABCF1	0
6:26678284-33117573	6	ENSG00000187987	ZSCAN23	ENSG00000112763	BTN2A1	0.01
6:26678284-33117573	6	ENSG00000187987	ZSCAN23	ENSG00000204564	C6orf136	0
6:26678284-33117573	6	ENSG00000187987	ZSCAN23	ENSG00000204267	TAP2	0
6:26678284-33117573	6	ENSG00000187987	ZSCAN23	ENSG00000250264	AL669918.1	0
6:26678284-33117573	6	ENSG00000187987	ZSCAN23	ENSG00000234127	TRIM26	0.01
6:26678284-33117573	6	ENSG00000187987	ZSCAN23	ENSG00000204623	ZNRD1ASP	0.02
6:26678284-33117573	6	ENSG00000187987	ZSCAN23	ENSG00000237988	OR2I1P	0.4
6:26678284-33117573	6	ENSG00000187987	ZSCAN23	ENSG00000273802	HIST1H2BG	0
6:26678284-33117573	6	ENSG00000204560	DHX16	ENSG00000204618	RNF39	0.12
6:26678284-33117573	6	ENSG00000204560	DHX16	ENSG00000244731	C4A	0.03
6:26678284-33117573	6	ENSG00000204560	DHX16	ENSG00000223865	HLA-DPB1	0
6:26678284-33117573	6	ENSG00000204560	DHX16	ENSG00000235109	ZSCAN31	0
6:26678284-33117573	6	ENSG00000204560	DHX16	ENSG00000204574	ABCF1	0.04
6:26678284-33117573	6	ENSG00000204560	DHX16	ENSG00000112763	BTN2A1	0
6:26678284-33117573	6	ENSG00000204560	DHX16	ENSG00000204564	C6orf136	0.02
6:26678284-33117573	6	ENSG00000204560	DHX16	ENSG00000204267	TAP2	0
6:26678284-33117573	6	ENSG00000204560	DHX16	ENSG00000250264	AL669918.1	0
6:26678284-33117573	6	ENSG00000204560	DHX16	ENSG00000234127	TRIM26	0.02
6:26678284-33117573	6	ENSG00000204560	DHX16	ENSG00000204623	ZNRD1ASP	0.04
6:26678284-33117573	6	ENSG00000204560	DHX16	ENSG00000237988	OR2I1P	0.03
6:26678284-33117573	6	ENSG00000204560	DHX16	ENSG00000273802	HIST1H2BG	0
6:26678284-33117573	6	ENSG00000204618	RNF39	ENSG00000244731	C4A	0.01
6:26678284-33117573	6	ENSG00000204618	RNF39	ENSG00000223865	HLA-DPB1	0
6:26678284-33117573	6	ENSG00000204618	RNF39	ENSG00000235109	ZSCAN31	0.01
6:26678284-33117573	6	ENSG00000204618	RNF39	ENSG00000204574	ABCF1	0.19
6:26678284-33117573	6	ENSG00000204618	RNF39	ENSG00000112763	BTN2A1	0
6:26678284-33117573	6	ENSG00000204618	RNF39	ENSG00000204564	C6orf136	0.04
6:26678284-33117573	6	ENSG00000204618	RNF39	ENSG00000204267	TAP2	0
6:26678284-33117573	6	ENSG00000204618	RNF39	ENSG00000250264	AL669918.1	0
6:26678284-33117573	6	ENSG00000204618	RNF39	ENSG00000234127	TRIM26	0.06
6:26678284-33117573	6	ENSG00000204618	RNF39	ENSG00000204623	ZNRD1ASP	0.02
6:26678284-33117573	6	ENSG00000204618	RNF39	ENSG00000237988	OR2I1P	0.02
6:26678284-33117573	6	ENSG00000204618	RNF39	ENSG00000273802	HIST1H2BG	0
6:26678284-33117573	6	ENSG00000244731	C4A	ENSG00000223865	HLA-DPB1	0.03
6:26678284-33117573	6	ENSG00000244731	C4A	ENSG00000235109	ZSCAN31	0
6:26678284-33117573	6	ENSG00000244731	C4A	ENSG00000204574	ABCF1	0.03
6:26678284-33117573	6	ENSG00000244731	C4A	ENSG00000112763	BTN2A1	0
6:26678284-33117573	6	ENSG00000244731	C4A	ENSG00000204564	C6orf136	0.03
6:26678284-33117573	6	ENSG00000244731	C4A	ENSG00000204267	TAP2	0.02
6:26678284-33117573	6	ENSG00000244731	C4A	ENSG00000250264	AL669918.1	0.01
6:26678284-33117573	6	ENSG00000244731	C4A	ENSG00000234127	TRIM26	0.02
6:26678284-33117573	6	ENSG00000244731	C4A	ENSG00000204623	ZNRD1ASP	0
6:26678284-33117573	6	ENSG00000244731	C4A	ENSG00000237988	OR2I1P	0
6:26678284-33117573	6	ENSG00000244731	C4A	ENSG00000273802	HIST1H2BG	0
6:26678284-33117573	6	ENSG00000223865	HLA-DPB1	ENSG00000235109	ZSCAN31	0
6:26678284-33117573	6	ENSG00000223865	HLA-DPB1	ENSG00000204574	ABCF1	0
6:26678284-33117573	6	ENSG00000223865	HLA-DPB1	ENSG00000112763	BTN2A1	0
6:26678284-33117573	6	ENSG00000223865	HLA-DPB1	ENSG00000204564	C6orf136	0
6:26678284-33117573	6	ENSG00000223865	HLA-DPB1	ENSG00000204267	TAP2	0.01
6:26678284-33117573	6	ENSG00000223865	HLA-DPB1	ENSG00000250264	AL669918.1	0
6:26678284-33117573	6	ENSG00000223865	HLA-DPB1	ENSG00000234127	TRIM26	0
6:26678284-33117573	6	ENSG00000223865	HLA-DPB1	ENSG00000204623	ZNRD1ASP	0
6:26678284-33117573	6	ENSG00000223865	HLA-DPB1	ENSG00000237988	OR2I1P	0
6:26678284-33117573	6	ENSG00000223865	HLA-DPB1	ENSG00000273802	HIST1H2BG	0
6:26678284-33117573	6	ENSG00000235109	ZSCAN31	ENSG00000204574	ABCF1	0
6:26678284-33117573	6	ENSG00000235109	ZSCAN31	ENSG00000112763	BTN2A1	0.01
6:26678284-33117573	6	ENSG00000235109	ZSCAN31	ENSG00000204564	C6orf136	0
6:26678284-33117573	6	ENSG00000235109	ZSCAN31	ENSG00000204267	TAP2	0
6:26678284-33117573	6	ENSG00000235109	ZSCAN31	ENSG00000250264	AL669918.1	0
6:26678284-33117573	6	ENSG00000235109	ZSCAN31	ENSG00000234127	TRIM26	0.01
6:26678284-33117573	6	ENSG00000235109	ZSCAN31	ENSG00000204623	ZNRD1ASP	0.01
6:26678284-33117573	6	ENSG00000235109	ZSCAN31	ENSG00000237988	OR2I1P	0.04
6:26678284-33117573	6	ENSG00000235109	ZSCAN31	ENSG00000273802	HIST1H2BG	0
6:26678284-33117573	6	ENSG00000204574	ABCF1	ENSG00000112763	BTN2A1	0
6:26678284-33117573	6	ENSG00000204574	ABCF1	ENSG00000204564	C6orf136	0.02
6:26678284-33117573	6	ENSG00000204574	ABCF1	ENSG00000204267	TAP2	0
6:26678284-33117573	6	ENSG00000204574	ABCF1	ENSG00000250264	AL669918.1	0
6:26678284-33117573	6	ENSG00000204574	ABCF1	ENSG00000234127	TRIM26	0.02
6:26678284-33117573	6	ENSG00000204574	ABCF1	ENSG00000204623	ZNRD1ASP	0.03
6:26678284-33117573	6	ENSG00000204574	ABCF1	ENSG00000237988	OR2I1P	0.02
6:26678284-33117573	6	ENSG00000204574	ABCF1	ENSG00000273802	HIST1H2BG	0
6:26678284-33117573	6	ENSG00000112763	BTN2A1	ENSG00000204564	C6orf136	0
6:26678284-33117573	6	ENSG00000112763	BTN2A1	ENSG00000204267	TAP2	0
6:26678284-33117573	6	ENSG00000112763	BTN2A1	ENSG00000250264	AL669918.1	0
6:26678284-33117573	6	ENSG00000112763	BTN2A1	ENSG00000234127	TRIM26	0
6:26678284-33117573	6	ENSG00000112763	BTN2A1	ENSG00000204623	ZNRD1ASP	0
6:26678284-33117573	6	ENSG00000112763	BTN2A1	ENSG00000237988	OR2I1P	0
6:26678284-33117573	6	ENSG00000112763	BTN2A1	ENSG00000273802	HIST1H2BG	0.04
6:26678284-33117573	6	ENSG00000204564	C6orf136	ENSG00000204267	TAP2	0
6:26678284-33117573	6	ENSG00000204564	C6orf136	ENSG00000250264	AL669918.1	0
6:26678284-33117573	6	ENSG00000204564	C6orf136	ENSG00000234127	TRIM26	0.03
6:26678284-33117573	6	ENSG00000204564	C6orf136	ENSG00000204623	ZNRD1ASP	0.03
6:26678284-33117573	6	ENSG00000204564	C6orf136	ENSG00000237988	OR2I1P	0.03
6:26678284-33117573	6	ENSG00000204564	C6orf136	ENSG00000273802	HIST1H2BG	0
6:26678284-33117573	6	ENSG00000204267	TAP2	ENSG00000250264	AL669918.1	0.01
6:26678284-33117573	6	ENSG00000204267	TAP2	ENSG00000234127	TRIM26	0
6:26678284-33117573	6	ENSG00000204267	TAP2	ENSG00000204623	ZNRD1ASP	0
6:26678284-33117573	6	ENSG00000204267	TAP2	ENSG00000237988	OR2I1P	0
6:26678284-33117573	6	ENSG00000204267	TAP2	ENSG00000273802	HIST1H2BG	0
6:26678284-33117573	6	ENSG00000250264	AL669918.1	ENSG00000234127	TRIM26	0
6:26678284-33117573	6	ENSG00000250264	AL669918.1	ENSG00000204623	ZNRD1ASP	0
6:26678284-33117573	6	ENSG00000250264	AL669918.1	ENSG00000237988	OR2I1P	0
6:26678284-33117573	6	ENSG00000250264	AL669918.1	ENSG00000273802	HIST1H2BG	0
6:26678284-33117573	6	ENSG00000234127	TRIM26	ENSG00000204623	ZNRD1ASP	0.02
6:26678284-33117573	6	ENSG00000234127	TRIM26	ENSG00000237988	OR2I1P	0.02
6:26678284-33117573	6	ENSG00000234127	TRIM26	ENSG00000273802	HIST1H2BG	0
6:26678284-33117573	6	ENSG00000204623	ZNRD1ASP	ENSG00000237988	OR2I1P	0.22
6:26678284-33117573	6	ENSG00000204623	ZNRD1ASP	ENSG00000273802	HIST1H2BG	0
6:26678284-33117573	6	ENSG00000237988	OR2I1P	ENSG00000273802	HIST1H2BG	0
6:167770828-168050608	6	ENSG00000125337	KIF25	ENSG00000235994	HGC6.3	0.02
6:167770828-168050608	6	ENSG00000125337	KIF25	ENSG00000229921	KIF25-AS1	0.1
6:167770828-168050608	6	ENSG00000125337	KIF25	ENSG00000269155	AL009178.2	0
6:167770828-168050608	6	ENSG00000235994	HGC6.3	ENSG00000229921	KIF25-AS1	1
6:167770828-168050608	6	ENSG00000235994	HGC6.3	ENSG00000269155	AL009178.2	0
6:167770828-168050608	6	ENSG00000229921	KIF25-AS1	ENSG00000269155	AL009178.2	0
7:959875-1048040	7	ENSG00000073067	CYP2W1	ENSG00000229043	AC091729.3	0
7:959875-1048040	7	ENSG00000073067	CYP2W1	ENSG00000240230	COX19	0.37
7:959875-1048040	7	ENSG00000229043	AC091729.3	ENSG00000240230	COX19	0.02
7:5987144-6050969	7	ENSG00000086232	EIF2AK1	ENSG00000187953	PMS2CL	0.9
7:5987144-6050969	7	ENSG00000086232	EIF2AK1	ENSG00000122512	PMS2	0.01
7:5987144-6050969	7	ENSG00000187953	PMS2CL	ENSG00000122512	PMS2	0.02
7:64756190-67393390	7	ENSG00000213462	ERV3-1	ENSG00000106610	STAG3L4	0
7:64756190-67393390	7	ENSG00000213462	ERV3-1	ENSG00000273448	AC006480.2	0
7:64756190-67393390	7	ENSG00000213462	ERV3-1	ENSG00000198039	AC092161.1	0.01
7:64756190-67393390	7	ENSG00000213462	ERV3-1	ENSG00000198874	TYW1	0
7:64756190-67393390	7	ENSG00000213462	ERV3-1	ENSG00000226824	AC006001.2	0.05
7:64756190-67393390	7	ENSG00000213462	ERV3-1	ENSG00000234585	CCT6P3	0.06
7:64756190-67393390	7	ENSG00000213462	ERV3-1	ENSG00000237310	AC008267.5	0
7:64756190-67393390	7	ENSG00000213462	ERV3-1	ENSG00000273024	INTS4P2	0.32
7:64756190-67393390	7	ENSG00000213462	ERV3-1	ENSG00000106609	TMEM248	0.04
7:64756190-67393390	7	ENSG00000106610	STAG3L4	ENSG00000273448	AC006480.2	0.9
7:64756190-67393390	7	ENSG00000106610	STAG3L4	ENSG00000198039	AC092161.1	0
7:64756190-67393390	7	ENSG00000106610	STAG3L4	ENSG00000198874	TYW1	0
7:64756190-67393390	7	ENSG00000106610	STAG3L4	ENSG00000226824	AC006001.2	0
7:64756190-67393390	7	ENSG00000106610	STAG3L4	ENSG00000234585	CCT6P3	0
7:64756190-67393390	7	ENSG00000106610	STAG3L4	ENSG00000237310	AC008267.5	0
7:64756190-67393390	7	ENSG00000106610	STAG3L4	ENSG00000273024	INTS4P2	0.01
7:64756190-67393390	7	ENSG00000106610	STAG3L4	ENSG00000106609	TMEM248	0.05
7:64756190-67393390	7	ENSG00000273448	AC006480.2	ENSG00000198039	AC092161.1	0
7:64756190-67393390	7	ENSG00000273448	AC006480.2	ENSG00000198874	TYW1	0
7:64756190-67393390	7	ENSG00000273448	AC006480.2	ENSG00000226824	AC006001.2	0
7:64756190-67393390	7	ENSG00000273448	AC006480.2	ENSG00000234585	CCT6P3	0
7:64756190-67393390	7	ENSG00000273448	AC006480.2	ENSG00000237310	AC008267.5	0
7:64756190-67393390	7	ENSG00000273448	AC006480.2	ENSG00000273024	INTS4P2	0.03
7:64756190-67393390	7	ENSG00000273448	AC006480.2	ENSG00000106609	TMEM248	0.05
7:64756190-67393390	7	ENSG00000198039	AC092161.1	ENSG00000198874	TYW1	0
7:64756190-67393390	7	ENSG00000198039	AC092161.1	ENSG00000226824	AC006001.2	0.35
7:64756190-67393390	7	ENSG00000198039	AC092161.1	ENSG00000234585	CCT6P3	0.62
7:64756190-67393390	7	ENSG00000198039	AC092161.1	ENSG00000237310	AC008267.5	0.01
7:64756190-67393390	7	ENSG00000198039	AC092161.1	ENSG00000273024	INTS4P2	0.36
7:64756190-67393390	7	ENSG00000198039	AC092161.1	ENSG00000106609	TMEM248	0
7:64756190-67393390	7	ENSG00000198874	TYW1	ENSG00000226824	AC006001.2	0
7:64756190-67393390	7	ENSG00000198874	TYW1	ENSG00000234585	CCT6P3	0.02
7:64756190-67393390	7	ENSG00000198874	TYW1	ENSG00000237310	AC008267.5	0
7:64756190-67393390	7	ENSG00000198874	TYW1	ENSG00000273024	INTS4P2	0.03
7:64756190-67393390	7	ENSG00000198874	TYW1	ENSG00000106609	TMEM248	0.38
7:64756190-67393390	7	ENSG00000226824	AC006001.2	ENSG00000234585	CCT6P3	0.22
7:64756190-67393390	7	ENSG00000226824	AC006001.2	ENSG00000237310	AC008267.5	0.01
7:64756190-67393390	7	ENSG00000226824	AC006001.2	ENSG00000273024	INTS4P2	0.04
7:64756190-67393390	7	ENSG00000226824	AC006001.2	ENSG00000106609	TMEM248	0
7:64756190-67393390	7	ENSG00000234585	CCT6P3	ENSG00000237310	AC008267.5	0.01
7:64756190-67393390	7	ENSG00000234585	CCT6P3	ENSG00000273024	INTS4P2	0.23
7:64756190-67393390	7	ENSG00000234585	CCT6P3	ENSG00000106609	TMEM248	0.02
7:64756190-67393390	7	ENSG00000237310	AC008267.5	ENSG00000273024	INTS4P2	0.04
7:64756190-67393390	7	ENSG00000237310	AC008267.5	ENSG00000106609	TMEM248	0.02
7:64756190-67393390	7	ENSG00000273024	INTS4P2	ENSG00000106609	TMEM248	0.03
7:76547967-76633976	7	ENSG00000188372	ZP3	ENSG00000146707	POMZP3	0
7:76547967-76633976	7	ENSG00000188372	ZP3	ENSG00000205485	AC004980.1	0.91
7:76547967-76633976	7	ENSG00000146707	POMZP3	ENSG00000205485	AC004980.1	0.02
7:99418220-100808585	7	ENSG00000085514	PILRA	ENSG00000121716	PILRB	0.93
7:99418220-100808585	7	ENSG00000085514	PILRA	ENSG00000242294	STAG3L5P	0.44
7:99418220-100808585	7	ENSG00000085514	PILRA	ENSG00000146833	TRIM4	0
7:99418220-100808585	7	ENSG00000085514	PILRA	ENSG00000106327	TFR2	0.01
7:99418220-100808585	7	ENSG00000085514	PILRA	ENSG00000077080	ACTL6B	0.02
7:99418220-100808585	7	ENSG00000085514	PILRA	ENSG00000078487	ZCWPW1	0.85
7:99418220-100808585	7	ENSG00000085514	PILRA	ENSG00000106333	PCOLCE	0.03
7:99418220-100808585	7	ENSG00000085514	PILRA	ENSG00000160862	AZGP1	0
7:99418220-100808585	7	ENSG00000085514	PILRA	ENSG00000066923	STAG3	0.03
7:99418220-100808585	7	ENSG00000085514	PILRA	ENSG00000078319	PMS2P1	0.55
7:99418220-100808585	7	ENSG00000085514	PILRA	ENSG00000239521	CASTOR3	0.09
7:99418220-100808585	7	ENSG00000121716	PILRB	ENSG00000242294	STAG3L5P	0.96
7:99418220-100808585	7	ENSG00000121716	PILRB	ENSG00000146833	TRIM4	0
7:99418220-100808585	7	ENSG00000121716	PILRB	ENSG00000106327	TFR2	0.01
7:99418220-100808585	7	ENSG00000121716	PILRB	ENSG00000077080	ACTL6B	0.02
7:99418220-100808585	7	ENSG00000121716	PILRB	ENSG00000078487	ZCWPW1	0.85
7:99418220-100808585	7	ENSG00000121716	PILRB	ENSG00000106333	PCOLCE	0.03
7:99418220-100808585	7	ENSG00000121716	PILRB	ENSG00000160862	AZGP1	0
7:99418220-100808585	7	ENSG00000121716	PILRB	ENSG00000066923	STAG3	0.02
7:99418220-100808585	7	ENSG00000121716	PILRB	ENSG00000078319	PMS2P1	0.57
7:99418220-100808585	7	ENSG00000121716	PILRB	ENSG00000239521	CASTOR3	0.1
7:99418220-100808585	7	ENSG00000242294	STAG3L5P	ENSG00000146833	TRIM4	0
7:99418220-100808585	7	ENSG00000242294	STAG3L5P	ENSG00000106327	TFR2	0.01
7:99418220-100808585	7	ENSG00000242294	STAG3L5P	ENSG00000077080	ACTL6B	0.02
7:99418220-100808585	7	ENSG00000242294	STAG3L5P	ENSG00000078487	ZCWPW1	0.46
7:99418220-100808585	7	ENSG00000242294	STAG3L5P	ENSG00000106333	PCOLCE	0.02
7:99418220-100808585	7	ENSG00000242294	STAG3L5P	ENSG00000160862	AZGP1	0.01
7:99418220-100808585	7	ENSG00000242294	STAG3L5P	ENSG00000066923	STAG3	0.02
7:99418220-100808585	7	ENSG00000242294	STAG3L5P	ENSG00000078319	PMS2P1	0.81
7:99418220-100808585	7	ENSG00000242294	STAG3L5P	ENSG00000239521	CASTOR3	0.12
7:99418220-100808585	7	ENSG00000146833	TRIM4	ENSG00000106327	TFR2	0.01
7:99418220-100808585	7	ENSG00000146833	TRIM4	ENSG00000077080	ACTL6B	0.02
7:99418220-100808585	7	ENSG00000146833	TRIM4	ENSG00000078487	ZCWPW1	0.01
7:99418220-100808585	7	ENSG00000146833	TRIM4	ENSG00000106333	PCOLCE	0.02
7:99418220-100808585	7	ENSG00000146833	TRIM4	ENSG00000160862	AZGP1	0.16
7:99418220-100808585	7	ENSG00000146833	TRIM4	ENSG00000066923	STAG3	0.04
7:99418220-100808585	7	ENSG00000146833	TRIM4	ENSG00000078319	PMS2P1	0.02
7:99418220-100808585	7	ENSG00000146833	TRIM4	ENSG00000239521	CASTOR3	0.03
7:99418220-100808585	7	ENSG00000106327	TFR2	ENSG00000077080	ACTL6B	0.9
7:99418220-100808585	7	ENSG00000106327	TFR2	ENSG00000078487	ZCWPW1	0.02
7:99418220-100808585	7	ENSG00000106327	TFR2	ENSG00000106333	PCOLCE	0.61
7:99418220-100808585	7	ENSG00000106327	TFR2	ENSG00000160862	AZGP1	0.01
7:99418220-100808585	7	ENSG00000106327	TFR2	ENSG00000066923	STAG3	0.03
7:99418220-100808585	7	ENSG00000106327	TFR2	ENSG00000078319	PMS2P1	0.39
7:99418220-100808585	7	ENSG00000106327	TFR2	ENSG00000239521	CASTOR3	0.06
7:99418220-100808585	7	ENSG00000077080	ACTL6B	ENSG00000078487	ZCWPW1	0.03
7:99418220-100808585	7	ENSG00000077080	ACTL6B	ENSG00000106333	PCOLCE	0.63
7:99418220-100808585	7	ENSG00000077080	ACTL6B	ENSG00000160862	AZGP1	0.03
7:99418220-100808585	7	ENSG00000077080	ACTL6B	ENSG00000066923	STAG3	0.03
7:99418220-100808585	7	ENSG00000077080	ACTL6B	ENSG00000078319	PMS2P1	0.14
7:99418220-100808585	7	ENSG00000077080	ACTL6B	ENSG00000239521	CASTOR3	0.1
7:99418220-100808585	7	ENSG00000078487	ZCWPW1	ENSG00000106333	PCOLCE	0.03
7:99418220-100808585	7	ENSG00000078487	ZCWPW1	ENSG00000160862	AZGP1	0.04
7:99418220-100808585	7	ENSG00000078487	ZCWPW1	ENSG00000066923	STAG3	0.04
7:99418220-100808585	7	ENSG00000078487	ZCWPW1	ENSG00000078319	PMS2P1	0.47
7:99418220-100808585	7	ENSG00000078487	ZCWPW1	ENSG00000239521	CASTOR3	0.08
7:99418220-100808585	7	ENSG00000106333	PCOLCE	ENSG00000160862	AZGP1	0.03
7:99418220-100808585	7	ENSG00000106333	PCOLCE	ENSG00000066923	STAG3	0.03
7:99418220-100808585	7	ENSG00000106333	PCOLCE	ENSG00000078319	PMS2P1	0.06
7:99418220-100808585	7	ENSG00000106333	PCOLCE	ENSG00000239521	CASTOR3	0.09
7:99418220-100808585	7	ENSG00000160862	AZGP1	ENSG00000066923	STAG3	0.02
7:99418220-100808585	7	ENSG00000160862	AZGP1	ENSG00000078319	PMS2P1	0.02
7:99418220-100808585	7	ENSG00000160862	AZGP1	ENSG00000239521	CASTOR3	0.23
7:99418220-100808585	7	ENSG00000066923	STAG3	ENSG00000078319	PMS2P1	0.03
7:99418220-100808585	7	ENSG00000066923	STAG3	ENSG00000239521	CASTOR3	0.03
7:99418220-100808585	7	ENSG00000078319	PMS2P1	ENSG00000239521	CASTOR3	0.12
7:102444502-102760806	7	ENSG00000286830	AC105052.5	ENSG00000267368	UPK3BL1	0.96
7:102444502-102760806	7	ENSG00000286830	AC105052.5	ENSG00000267645	AC105052.3	0.97
7:102444502-102760806	7	ENSG00000286830	AC105052.5	ENSG00000161036	LRWD1	0
7:102444502-102760806	7	ENSG00000267368	UPK3BL1	ENSG00000267645	AC105052.3	0.98
7:102444502-102760806	7	ENSG00000267368	UPK3BL1	ENSG00000161036	LRWD1	0
7:102444502-102760806	7	ENSG00000267645	AC105052.3	ENSG00000161036	LRWD1	0
7:128375586-128724026	7	ENSG00000273270	AC090114.2	ENSG00000230715	AC018638.2	0
7:128375586-128724026	7	ENSG00000273270	AC090114.2	ENSG00000271344	AC018638.6	0.81
7:128375586-128724026	7	ENSG00000273270	AC090114.2	ENSG00000271553	AC018638.7	0.11
7:128375586-128724026	7	ENSG00000273270	AC090114.2	ENSG00000205085	FAM71F2	0.1
7:128375586-128724026	7	ENSG00000273270	AC090114.2	ENSG00000243302	AC018638.4	0.05
7:128375586-128724026	7	ENSG00000273270	AC090114.2	ENSG00000243679	AC018638.5	0.4
7:128375586-128724026	7	ENSG00000273270	AC090114.2	ENSG00000242588	AC108010.1	0.64
7:128375586-128724026	7	ENSG00000273270	AC090114.2	ENSG00000280828	AC090114.3	0.69
7:128375586-128724026	7	ENSG00000230715	AC018638.2	ENSG00000271344	AC018638.6	0
7:128375586-128724026	7	ENSG00000230715	AC018638.2	ENSG00000271553	AC018638.7	0.01
7:128375586-128724026	7	ENSG00000230715	AC018638.2	ENSG00000205085	FAM71F2	0.01
7:128375586-128724026	7	ENSG00000230715	AC018638.2	ENSG00000243302	AC018638.4	0.97
7:128375586-128724026	7	ENSG00000230715	AC018638.2	ENSG00000243679	AC018638.5	0.94
7:128375586-128724026	7	ENSG00000230715	AC018638.2	ENSG00000242588	AC108010.1	0.91
7:128375586-128724026	7	ENSG00000230715	AC018638.2	ENSG00000280828	AC090114.3	0.12
7:128375586-128724026	7	ENSG00000271344	AC018638.6	ENSG00000271553	AC018638.7	0.18
7:128375586-128724026	7	ENSG00000271344	AC018638.6	ENSG00000205085	FAM71F2	0.51
7:128375586-128724026	7	ENSG00000271344	AC018638.6	ENSG00000243302	AC018638.4	0.05
7:128375586-128724026	7	ENSG00000271344	AC018638.6	ENSG00000243679	AC018638.5	0.4
7:128375586-128724026	7	ENSG00000271344	AC018638.6	ENSG00000242588	AC108010.1	0.64
7:128375586-128724026	7	ENSG00000271344	AC018638.6	ENSG00000280828	AC090114.3	0.7
7:128375586-128724026	7	ENSG00000271553	AC018638.7	ENSG00000205085	FAM71F2	0.97
7:128375586-128724026	7	ENSG00000271553	AC018638.7	ENSG00000243302	AC018638.4	0.06
7:128375586-128724026	7	ENSG00000271553	AC018638.7	ENSG00000243679	AC018638.5	0.05
7:128375586-128724026	7	ENSG00000271553	AC018638.7	ENSG00000242588	AC108010.1	0.06
7:128375586-128724026	7	ENSG00000271553	AC018638.7	ENSG00000280828	AC090114.3	0.08
7:128375586-128724026	7	ENSG00000205085	FAM71F2	ENSG00000243302	AC018638.4	0.02
7:128375586-128724026	7	ENSG00000205085	FAM71F2	ENSG00000243679	AC018638.5	0.05
7:128375586-128724026	7	ENSG00000205085	FAM71F2	ENSG00000242588	AC108010.1	0.07
7:128375586-128724026	7	ENSG00000205085	FAM71F2	ENSG00000280828	AC090114.3	0.08
7:128375586-128724026	7	ENSG00000243302	AC018638.4	ENSG00000243679	AC018638.5	0.95
7:128375586-128724026	7	ENSG00000243302	AC018638.4	ENSG00000242588	AC108010.1	0.91
7:128375586-128724026	7	ENSG00000243302	AC018638.4	ENSG00000280828	AC090114.3	0.16
7:128375586-128724026	7	ENSG00000243679	AC018638.5	ENSG00000242588	AC108010.1	0.85
7:128375586-128724026	7	ENSG00000243679	AC018638.5	ENSG00000280828	AC090114.3	0.32
7:128375586-128724026	7	ENSG00000242588	AC108010.1	ENSG00000280828	AC090114.3	0.51
7:143743096-144482180	7	ENSG00000213214	ARHGEF35	ENSG00000050327	ARHGEF5	0
7:143743096-144482180	7	ENSG00000213214	ARHGEF35	ENSG00000244198	AC004889.1	0.01
7:143743096-144482180	7	ENSG00000213214	ARHGEF35	ENSG00000204959	ARHGEF34P	0
7:143743096-144482180	7	ENSG00000213214	ARHGEF35	ENSG00000170356	OR2A20P	0
7:143743096-144482180	7	ENSG00000213214	ARHGEF35	ENSG00000228960	OR2A9P	0.02
7:143743096-144482180	7	ENSG00000213214	ARHGEF35	ENSG00000225932	CTAGE4	0
7:143743096-144482180	7	ENSG00000050327	ARHGEF5	ENSG00000244198	AC004889.1	0
7:143743096-144482180	7	ENSG00000050327	ARHGEF5	ENSG00000204959	ARHGEF34P	0.99
7:143743096-144482180	7	ENSG00000050327	ARHGEF5	ENSG00000170356	OR2A20P	0.07
7:143743096-144482180	7	ENSG00000050327	ARHGEF5	ENSG00000228960	OR2A9P	0
7:143743096-144482180	7	ENSG00000050327	ARHGEF5	ENSG00000225932	CTAGE4	0
7:143743096-144482180	7	ENSG00000244198	AC004889.1	ENSG00000204959	ARHGEF34P	0
7:143743096-144482180	7	ENSG00000244198	AC004889.1	ENSG00000170356	OR2A20P	0
7:143743096-144482180	7	ENSG00000244198	AC004889.1	ENSG00000228960	OR2A9P	0
7:143743096-144482180	7	ENSG00000244198	AC004889.1	ENSG00000225932	CTAGE4	0.6
7:143743096-144482180	7	ENSG00000204959	ARHGEF34P	ENSG00000170356	OR2A20P	0.03
7:143743096-144482180	7	ENSG00000204959	ARHGEF34P	ENSG00000228960	OR2A9P	0
7:143743096-144482180	7	ENSG00000204959	ARHGEF34P	ENSG00000225932	CTAGE4	0.02
7:143743096-144482180	7	ENSG00000170356	OR2A20P	ENSG00000228960	OR2A9P	0.87
7:143743096-144482180	7	ENSG00000170356	OR2A20P	ENSG00000225932	CTAGE4	0.1
7:143743096-144482180	7	ENSG00000228960	OR2A9P	ENSG00000225932	CTAGE4	0.04
7:150301337-150379067	7	ENSG00000188707	ZBED6CL	ENSG00000127399	LRRC61	0.86
7:150301337-150379067	7	ENSG00000188707	ZBED6CL	ENSG00000261305	AC005586.2	0.85
7:150301337-150379067	7	ENSG00000127399	LRRC61	ENSG00000261305	AC005586.2	0.89
8:10385164-11972641	8	ENSG00000154316	TDH	ENSG00000184608	FAM167A-AS1	0.96
8:10385164-11972641	8	ENSG00000154316	TDH	ENSG00000272505	AC104964.4	0
8:10385164-11972641	8	ENSG00000154316	TDH	ENSG00000246477	AF131216.1	0.94
8:10385164-11972641	8	ENSG00000154316	TDH	ENSG00000154328	NEIL2	0
8:10385164-11972641	8	ENSG00000154316	TDH	ENSG00000253230	LINC00599	0.04
8:10385164-11972641	8	ENSG00000154316	TDH	ENSG00000269918	AF131215.6	0.07
8:10385164-11972641	8	ENSG00000154316	TDH	ENSG00000255495	AC145124.1	0.01
8:10385164-11972641	8	ENSG00000154316	TDH	ENSG00000175806	MSRA	0.33
8:10385164-11972641	8	ENSG00000184608	FAM167A-AS1	ENSG00000272505	AC104964.4	0
8:10385164-11972641	8	ENSG00000184608	FAM167A-AS1	ENSG00000246477	AF131216.1	0.93
8:10385164-11972641	8	ENSG00000184608	FAM167A-AS1	ENSG00000154328	NEIL2	0
8:10385164-11972641	8	ENSG00000184608	FAM167A-AS1	ENSG00000253230	LINC00599	0.04
8:10385164-11972641	8	ENSG00000184608	FAM167A-AS1	ENSG00000269918	AF131215.6	0.07
8:10385164-11972641	8	ENSG00000184608	FAM167A-AS1	ENSG00000255495	AC145124.1	0.01
8:10385164-11972641	8	ENSG00000184608	FAM167A-AS1	ENSG00000175806	MSRA	0.18
8:10385164-11972641	8	ENSG00000272505	AC104964.4	ENSG00000246477	AF131216.1	0
8:10385164-11972641	8	ENSG00000272505	AC104964.4	ENSG00000154328	NEIL2	0.43
8:10385164-11972641	8	ENSG00000272505	AC104964.4	ENSG00000253230	LINC00599	0.04
8:10385164-11972641	8	ENSG00000272505	AC104964.4	ENSG00000269918	AF131215.6	0.01
8:10385164-11972641	8	ENSG00000272505	AC104964.4	ENSG00000255495	AC145124.1	0.85
8:10385164-11972641	8	ENSG00000272505	AC104964.4	ENSG00000175806	MSRA	0.07
8:10385164-11972641	8	ENSG00000246477	AF131216.1	ENSG00000154328	NEIL2	0
8:10385164-11972641	8	ENSG00000246477	AF131216.1	ENSG00000253230	LINC00599	0.02
8:10385164-11972641	8	ENSG00000246477	AF131216.1	ENSG00000269918	AF131215.6	0.06
8:10385164-11972641	8	ENSG00000246477	AF131216.1	ENSG00000255495	AC145124.1	0.01
8:10385164-11972641	8	ENSG00000246477	AF131216.1	ENSG00000175806	MSRA	0.15
8:10385164-11972641	8	ENSG00000154328	NEIL2	ENSG00000253230	LINC00599	0.01
8:10385164-11972641	8	ENSG00000154328	NEIL2	ENSG00000269918	AF131215.6	0.01
8:10385164-11972641	8	ENSG00000154328	NEIL2	ENSG00000255495	AC145124.1	0.01
8:10385164-11972641	8	ENSG00000154328	NEIL2	ENSG00000175806	MSRA	0.02
8:10385164-11972641	8	ENSG00000253230	LINC00599	ENSG00000269918	AF131215.6	0.04
8:10385164-11972641	8	ENSG00000253230	LINC00599	ENSG00000255495	AC145124.1	0
8:10385164-11972641	8	ENSG00000253230	LINC00599	ENSG00000175806	MSRA	0.04
8:10385164-11972641	8	ENSG00000269918	AF131215.6	ENSG00000255495	AC145124.1	0.21
8:10385164-11972641	8	ENSG00000269918	AF131215.6	ENSG00000175806	MSRA	0.06
8:10385164-11972641	8	ENSG00000255495	AC145124.1	ENSG00000175806	MSRA	0
9:101217-224976	9	ENSG00000107099	DOCK8	ENSG00000183784	C9orf66	0.99
9:101217-224976	9	ENSG00000107099	DOCK8	ENSG00000218839	FAM138C	0
9:101217-224976	9	ENSG00000107099	DOCK8	ENSG00000172785	CBWD1	0.82
9:101217-224976	9	ENSG00000107099	DOCK8	ENSG00000181404	WASHC1	0
9:101217-224976	9	ENSG00000183784	C9orf66	ENSG00000218839	FAM138C	0
9:101217-224976	9	ENSG00000183784	C9orf66	ENSG00000172785	CBWD1	0.77
9:101217-224976	9	ENSG00000183784	C9orf66	ENSG00000181404	WASHC1	0
9:101217-224976	9	ENSG00000218839	FAM138C	ENSG00000172785	CBWD1	0
9:101217-224976	9	ENSG00000218839	FAM138C	ENSG00000181404	WASHC1	0.99
9:101217-224976	9	ENSG00000172785	CBWD1	ENSG00000181404	WASHC1	0
9:32828714-34150000	9	ENSG00000287063	AL356489.3	ENSG00000230516	AL589642.2	0.01
9:32828714-34150000	9	ENSG00000287063	AL356489.3	ENSG00000281128	PTENP1-AS	0.97
9:32828714-34150000	9	ENSG00000287063	AL356489.3	ENSG00000238001	SNRPCP1	0.01
9:32828714-34150000	9	ENSG00000287063	AL356489.3	ENSG00000122728	TAF1L	0.02
9:32828714-34150000	9	ENSG00000287063	AL356489.3	ENSG00000260947	AL356489.2	0.93
9:32828714-34150000	9	ENSG00000287063	AL356489.3	ENSG00000164978	NUDT2	0
9:32828714-34150000	9	ENSG00000230516	AL589642.2	ENSG00000281128	PTENP1-AS	0.04
9:32828714-34150000	9	ENSG00000230516	AL589642.2	ENSG00000238001	SNRPCP1	0.97
9:32828714-34150000	9	ENSG00000230516	AL589642.2	ENSG00000122728	TAF1L	0.98
9:32828714-34150000	9	ENSG00000230516	AL589642.2	ENSG00000260947	AL356489.2	0.06
9:32828714-34150000	9	ENSG00000230516	AL589642.2	ENSG00000164978	NUDT2	0.01
9:32828714-34150000	9	ENSG00000281128	PTENP1-AS	ENSG00000238001	SNRPCP1	0.01
9:32828714-34150000	9	ENSG00000281128	PTENP1-AS	ENSG00000122728	TAF1L	0.04
9:32828714-34150000	9	ENSG00000281128	PTENP1-AS	ENSG00000260947	AL356489.2	0.91
9:32828714-34150000	9	ENSG00000281128	PTENP1-AS	ENSG00000164978	NUDT2	0
9:32828714-34150000	9	ENSG00000238001	SNRPCP1	ENSG00000122728	TAF1L	0.96
9:32828714-34150000	9	ENSG00000238001	SNRPCP1	ENSG00000260947	AL356489.2	0.04
9:32828714-34150000	9	ENSG00000238001	SNRPCP1	ENSG00000164978	NUDT2	0.02
9:32828714-34150000	9	ENSG00000122728	TAF1L	ENSG00000260947	AL356489.2	0.05
9:32828714-34150000	9	ENSG00000122728	TAF1L	ENSG00000164978	NUDT2	0.01
9:32828714-34150000	9	ENSG00000260947	AL356489.2	ENSG00000164978	NUDT2	0.03
9:38614307-38640376	9	ENSG00000283486	FAM95C	ENSG00000273036	AL390726.4	0.97
9:38614307-38640376	9	ENSG00000283486	FAM95C	ENSG00000180071	ANKRD18A	0.97
9:38614307-38640376	9	ENSG00000283486	FAM95C	ENSG00000225345	SNX18P3	0.97
9:38614307-38640376	9	ENSG00000273036	AL390726.4	ENSG00000180071	ANKRD18A	0.97
9:38614307-38640376	9	ENSG00000273036	AL390726.4	ENSG00000225345	SNX18P3	0.97
9:38614307-38640376	9	ENSG00000180071	ANKRD18A	ENSG00000225345	SNX18P3	0.97
10:45419079-45975113	10	ENSG00000264204	AGAP7P	ENSG00000188234	AGAP4	0
10:45419079-45975113	10	ENSG00000264204	AGAP7P	ENSG00000279058	AGAP14P	0
10:45419079-45975113	10	ENSG00000264204	AGAP7P	ENSG00000165406	MARCH8	0
10:45419079-45975113	10	ENSG00000264204	AGAP7P	ENSG00000172661	WASHC2C	0.2
10:45419079-45975113	10	ENSG00000188234	AGAP4	ENSG00000279058	AGAP14P	0.93
10:45419079-45975113	10	ENSG00000188234	AGAP4	ENSG00000165406	MARCH8	0
10:45419079-45975113	10	ENSG00000188234	AGAP4	ENSG00000172661	WASHC2C	0
10:45419079-45975113	10	ENSG00000279058	AGAP14P	ENSG00000165406	MARCH8	0
10:45419079-45975113	10	ENSG00000279058	AGAP14P	ENSG00000172661	WASHC2C	0
10:45419079-45975113	10	ENSG00000165406	MARCH8	ENSG00000172661	WASHC2C	0.71
10:47988481-48200151	10	ENSG00000204172	AGAP9	ENSG00000265018	AGAP12P	0.99
10:47988481-48200151	10	ENSG00000204172	AGAP9	ENSG00000270025	BMS1P7	1
10:47988481-48200151	10	ENSG00000204172	AGAP9	ENSG00000254929	AL591684.2	0.98
10:47988481-48200151	10	ENSG00000265018	AGAP12P	ENSG00000270025	BMS1P7	0.98
10:47988481-48200151	10	ENSG00000265018	AGAP12P	ENSG00000254929	AL591684.2	0.78
10:47988481-48200151	10	ENSG00000270025	BMS1P7	ENSG00000254929	AL591684.2	0.95
10:79559644-79788594	10	ENSG00000228570	NUTM2E	ENSG00000188199	NUTM2B	1
10:79559644-79788594	10	ENSG00000228570	NUTM2E	ENSG00000272447	AL135925.1	0.11
10:79559644-79788594	10	ENSG00000228570	NUTM2E	ENSG00000225484	NUTM2B-AS1	0.02
10:79559644-79788594	10	ENSG00000188199	NUTM2B	ENSG00000272447	AL135925.1	0.12
10:79559644-79788594	10	ENSG00000188199	NUTM2B	ENSG00000225484	NUTM2B-AS1	0.02
10:79559644-79788594	10	ENSG00000272447	AL135925.1	ENSG00000225484	NUTM2B-AS1	0.1
10:89340583-89507553	10	ENSG00000185745	IFIT1	ENSG00000152778	IFIT5	0.7
10:89340583-89507553	10	ENSG00000185745	IFIT1	ENSG00000232229	LINC00865	0
10:89340583-89507553	10	ENSG00000152778	IFIT5	ENSG00000232229	LINC00865	0
10:102465559-103202254	10	ENSG00000138111	MFSD13A	ENSG00000166275	BORCS7	0
10:102465559-103202254	10	ENSG00000138111	MFSD13A	ENSG00000214435	AS3MT	0
10:102465559-103202254	10	ENSG00000138111	MFSD13A	ENSG00000148795	CYP17A1	0
10:102465559-103202254	10	ENSG00000166275	BORCS7	ENSG00000214435	AS3MT	0.96
10:102465559-103202254	10	ENSG00000166275	BORCS7	ENSG00000148795	CYP17A1	0
10:102465559-103202254	10	ENSG00000214435	AS3MT	ENSG00000148795	CYP17A1	0
10:133397525-133423499	10	ENSG00000130649	CYP2E1	ENSG00000148824	MTG1	0.17
10:133397525-133423499	10	ENSG00000130649	CYP2E1	ENSG00000214279	SCART1	0.93
10:133397525-133423499	10	ENSG00000148824	MTG1	ENSG00000214279	SCART1	0.2
11:727310-727310	11	ENSG00000255284	AP006621.3	ENSG00000279672	AP006621.5	1
11:727310-727310	11	ENSG00000255284	AP006621.3	ENSG00000177042	TMEM80	0
11:727310-727310	11	ENSG00000279672	AP006621.5	ENSG00000177042	TMEM80	0
11:7860304-7885630	11	ENSG00000166394	CYB5R2	ENSG00000183378	OVCH2	0.93
11:7860304-7885630	11	ENSG00000166394	CYB5R2	ENSG00000254951	AC044810.2	0.35
11:7860304-7885630	11	ENSG00000166394	CYB5R2	ENSG00000271758	AC044810.3	0.52
11:7860304-7885630	11	ENSG00000183378	OVCH2	ENSG00000254951	AC044810.2	0.27
11:7860304-7885630	11	ENSG00000183378	OVCH2	ENSG00000271758	AC044810.3	0.44
11:7860304-7885630	11	ENSG00000254951	AC044810.2	ENSG00000271758	AC044810.3	0.1
11:48558983-49907284	11	ENSG00000086205	FOLH1	ENSG00000205035	AC136759.1	0
11:48558983-49907284	11	ENSG00000086205	FOLH1	ENSG00000255532	AC118942.1	0
11:48558983-49907284	11	ENSG00000086205	FOLH1	ENSG00000165923	AGBL2	0.02
11:48558983-49907284	11	ENSG00000205035	AC136759.1	ENSG00000255532	AC118942.1	0
11:48558983-49907284	11	ENSG00000205035	AC136759.1	ENSG00000165923	AGBL2	0.58
11:48558983-49907284	11	ENSG00000255532	AC118942.1	ENSG00000165923	AGBL2	0.09
11:66325259-67638652	11	ENSG00000084207	GSTP1	ENSG00000255119	AP003385.3	0.95
11:66325259-67638652	11	ENSG00000084207	GSTP1	ENSG00000254510	AP001107.5	0.21
11:66325259-67638652	11	ENSG00000084207	GSTP1	ENSG00000174165	ZDHHC24	0.02
11:66325259-67638652	11	ENSG00000084207	GSTP1	ENSG00000167792	NDUFV1	0.93
11:66325259-67638652	11	ENSG00000084207	GSTP1	ENSG00000255468	AP001107.9	0.17
11:66325259-67638652	11	ENSG00000084207	GSTP1	ENSG00000172725	CORO1B	0.64
11:66325259-67638652	11	ENSG00000084207	GSTP1	ENSG00000174080	CTSF	0.02
11:66325259-67638652	11	ENSG00000084207	GSTP1	ENSG00000173715	C11orf80	0.04
11:66325259-67638652	11	ENSG00000255119	AP003385.3	ENSG00000254510	AP001107.5	0.04
11:66325259-67638652	11	ENSG00000255119	AP003385.3	ENSG00000174165	ZDHHC24	0.43
11:66325259-67638652	11	ENSG00000255119	AP003385.3	ENSG00000167792	NDUFV1	0.86
11:66325259-67638652	11	ENSG00000255119	AP003385.3	ENSG00000255468	AP001107.9	0.05
11:66325259-67638652	11	ENSG00000255119	AP003385.3	ENSG00000172725	CORO1B	0.15
11:66325259-67638652	11	ENSG00000255119	AP003385.3	ENSG00000174080	CTSF	0.03
11:66325259-67638652	11	ENSG00000255119	AP003385.3	ENSG00000173715	C11orf80	0.03
11:66325259-67638652	11	ENSG00000254510	AP001107.5	ENSG00000174165	ZDHHC24	0
11:66325259-67638652	11	ENSG00000254510	AP001107.5	ENSG00000167792	NDUFV1	0.04
11:66325259-67638652	11	ENSG00000254510	AP001107.5	ENSG00000255468	AP001107.9	0.89
11:66325259-67638652	11	ENSG00000254510	AP001107.5	ENSG00000172725	CORO1B	0.1
11:66325259-67638652	11	ENSG00000254510	AP001107.5	ENSG00000174080	CTSF	0.02
11:66325259-67638652	11	ENSG00000254510	AP001107.5	ENSG00000173715	C11orf80	0.05
11:66325259-67638652	11	ENSG00000174165	ZDHHC24	ENSG00000167792	NDUFV1	0.1
11:66325259-67638652	11	ENSG00000174165	ZDHHC24	ENSG00000255468	AP001107.9	0
11:66325259-67638652	11	ENSG00000174165	ZDHHC24	ENSG00000172725	CORO1B	0.04
11:66325259-67638652	11	ENSG00000174165	ZDHHC24	ENSG00000174080	CTSF	0.47
[truncated: 940 more rows]
