# Supplementary material for: A mega-analysis of expression quantitative trait loci in retinal tissue
Source: PLoS Genet. 2020 Sep 1;16(9):e1008934. doi: 10.1371/journal.pgen.1008934 (PMC7462281; doi:10.1371/journal.pgen.1008934)
Supplement: S5 Data — (XLSX) [file pgen.1008934.s009.xlsx]

## Sheet: S5
S5 Data. Complex eye diseases and traits investigated in this study
Complex eye disease or trait	PubMed ID	GWAS variants after QC	Variants included in our study	eVariants (Q-Value < 0.05)	eGenes (Q-Value < 0.05)
Age-related macular degeneration	PMID26691988	52	41	4	7
Central corneal thickness	PMID30622277	39	38	1	1
Diabetic retinopathy	PMID26188370, PMID30178632	3	3	0	0
Intraocular pressure	PMID28073927, PMID29235454, PMID29617998, PMID29785010, PMID30054594	251	243	21	33
Macular thickness	PMID30535121	135	129	23	35
Myopia	PMID23468642	22	22	1	1
Optic disc - cup area	PMID28073927	24	23	1	1
Optic disc - disc area	PMID28073927	16	16	3	3
Primary angle closure glaucoma	PMID: 27064256	8	7	1	1
Primary open-angled glaucoma	PMID26752265, PMID29891935	50	49	3	3
Refractive error	PMID29808027, PMID23396134	119	98	10	17
Vertical cup-disc ratio	PMID28073927	22	21	1	1
Legend
Complex eye disease or trait	Complex eye disease or trait included in this study
PubMed ID	Pubmed IDs of GWAS publications investigating the respective trait
GWAS variants after QC	Number of GWAS variants considered for analysis after quality control (See methods)
Variants included in our study	Number of GWAS variants, which were genotyped or imputed in the retinal eQTL database
eVariants (Q-Value < 0.05)	Number of significant eVariants of the included variants
eGenes (Q-Value < 0.05)	Number of significant eGenes (Q-Value < 0.5) regulated by the eVariants
