# Supplementary material for: A mega-analysis of expression quantitative trait loci in retinal tissue
Source: PLoS Genet. 2020 Sep 1;16(9):e1008934. doi: 10.1371/journal.pgen.1008934 (PMC7462281; doi:10.1371/journal.pgen.1008934)
Supplement: S6 Data — (XLSX) [file pgen.1008934.s010.xlsx]

## Sheet: S6
S6 Data. Genome-wide significant GWAS variants of complex eye diseases and traits
Variant	Phenotype*	Chr	Position (hg38)	Effect allele	Non-effect allele	P-Value in GWAS study	OR in Study [95% intervals]	Effect allele frequency	GWAS PMID	Study population	RegulomeDB (v1.1) rank		Legend
rs71628956	IOP	1	1366008	A	G	1.2e-10	1.142 [1.099-1.188]	0.8769	PMID 29617998	EUR	5		Variant	Reference SNP ID assigned by NCBI
rs2252865	ODCA	1	8362616	T	C	1.33e-09	1.01 [1.01-1.01]	0.34	PMID 28073927	TRANS	5		Phenotype	GWAS phenotype for which a significant association is described with the respective variant
rs4920608	IOP	1	16992792	C	T	4.7e-08	1.082 [1.061-1.103]	0.3567	PMID 29617998	EUR	5		Chr	Chromosome
rs945211	IOP	1	31726197	C	G	3e-08	1.076 [1.054-1.097]	0.617	PMID 29785010	EUR	5		Position (hg38)	Chromosomal position of the variant
rs96067	CCT	1	36106319	A	G	2.52e-11	10.697 [5.387-21.242]	0.69	PMID 30622277	TRANS	5		Effect allele frequency	Effect/risk increasing allele according to the literature
rs12123086	IOP	1	36126011	G	A	2.4e-11	1.143 [1.1-1.189]	0.886	PMID 29785010	EUR	4		Non-effect allele	Effect/risk decreasing allele according to the literature
rs4653301	IOP	1	37562773	T	G	1.1e-09	1.084 [1.063-1.106]	0.4516	PMID 29617998	EUR	1		P-Value in GWAS study	P-Value of the phenotype association in the respective GWAS study
rs4074961	IOP	1	37627051	T	C	4.4e-12	1.093 [1.071-1.115]	0.436	PMID 29785010	EUR	5		OR in Study [95% intervals]	Odds ratio and confidence intervals of the variant - trait association
rs1866758	IOP	1	41853197	T	C	4.6e-11	1.094 [1.065-1.124]	0.62	PMID 29235454	TRANS	5		Frequency of Effect allele	Allele frequency of the effect allele in the respective GWAS study
rs479445	RE	1	60875960	T	A	9.36e-11	1.049 [1.035-1.065]	0.6736	PMID29808027	EUR	6		Study	Pubmed ID of GWAS publication
rs787541	ODDA	1	67585547	C	G	3.99e-08	1.023 [1.015-1.031]	0.32	PMID 28073927	TRANS	7		Study population	investigated population in the GWAS, EUR = Europeans, TRANS = Trans-ethnic was defined as mixed population containing individuals of European descend
rs2279948	IOP	1	86225602	A	G	6.4e-14	1.186 [1.134-1.24]	0.08483	PMID 30054594	EUR	6		RegulomeDB (v1.1) rank	RegulomeDB (v1.1) rank of the respective GWAS variant
rs35638741	IOP	1	87729564	A	C	2.77e-08	1.076 [1.048-1.104]	0.415104	PMID 30054594	EUR	6
rs12139208	IOP	1	87747331	T	C	8.9e-10	1.083 [1.062-1.105]	0.379	PMID 29785010	EUR	6
rs41461152	POAG	1	87761437	T	G	4.1e-09	1.09 [1.06-1.12]	0.26	PMID29891935	TRANS	6
rs786906	IOP	1	88805891	T	C	4.9e-09	1.082 [1.061-1.104]	0.4552	PMID 29617998	EUR	6
rs1192414	VCDR	1	91609577	A	G	1.78e-23	1.014 [1.012-1.016]	0.18	PMID 28073927	TRANS	4
rs4658101	ODDA	1	91611852	A	G	6.15e-81	1.093 [1.082-1.104]	0.18	PMID 28073927	TRANS	4
rs3753841	PACG	1	102914362	G	A	1.27e-23	1.21 [1.166-1.256]	0.386	PMID: 27064256	TRANS	7
rs993471	POAG	1	102919817	G	A	2e-08	1.08 [1.05-1.11]	0.39	PMID29891935	TRANS	5
rs12045227	IOP	1	112585590	A	G	2.7e-11	1.112 [1.078-1.147]	0.204864	PMID 30054594	EUR	7
rs55992320	MT	1	112950793	T	C	5.4e-18	1.896 [1.621-2.219]	0.78	PMID: 30535121	EUR	5
rs12029229	MT	1	116174430	A	G	1.8e-08	1.477 [1.288-1.694]	0.52	PMID: 30535121	EUR	5
rs57382675	RE	1	164238976	A	T	2.79e-15	1.066 [1.049-1.083]	0.76	PMID29808027	EUR	6
rs111353859	MT	1	165359318	G	GA	4.4e-09	1.682 [1.411-2.006]	0.82	PMID: 30535121	EUR	5
rs10918274	IOP	1	165745179	T	C	2.4e-87	1.458 [1.402-1.516]	0.125	PMID 29785010	EUR	6
rs2814471	POAG	1	165770361	C	T	2e-62	1.37 [1.32-1.42]	0.14	PMID29891935	TRANS	6
rs1200113	IOP	1	169089868	T	G	6e-11	1.102 [1.06-1.146]	0.425	PMID 29785010	EUR	5
rs10753787	VCDR	1	169580537	C	T	2.48e-09	1.007 [1.005-1.009]	0.57	PMID 28073927	TRANS	6
rs12409048	MT	1	170730008	G	A	2e-09	1.616 [1.381-1.891]	0.74	PMID: 30535121	EUR	5
rs10800542	IOP	1	170795774	T	G	1.1e-08	1.083 [1.062-1.105]	0.6306	PMID 29617998	EUR	6
rs187328863	AMD	1	196411028	T	C	2.8e-12	1.47 [1.319-1.637]	0.04	PMID26691988	EUR	6
rs570618	AMD	1	196687934	T	G	9.2e-76	1.74 [1.64-1.846]	0.47	PMID26691988	EUR	7
rs10922109	AMD	1	196735502	C	A	1e-131	1.96 [1.857-2.069]	0.67	PMID26691988	EUR	6
rs61818925	AMD	1	196846320	T	G	6.3e-09	1.18 [1.116-1.247]	0.34	PMID26691988	EUR	6
rs10919908	RE	1	200346404	G	A	6.88e-12	1.052 [1.037-1.067]	0.6345	PMID29808027	EUR	6
rs11576909	MT	1	202843526	C	T	1.7e-38	2.435 [2.123-2.793]	0.49	PMID: 30535121	EUR	5
rs1652333	RE	1	207297115	A	G	3.05e-12	1.119 [1.084-1.154]	0.68	PMID23396134	TRANS	1
rs74454622	MT	1	213933665	C	T	1.4e-17	3.065 [2.375-3.955]	0.92	PMID: 30535121	EUR	6
rs17047703	IOP	1	218352246	C	A	1e-10	1.111 [1.068-1.155]	0.7685	PMID 29617998	EUR	3
rs4846476	CCT	1	218352886	G	C	4.77e-08	6.959 [3.504-13.818]	0.74	PMID 30622277	TRANS	7
rs73103335	IOP	1	218937686	A	C	2.9e-15	1.229 [1.158-1.303]	0.933	PMID 29785010	EUR	5
rs1418752	IOP	1	219754087	C	T	4e-12	1.116 [1.074-1.161]	0.7386	PMID 29617998	EUR	5
rs112123925	MT	1	227377469	A	AT	1.5e-12	2.363 [1.831-3.05]	0.92	PMID: 30535121	EUR	7
rs11811982	ODDA	1	227393819	A	C	4.28e-16	1.064 [1.047-1.081]	0.08	PMID 28073927	TRANS	4
rs12405776	RE	1	242268255	T	C	4.35e-24	1.254 [1.2-1.31]	0.0709	PMID29808027	EUR	7
rs74175027	MT	2	23775222	T	A	1.6e-11	1.6 [1.395-1.835]	0.58	PMID: 30535121	EUR	6
rs10189434	IOP	2	28135884	T	C	1.2e-09	1.092 [1.07-1.114]	0.26	PMID 29785010	EUR	7
rs115781177	CCT	2	33123427	G	A	1.69e-08	154.47 [27.004-883.596]	0.07	PMID 30622277	TRANS	3
rs115179432	IOP	2	33123612	G	A	1.3e-10	1.185 [1.125-1.249]	0.07	PMID 29235454	TRANS	4
rs34447926	IOP	2	33363802	C	A	2.8e-08	1.084 [1.043-1.127]	0.266	PMID 29785010	EUR	2
rs113542380	IOP	2	43237679	A	G	1.21e-10	1.174 [1.117-1.232]	0.075017	PMID 30054594	EUR	5
rs163524	IOP	2	44930414	A	C	2.58e-08	1.098 [1.063-1.134]	0.178485	PMID 30054594	EUR	2
rs4309622	MT	2	48056780	G	A	5.1e-10	1.507 [1.314-1.728]	0.63	PMID: 30535121	EUR	7
rs112134660	MT	2	48579315	CT	C	1.5e-10	1.6 [1.395-1.835]	0.32	PMID: 30535121	EUR	6
rs4671217	IOP	2	54443381	T	C	3e-09	1.106 [1.064-1.15]	0.83	PMID 29785010	EUR	7
rs2627761	POAG	2	55705879	C	T	6.1e-10	1.11 [1.07-1.15]	0.19	PMID29891935	TRANS	7
rs41393947	RE	2	55784382	G	A	3.08e-09	1.143 [1.094-1.195]	0.8694	PMID29808027	EUR	6
rs7426380	IOP	2	55867875	G	A	2.1e-13	1.105 [1.076-1.135]	0.46	PMID 29235454	TRANS	3
rs3791679	ODCA	2	55869757	A	G	4.92e-08	1.01 [1.01-1.01]	0.77	PMID 28073927	TRANS	2
rs13410155	MT	2	55985099	G	A	6.4e-12	1.632 [1.395-1.91]	0.27	PMID: 30535121	EUR	7
rs12713563	IOP	2	66314134	C	T	6.8e-10	1.085 [1.064-1.107]	0.36	PMID 29785010	EUR	6
rs2860235	POAG	2	66340764	C	T	3.9e-08	1.076 [1.052-1.111]	0.35	PMID29891935	TRANS	6
rs6546486	IOP	2	69186760	T	A	7e-13	1.097 [1.076-1.12]	0.434	PMID 29785010	EUR	6
rs11123857	IOP	2	100987350	A	G	2.46e-08	1.082 [1.052-1.113]	0.717957	PMID 30054594	EUR	7
rs55771809	IOP	2	101031432	G	A	1.5e-09	1.115 [1.073-1.16]	0.856	PMID 29785010	EUR	5
rs3789134	POAG	2	110922578	T	C	1.9e-09	1.09 [1.06-1.12]	0.58	PMID29891935	TRANS	7
rs1044864	IOP	2	111769289	G	A	1.8e-33	1.234 [1.186-1.283]	0.766	PMID 29785010	EUR	7
rs17050072	IOP	2	120291136	T	C	7.5e-09	1.091 [1.049-1.134]	0.31	PMID 29617998	EUR	5
rs10928224	IOP	2	144708009	T	A	4.5e-13	1.13 [1.087-1.175]	0.719	PMID 29785010	EUR	5
rs17412774	MYP	2	146016380	A	C	1.1e-12	1.072 [1.053-1.091]	0.55	PMID23468642	EUR	7
rs61049169	RE	2	146131140	A	G	8.06e-19	1.065 [1.05-1.08]	0.4401	PMID29808027	EUR	4
rs6434068	POAG	2	152501027	C	G	1.9e-11	1.099 [1.064-1.124]	0.57	PMID29891935	TRANS	5
rs1579050	IOP	2	152508013	G	A	1.39e-25	1.144 [1.115-1.172]	0.575766	PMID 30054594	EUR	3
rs297587	RE	2	156499948	C	A	2.11e-10	1.051 [1.035-1.067]	0.7138	PMID29808027	EUR	5
rs11689553	MT	2	169211437	C	G	3.7e-11	1.716 [1.467-2.008]	0.76	PMID: 30535121	EUR	7
rs72890842	RE	2	171978369	G	T	7.33e-16	1.07 [1.052-1.088]	0.2371	PMID29808027	EUR	6
rs17428076	MYP	2	171987022	C	G	2.8e-09	1.07 [1.047-1.092]	0.76	PMID23468642	EUR	7
rs17400325	MYP	2	177701185	C	T	1.9e-09	1.144 [1.099-1.190]	0.05	PMID23468642	EUR	7
rs17400325	RE	2	177701185	T	C	7.51e-17	1.148 [1.112-1.186]	0.9555	PMID29808027	EUR	7
rs7560015	IOP	2	205141917	T	C	5.1e-10	1.104 [1.062-1.148]	0.7647	PMID 29617998	EUR	7
rs56335522	POAG	2	212893510	G	C	1.7e-13	1.19 [1.13-1.24]	0.88	PMID29891935	TRANS	6
rs200857348	MT	2	215962190	G	GA	5.4e-10	2.664 [1.91-3.717]	0.95	PMID: 30535121	EUR	5
rs1367187	ODDA	2	217601498	C	T	7.39e-09	1.026 [1.016-1.037]	0.22	PMID 28073927	TRANS	7
rs34183224	MT	2	217650241	G	A	4.3e-12	2.484 [1.925-3.206]	0.93	PMID: 30535121	EUR	4
rs3791979	IOP	2	217802649	C	T	4.42e-09	1.082 [1.054-1.111]	0.603936	PMID 30054594	EUR	5
rs121908120	CCT	2	218890289	T	A	5.02e-13	96761.068 [4372.106-2141463.432]	0.97	PMID 30622277	TRANS	5
rs77157375	IOP	2	218915189	G	A	6.9e-09	1.231 [1.139-1.331]	0.9648	PMID 29617998	EUR	7
rs10203008	MT	2	227091906	G	A	2.3e-16	1.751 [1.527-2.008]	0.49	PMID: 30535121	EUR	6
rs6756117	MT	2	227204294	A	G	2e-10	1.522 [1.327-1.745]	0.62	PMID: 30535121	EUR	7
rs11884770	AMD	2	227222204	C	T	0.00026	1.09 [1.041-1.141]	0.73	PMID26691988	EUR	7
rs4608502	CCT	2	227269439	C	T	1.18e-13	10.697 [5.714-20.025]	0.65	PMID 30622277	TRANS	6
rs143937055	IOP	2	227279250	TTTG	T	9e-13	1.105 [1.076-1.135]	0.66	PMID 29235454	TRANS	NA
rs1550094	MYP	2	232520686	G	A	1.3e-15	1.087 [1.067-1.107]	0.31	PMID23468642	EUR	4
rs1550094	RE	2	232520686	A	G	6.23e-30	1.09 [1.074-1.106]	0.6934	PMID29808027	EUR	4
rs34339006	POAG	2	233362876	T	C	1.7e-08	1.076 [1.052-1.111]	0.37	PMID29891935	TRANS	6
rs7599762	IOP	2	237414242	C	G	1.2e-08	1.105 [1.068-1.143]	0.84	PMID 29235454	TRANS	4
rs57435966	IOP	2	238402728	C	T	5.5e-09	1.141 [1.097-1.186]	0.913	PMID 29785010	EUR	5
rs12998513	RE	2	241937348	G	A	2.49e-25	1.57 [1.442-1.709]	0.045	PMID29808027	EUR	5
rs62236760	RE	3	8156896	G	A	6.37e-10	1.048 [1.033-1.064]	0.707	PMID29808027	EUR	7
rs2443724	ODDA	3	11613877	G	C	1.91e-08	1.022 [1.014-1.03]	0.73	PMID 28073927	TRANS	4
rs826222	RE	3	24225804	T	C	3.35e-08	1.04 [1.025-1.055]	0.6042	PMID29808027	EUR	6
rs12487626	MT	3	25002338	G	C	7.3e-09	1.553 [1.327-1.817]	0.29	PMID: 30535121	EUR	5
rs11129176	ODDA	3	25007819	A	G	1.42e-08	1.023 [1.015-1.031]	0.29	PMID 28073927	TRANS	5
rs1153606	POAG	3	25532695	A	G	3.4e-08	1.1 [1.06-1.14]	0.84	PMID29891935	TRANS	3
rs1286771	IOP	3	25540021	T	C	4.7e-09	1.119 [1.076-1.163]	0.873	PMID 29785010	EUR	6
rs1494836	MT	3	27678872	T	C	7.3e-14	2.075 [1.706-2.524]	0.15	PMID: 30535121	EUR	7
rs6147748	MT	3	29430778	C	CTATGCAATGGGAAAAACTGCTT	1e-09	1.553 [1.354-1.781]	0.57	PMID: 30535121	EUR	4
rs73089379	MT	3	45141922	C	G	2.5e-30	4.665 [3.547-6.135]	0.93	PMID: 30535121	EUR	6
rs17279437	MT	3	45772602	G	A	1.4e-71	7.099 [5.72-8.811]	0.89	PMID: 30535121	EUR	5
rs113010081	MT	3	46415921	T	C	4.3e-19	2.509 [2.022-3.114]	0.88	PMID: 30535121	EUR	5
rs2526385	IOP	3	50143702	T	G	3e-09	1.101 [1.059-1.145]	0.193	PMID 29785010	EUR	5
rs11710277	IOP	3	50162314	G	A	5.2e-07	1.127 [1.084-1.172]	0.077	PMID 29785010	EUR	5
rs14165	RE	3	53813381	A	G	2.14e-08	1.101 [1.065-1.138]	0.32	PMID23396134	TRANS	4
rs6764184	VCDR	3	58020539	T	G	1.89e-08	1.007 [1.005-1.009]	0.24	PMID 28073927	TRANS	4
rs12494328	ODCA	3	58049770	A	G	6.03e-11	1.02 [1.02-1.02]	0.22	PMID 28073927	TRANS	3
rs35667547	MT	3	64561801	C	G	1.4e-09	1.84 [1.513-2.239]	0.13	PMID: 30535121	EUR	5
rs62247658	AMD	3	64729479	C	T	7.8e-11	1.14 [1.096-1.186]	0.45	PMID26691988	EUR	7
rs6781336	IOP	3	66807626	A	G	2.7e-18	1.129 [1.106-1.151]	0.701	PMID 29785010	EUR	6
rs34552401	IOP	3	70901540	G	A	8.8e-11	1.103 [1.061-1.147]	0.2995	PMID 29617998	EUR	7
rs9284802	IOP	3	85046615	G	A	4.74e-05	1.051 [1.03-1.073]	0.37	PMID 30054594	EUR	7
rs9883252	POAG	3	85089667	T	C	6.1e-14	1.11 [1.08-1.14]	0.37	PMID29891935	TRANS	7
rs6804624	ODCA	3	99440303	C	T	1.99e-08	1.01 [1.01-1.01]	0.31	PMID 28073927	TRANS	5
rs6804624	VCDR	3	99440303	C	T	8.63e-12	1.008 [1.006-1.01]	0.31	PMID 28073927	TRANS	5
rs1997404	ODDA	3	99442178	G	T	8.74e-09	1.024 [1.016-1.033]	0.3	PMID 28073927	TRANS	7
rs55975637	AMD	3	99701009	A	G	3.8e-07	1.16 [1.095-1.229]	0.12	PMID26691988	EUR	3
rs9843102	ODDA	3	100932085	G	A	5.33e-12	1.037 [1.026-1.047]	0.81	PMID 28073927	TRANS	6
rs11391380	IOP	3	105336694	AG	A	7.1e-11	1.101 [1.059-1.145]	0.6856	PMID 29617998	EUR	6
rs67889059	IOP	3	124590402	T	G	4.6e-09	1.102 [1.06-1.146]	0.181	PMID 29785010	EUR	7
rs13092193	IOP	3	136521524	T	C	2e-10	1.109 [1.066-1.154]	0.758	PMID 29617998	EUR	7
rs7624084	RE	3	141374443	C	T	6.95e-16	1.059 [1.044-1.074]	0.4321	PMID29808027	EUR	2
rs13091182	MYP	3	141415118	G	A	9e-10	1.064 [1.044-1.083]	0.67	PMID23468642	EUR	4
rs73162480	POAG	3	150345667	G	T	1.8e-08	1.15 [1.09-1.2]	0.91	PMID29891935	TRANS	5
rs11710845	IOP	3	150347493	C	T	6.9e-09	1.094 [1.062-1.127]	0.75	PMID 29235454	TRANS	3
rs2278806	MT	3	150424473	G	A	1.5e-08	2.27 [1.726-2.986]	0.06	PMID: 30535121	EUR	7
rs9822953	CCT	3	156754282	T	C	5.13e-11	9.207 [4.821-17.584]	0.67	PMID 30622277	TRANS	6
rs73174309	IOP	3	169477878	C	T	1e-08	1.091 [1.059-1.123]	0.746715	PMID 30054594	EUR	5
rs73174345	IOP	3	169535095	G	T	0.008	1.073 [1.011-1.138]	0.06	PMID 30054594	EUR	5
rs4955665	IOP	3	169637231	T	C	5.5e-11	1.092 [1.07-1.114]	0.606	PMID 29785010	EUR	4
rs16856911	IOP	3	172082708	C	G	3.11e-09	1.187 [1.122-1.256]	0.051805	PMID 30054594	EUR	5
rs12492846	IOP	3	172208901	T	C	1.07e-08	1.108 [1.07-1.148]	0.853	PMID 30054594	EUR	4
rs6445046	CCT	3	172215462	T	G	1.98e-20	32.786 [15.879-67.694]	0.73	PMID 30622277	TRANS	5
rs9853115	POAG	3	186413811	T	A	1.9e-13	1.1 [1.08-1.13]	0.47	PMID29891935	TRANS	3
rs9853115	IOP	3	186413811	T	A	8.9e-52	1.215 [1.191-1.24]	0.502	PMID 29785010	EUR	3
rs13076750	IOP	3	188341655	A	G	1.3e-13	1.105 [1.077-1.134]	0.74	PMID 29235454	TRANS	5
rs6771736	POAG	3	188348649	G	C	4.9e-08	1.087 [1.052-1.124]	0.72	PMID29891935	TRANS	3
rs28520091	IOP	4	7844513	C	T	5.41e-18	1.12 [1.091-1.149]	0.533659	PMID 30054594	EUR	4
rs28500712	IOP	4	7894486	A	G	2e-34	1.196 [1.163-1.231]	0.258706	PMID 30054594	EUR	5
rs6857814	POAG	4	7914813	G	A	5.8e-27	1.163 [1.124-1.19]	0.38	PMID29891935	TRANS	7
rs12507127	IOP	4	7918540	C	A	1.7e-34	1.182 [1.158-1.206]	0.375	PMID 29785010	EUR	3
rs11732100	POAG	4	7922963	C	T	1.98e-10	1.204 [1.138-1.275]	0.57	PMID26752265	TRANS	7
rs12641813	MT	4	41452303	A	G	5.3e-09	2.293 [1.709-3.077]	0.94	PMID: 30535121	EUR	7
rs6554074	IOP	4	53219995	G	T	2.59e-08	1.074 [1.047-1.101]	0.451	PMID 30054594	EUR	7
rs4864847	MT	4	54205786	A	G	7.5e-10	1.649 [1.409-1.929]	0.23	PMID: 30535121	EUR	7
rs7662551	RE	4	79616484	A	G	3.3e-12	1.058 [1.041-1.075]	0.7478	PMID29808027	EUR	7
rs77676437	RE	4	79922639	T	G	4.96e-12	1.064 [1.045-1.082]	0.2019	PMID29808027	EUR	6
rs10033769	MT	4	80633353	C	A	8.5e-11	1.682 [1.438-1.968]	0.23	PMID: 30535121	EUR	7
rs4693773	RE	4	80985815	T	G	1.23e-08	1.142 [1.091-1.196]	0.8835	PMID29808027	EUR	7
rs5022942	MYP	4	81038812	A	G	1.4e-10	1.076 [1.054-1.098]	0.23	PMID23468642	EUR	5
rs5022942	RE	4	81038812	G	A	3.48e-19	1.077 [1.06-1.095]	0.7696	PMID29808027	EUR	5
rs1075989	IOP	4	86908098	G	A	7e-11	1.176 [1.131-1.223]	0.0899	PMID 29617998	EUR	4
rs10011267	RE	4	88838583	T	C	7.55e-09	1.049 [1.033-1.066]	0.2432	PMID29808027	EUR	7
rs1501086	IOP	4	100539519	T	A	1.62e-10	1.121 [1.082-1.161]	0.849	PMID 30054594	EUR	7
rs10033900	AMD	4	109737911	T	C	1.2e-13	1.15 [1.108-1.194]	0.49	PMID26691988	EUR	6
rs17527016	IOP	4	111042563	C	T	2.6e-10	1.105 [1.071-1.14]	0.76	PMID 29235454	TRANS	7
rs28789690	CCT	4	148156748	G	A	7.6e-09	25.028 [8.516-73.553]	0.91	PMID 30622277	TRANS	7
rs13131656	MT	4	153846273	C	G	7.5e-10	1.507 [1.314-1.728]	0.55	PMID: 30535121	EUR	5
rs6837610	IOP	4	165842237	C	T	5.3e-08	1.094 [1.052-1.138]	0.821	PMID 29785010	EUR	5
rs437376	IOP	4	176509258	T	A	5.8e-09	1.085 [1.064-1.107]	0.716	PMID 29785010	EUR	3
rs2309957	MT	4	184021195	C	T	1e-14	1.716 [1.496-1.968]	0.58	PMID: 30535121	EUR	6
rs1533320	MT	4	186774277	T	C	3.8e-08	1.553 [1.327-1.817]	0.76	PMID: 30535121	EUR	7
rs6875688	RE	5	818364	T	C	7.73e-09	1.1 [1.065-1.137]	0.1112	PMID29808027	EUR	1
rs2004187	MT	5	2612633	C	A	1.2e-12	1.616 [1.409-1.853]	0.6	PMID: 30535121	EUR	4
rs2190989	MT	5	11584230	C	T	1e-13	1.649 [1.438-1.891]	0.45	PMID: 30535121	EUR	2
rs368503	IOP	5	14820308	A	G	5.1e-15	1.117 [1.095-1.14]	0.72	PMID 29785010	EUR	6
rs76325372	POAG	5	14837223	A	C	6.7e-13	1.12 [1.08-1.15]	0.72	PMID29891935	TRANS	6
rs72759609	VCDR	5	31951945	T	C	7.1e-09	1.012 [1.008-1.016]	0.91	PMID 28073927	TRANS	6
rs114092250	AMD	5	35494346	G	A	9.5e-06	1.41 [1.212-1.642]	0.98	PMID26691988	EUR	6
rs2468506	IOP	5	36449450	A	G	2.6e-09	1.107 [1.065-1.151]	0.8039	PMID 29617998	EUR	6
rs4865762	IOP	5	53287101	C	A	1.4e-16	1.116 [1.088-1.146]	0.52	PMID 29235454	TRANS	6
rs30373	MT	5	56449507	G	C	5e-11	1.584 [1.381-1.817]	0.37	PMID: 30535121	EUR	5
rs10471310	CCT	5	65253134	T	C	6.12e-14	10.591 [5.766-19.453]	0.38	PMID 30622277	TRANS	5
rs12517876	IOP	5	65254494	G	A	4.5e-12	1.1 [1.078-1.122]	0.31	PMID 29785010	EUR	7
rs10036789	IOP	5	72400091	C	G	7.7e-10	1.082 [1.061-1.104]	0.536	PMID 29785010	EUR	5
rs4418079	MT	5	73395293	A	G	8.4e-09	1.751 [1.439-2.13]	0.13	PMID: 30535121	EUR	4
rs3952231	IOP	5	78444003	G	C	6.8e-09	1.076 [1.054-1.097]	0.464	PMID 29785010	EUR	6
rs4704519	MT	5	78745164	T	C	5.9e-16	1.804 [1.542-2.111]	0.36	PMID: 30535121	EUR	5
rs447875	IOP	5	80056037	G	A	5.1e-11	1.096 [1.075-1.119]	0.4927	PMID 29617998	EUR	4
rs13157168	MT	5	87331321	G	A	3.6e-10	3.287 [2.266-4.768]	0.96	PMID: 30535121	EUR	7
rs10043238	MT	5	87858544	G	C	4.5e-24	2.138 [1.865-2.452]	0.69	PMID: 30535121	EUR	7
rs17421627	MT	5	88551768	G	T	5.1e-120	19.886 [15.41-25.662]	0.07	PMID: 30535121	EUR	5
rs73220188	IOP	5	108717911	T	C	1.4e-13	1.162 [1.116-1.209]	0.88	PMID 29235454	TRANS	6
rs840464	IOP	5	122081768	G	T	6.4e-14	1.106 [1.084-1.127]	0.4816	PMID 29617998	EUR	4
rs154001	IOP	5	128349443	C	T	2.9e-08	1.088 [1.047-1.132]	0.3222	PMID 29617998	EUR	2
rs11952939	IOP	5	129368315	G	A	7.1e-10	1.231 [1.139-1.331]	0.9583	PMID 29617998	EUR	6
rs249767	CCT	5	142539020	T	C	4.6e-09	7.925 [3.991-15.737]	0.67	PMID 30622277	TRANS	7
rs13171669	MT	5	149221680	G	A	6.8e-32	2.181 [1.902-2.502]	0.43	PMID: 30535121	EUR	5
rs114503346	VCDR	5	172765347	C	T	1.31e-08	1.021 [1.013-1.029]	0.96	PMID 28073927	TRANS	2
rs35084382	ODCA	5	172770036	T	C	2.17e-08	1.03 [1.01-1.051]	0.95	PMID 28073927	TRANS	4
rs255303	POAG	5	173161024	G	T	3.5e-08	1.08 [1.05-1.11]	0.38	PMID29891935	TRANS	7
rs6894037	MT	5	173627907	C	T	3e-13	1.649 [1.438-1.891]	0.62	PMID: 30535121	EUR	5
rs28549	IOP	5	179339911	A	G	1.2e-08	1.086 [1.064-1.107]	0.4151	PMID 29617998	EUR	5
rs113985657	IOP	6	597203	T	C	3.47e-12	1.136 [1.096-1.177]	0.152993	PMID 30054594	EUR	7
rs72835984	POAG	6	642017	T	C	1.7e-15	1.163 [1.124-1.204]	0.13	PMID29891935	TRANS	7
rs2745572	POAG	6	1548134	A	G	6.5e-11	1.23 [1.156-1.309]	0.66	PMID26752265	TRANS	5
rs2745572	IOP	6	1548134	A	G	1.8e-28	1.163 [1.14-1.186]	0.667	PMID 29785010	EUR	5
rs722585	IOP	6	1775629	G	A	1.2e-13	1.111 [1.089-1.133]	0.715	PMID 29785010	EUR	3
rs9405157	IOP	6	1988690	T	C	1.4e-21	1.166 [1.122-1.213]	0.786	PMID 29785010	EUR	7
rs9392348	POAG	6	1989370	G	A	1.7e-10	1.11 [1.08-1.15]	0.77	PMID29891935	TRANS	5
rs6914086	IOP	6	2095801	T	C	2.9e-19	1.121 [1.099-1.143]	0.46	PMID 29785010	EUR	7
rs4960295	VCDR	6	7205563	A	G	2.49e-10	1.007 [1.005-1.009]	0.44	PMID 28073927	TRANS	7
rs17507554	MT	6	11394054	A	G	2.7e-25	4.904 [3.582-6.713]	0.05	PMID: 30535121	EUR	3
rs411535	RE	6	22060811	G	A	2.97e-09	1.044 [1.029-1.059]	0.389	PMID29808027	EUR	5
rs964461	RE	6	22102214	G	A	1.03e-08	1.091 [1.059-1.124]	0.5333	PMID29808027	EUR	5
rs13217285	RE	6	27032066	C	T	1.32e-08	1.067 [1.043-1.091]	0.8977	PMID29808027	EUR	5
rs36042294	RE	6	27752933	C	G	3.97e-08	1.062 [1.04-1.085]	0.8318	PMID29808027	EUR	2
rs7754960	RE	6	28379168	G	C	4.16e-12	1.057 [1.041-1.075]	0.7549	PMID29808027	EUR	5
rs114374770	RE	6	28735854	A	G	3.93e-12	1.08 [1.057-1.103]	0.8562	PMID29808027	EUR	3
rs145283874	RE	6	29176755	C	T	2.88e-08	1.065 [1.042-1.089]	0.8981	PMID29808027	EUR	6
rs114827547	RE	6	29338573	A	C	1.36e-08	1.049 [1.031-1.066]	0.7816	PMID29808027	EUR	7
rs116503776	AMD	6	31962685	G	A	5e-96	1.96 [1.84-2.088]	0.88	PMID26691988	EUR	5
rs3134954	IOP	6	32104116	T	C	2.72e-09	1.112 [1.074-1.151]	0.848236	PMID 30054594	EUR	6
rs114254831	AMD	6	32187804	G	A	8.8e-09	1.13 [1.084-1.178]	0.27	PMID26691988	EUR	1
rs28383314	IOP	6	32619436	C	T	2.6e-09	1.09 [1.068-1.112]	0.623	PMID 29785010	EUR	7
rs7764472	MT	6	35511797	C	G	6.4e-09	1.716 [1.411-2.088]	0.85	PMID: 30535121	EUR	4
rs3004063	IOP	6	39895441	A	G	4.1e-08	1.074 [1.052-1.095]	0.404	PMID 29785010	EUR	7
rs943080	AMD	6	43858890	T	C	5.8e-13	1.15 [1.107-1.195]	0.52	PMID26691988	EUR	5
rs11752730	IOP	6	44671363	C	G	4.97e-11	1.089 [1.062-1.116]	0.565	PMID 30054594	EUR	7
rs13191376	CCT	6	45554402	C	T	1.55e-08	7.846 [3.873-15.895]	0.68	PMID 30622277	TRANS	5
rs1755056	IOP	6	45554923	C	A	1.5e-11	1.096 [1.075-1.119]	0.652	PMID 29785010	EUR	4
rs4714896	IOP	6	45960990	C	T	5.8e-09	1.082 [1.061-1.104]	0.352	PMID 29785010	EUR	7
rs17752199	POAG	6	51542050	A	G	4.7e-09	1.14 [1.09-1.19]	0.88	PMID29891935	TRANS	3
rs17752199	IOP	6	51542050	A	G	2.2e-14	1.174 [1.129-1.22]	0.9	PMID 29785010	EUR	3
rs1396046	IOP	6	51672194	A	G	7e-10	1.083 [1.057-1.111]	0.64	PMID 29235454	TRANS	7
rs7744813	MYP	6	72933566	A	C	6.6e-22	1.1 [1.080-1.120]	0.59	PMID23468642	EUR	5
rs7744813	RE	6	72933566	C	A	7.31e-38	1.097 [1.082-1.113]	0.4073	PMID29808027	EUR	5
rs1412710	CCT	6	75127487	C	T	2.42e-08	9.583 [4.375-20.989]	0.76	PMID 30622277	TRANS	5
rs1567168	MT	6	78826738	A	C	3.7e-11	1.522 [1.327-1.745]	0.49	PMID: 30535121	EUR	7
rs4706108	MT	6	79987601	A	G	5.9e-10	1.537 [1.34-1.763]	0.66	PMID: 30535121	EUR	6
rs1931656	CCT	6	81900471	A	T	6.32e-15	11.6 [6.315-21.306]	0.46	PMID 30622277	TRANS	5
rs2875087	IOP	6	81906366	C	T	9e-18	1.116 [1.089-1.145]	0.44	PMID 29235454	TRANS	5
rs12526513	IOP	6	82068832	C	T	2.4e-13	1.113 [1.091-1.135]	0.5511	PMID 29617998	EUR	5
rs34565370	MT	6	83647078	G	GT	3.8e-10	1.537 [1.34-1.763]	0.45	PMID: 30535121	EUR	6
rs111307712	IOP	6	104931801	C	T	3.55e-09	1.124 [1.081-1.169]	0.125	PMID 30054594	EUR	7
rs9398171	MT	6	108662324	T	C	5.8e-22	2.014 [1.721-2.356]	0.71	PMID: 30535121	EUR	5
rs1726140	IOP	6	111650183	T	C	2.7e-13	1.108 [1.087-1.131]	0.6313	PMID 29617998	EUR	6
rs9387042	MT	6	111834467	T	G	8.7e-09	1.716 [1.439-2.046]	0.82	PMID: 30535121	EUR	7
rs141917145	IOP	6	113054644	AAAGAAACAAG	A	1.2e-08	1.083 [1.053-1.114]	0.23	PMID 29235454	TRANS	NA
rs1064583	RE	6	116125413	A	G	6.5e-11	1.048 [1.034-1.063]	0.612	PMID29808027	EUR	6
rs2684249	ODCA	6	122071365	T	C	3.04e-08	1.01 [1.01-1.01]	0.59	PMID 28073927	TRANS	5
rs1361108	IOP	6	126446454	C	T	2.9e-08	1.077 [1.055-1.097]	0.5417	PMID 29617998	EUR	5
rs12193446	MYP	6	129498893	A	G	1.4e-45	1.269 [1.230-1.311]	0.91	PMID23468642	EUR	4
rs12193446	RE	6	129498893	G	A	3.65e-86	1.286 [1.254-1.318]	0.0942	PMID29808027	EUR	4
rs3757155	POAG	6	136137455	C	T	9.5e-15	1.12 [1.09-1.15]	0.65	PMID29891935	TRANS	5
rs9494457	IOP	6	136153656	T	A	3.7e-19	1.125 [1.103-1.148]	0.619	PMID 29785010	EUR	7
rs14314	MT	6	149820395	C	A	2.5e-19	1.859 [1.621-2.132]	0.35	PMID: 30535121	EUR	5
rs2181190	IOP	6	158046957	C	T	2.6e-09	1.117 [1.075-1.162]	0.1859	PMID 29617998	EUR	5
rs9364973	IOP	6	158554684	C	T	7.1e-10	1.091 [1.069-1.113]	0.715	PMID 29785010	EUR	7
rs4709212	POAG	6	158555245	C	A	7.8e-09	1.09 [1.06-1.12]	0.72	PMID29891935	TRANS	4
rs807897	MT	6	164184681	T	C	4.4e-12	1.568 [1.368-1.799]	0.48	PMID: 30535121	EUR	6
rs3012455	POAG	6	170132792	A	G	9.3e-09	1.14 [1.09-1.2]	0.09	PMID29891935	TRANS	5
rs59020521	IOP	6	170146547	G	T	4.9e-14	1.16 [1.115-1.206]	0.123	PMID 29785010	EUR	5
rs3013274	IOP	6	170149143	G	A	3.77e-10	1.087 [1.059-1.116]	0.399517	PMID 30054594	EUR	5
rs7456039	RE	7	6862079	C	G	5.1e-30	1.224 [1.182-1.267]	0.2005	PMID29808027	EUR	6
rs12537870	MT	7	8079285	T	G	3.8e-11	1.896 [1.559-2.307]	0.13	PMID: 30535121	EUR	6
rs2526101	POAG	7	11637825	G	A	1.4e-10	1.087 [1.064-1.124]	0.42	PMID29891935	TRANS	6
rs12699251	IOP	7	11639486	G	A	9.98e-05	1.051 [1.03-1.073]	0.4	PMID 30054594	EUR	7
rs1635182	IOP	7	11644065	T	C	1.5e-08	1.099 [1.057-1.142]	0.181	PMID 29785010	EUR	6
rs10274998	VCDR	7	14205752	T	C	4.68e-08	1.008 [1.006-1.01]	0.15	PMID 28073927	TRANS	5
rs187136683	MT	7	27045029	G	A	1.8e-10	1.537 [1.34-1.763]	0.37	PMID: 30535121	EUR	7
rs1362227	IOP	7	33472019	A	C	2.5e-09	1.093 [1.051-1.137]	0.429	PMID 29785010	EUR	2
rs3816415	PACG	7	37948709	A	G	5.94e-15	1.24 [1.175-1.309]	0.11	PMID: 27064256	TRANS	7
rs6952464	IOP	7	39036727	C	T	1.4e-10	1.09 [1.068-1.112]	0.659	PMID 29785010	EUR	6
rs11769224	MT	7	46590756	C	A	2.3e-32	2.27 [1.98-2.604]	0.59	PMID: 30535121	EUR	7
rs12719025	MT	7	51032493	G	A	1.1e-54	2.829 [2.467-3.245]	0.46	PMID: 30535121	EUR	5
rs327716	IOP	7	81209661	A	G	6.1e-13	1.099 [1.077-1.121]	0.581	PMID 29785010	EUR	5
rs327636	POAG	7	81219506	A	G	7e-09	1.08 [1.06-1.12]	0.57	PMID29891935	TRANS	7
rs1509922	IOP	7	81229628	G	A	5.7e-12	1.094 [1.066-1.123]	0.57	PMID 29235454	TRANS	6
rs73167871	IOP	7	83309228	A	T	1.6e-09	1.084 [1.063-1.106]	0.626	PMID 29785010	EUR	6
rs2106166	CCT	7	93039018	A	T	4.63e-08	5.989 [3.2-11.212]	0.5	PMID 30622277	TRANS	2
rs7803454	AMD	7	100393925	T	C	2.8e-09	1.15 [1.099-1.204]	0.2	PMID26691988	EUR	4
rs3197597	MT	7	100575235	C	T	6.2e-10	1.84 [1.513-2.239]	0.85	PMID: 30535121	EUR	2
rs62465642	IOP	7	101414212	A	C	2.8e-08	1.095 [1.053-1.139]	0.7645	PMID 29617998	EUR	6
rs2041475	IOP	7	103547614	C	T	5.3e-09	1.099 [1.057-1.142]	0.199	PMID 29785010	EUR	4
rs1142	AMD	7	105115879	T	C	1.3e-10	1.14 [1.095-1.186]	0.36	PMID26691988	EUR	5
rs12672451	MT	7	107213372	G	C	2.1e-10	1.665 [1.423-1.948]	0.24	PMID: 30535121	EUR	2
rs55892100	IOP	7	116170622	A	G	1.54e-21	1.138 [1.108-1.169]	0.659785	PMID 30054594	EUR	3
rs10281637	IOP	7	116511284	C	T	2.5e-56	1.252 [1.228-1.278]	0.273	PMID 29785010	EUR	7
rs6969706	POAG	7	116514777	T	G	3.8e-12	1.111 [1.076-1.137]	0.25	PMID29891935	TRANS	5
rs6947612	POAG	7	117992921	G	A	1.2e-08	1.087 [1.052-1.111]	0.63	PMID29891935	TRANS	7
rs2188836	IOP	7	117995328	T	C	9.86e-11	1.087 [1.06-1.115]	0.419185	PMID 30054594	EUR	6
rs4128399	IOP	7	151801593	C	T	1.2e-10	1.125 [1.082-1.17]	0.167	PMID 29785010	EUR	7
rs7807296	MT	7	155824565	T	C	7.6e-12	1.632 [1.423-1.872]	0.57	PMID: 30535121	EUR	3
rs435077	RE	7	159135736	T	C	6.05e-11	1.135 [1.092-1.178]	0.328	PMID29808027	EUR	5
rs76020419	IOP	8	6502768	G	T	1.7e-13	1.314 [1.215-1.42]	0.964	PMID 29785010	EUR	5
rs12548673	IOP	8	13547260	C	A	4.72e-08	1.08 [1.051-1.111]	0.29664	PMID 30054594	EUR	6
rs79037040	AMD	8	23225458	T	G	5.1e-09	1.12 [1.078-1.163]	0.53	PMID26691988	EUR	1
rs3808520	CCT	8	23307260	C	G	2.02e-08	10.913 [4.792-24.854]	0.18	PMID 30622277	TRANS	2
rs7829127	RE	8	40868875	G	A	8.14e-26	1.096 [1.077-1.115]	0.2156	PMID29808027	EUR	7
rs2137277	MYP	8	40877143	A	G	4.7e-16	1.11 [1.083-1.136]	0.81	PMID23468642	EUR	6
rs1015213	PACG	8	51974981	T	C	5.42e-16	1.42 [1.305-1.547]	0.089	PMID: 27064256	TRANS	7
rs72621438	MYP	8	59266021	C	G	3.5e-19	1.094 [1.074-1.115]	0.64	PMID23468642	EUR	6
rs72621438	RE	8	59266021	G	C	1.51e-30	1.089 [1.074-1.105]	0.3557	PMID29808027	EUR	6
rs4237036	RE	8	60788498	C	T	1.82e-08	1.093 [1.06-1.127]	0.35	PMID23396134	TRANS	6
rs62508223	IOP	8	78029299	C	G	9.3e-11	1.088 [1.066-1.11]	0.612	PMID 29785010	EUR	6
rs10429294	CCT	8	94957094	T	C	3.48e-10	7.538 [4.027-14.112]	0.56	PMID 30622277	TRANS	7
rs9297949	IOP	8	94957217	C	A	1.7e-11	1.094 [1.073-1.116]	0.5286	PMID 29617998	EUR	6
rs7812312	MT	8	95008172	T	C	1.5e-10	1.822 [1.498-2.217]	0.86	PMID: 30535121	EUR	4
rs1001989	IOP	8	106844987	T	C	1.29e-16	1.113 [1.085-1.141]	0.578	PMID 30054594	EUR	5
rs1381486	IOP	8	106951998	G	T	2e-09	1.176 [1.108-1.247]	0.058	PMID 29785010	EUR	6
rs2022945	IOP	8	107238911	G	A	1.01e-28	1.238 [1.192-1.285]	0.87274	PMID 30054594	EUR	5
rs2514882	POAG	8	107263553	T	C	7.3e-12	1.149 [1.099-1.19]	0.88	PMID29891935	TRANS	6
rs10105844	IOP	8	107278644	A	G	2.2e-10	1.094 [1.064-1.125]	0.77	PMID 29235454	TRANS	5
rs7004172	IOP	8	107328754	C	G	3.6e-14	1.105 [1.083-1.127]	0.376	PMID 29785010	EUR	7
rs4496939	IOP	8	107422472	G	A	2.7e-18	1.125 [1.103-1.148]	0.678	PMID 29785010	EUR	5
rs617117	MT	8	108102236	C	T	1.7e-09	1.584 [1.354-1.853]	0.25	PMID: 30535121	EUR	7
rs62521287	POAG	8	123539893	T	C	8.3e-09	1.163 [1.111-1.235]	0.05	PMID29891935	TRANS	4
rs62520913	IOP	8	123602082	T	C	3.6e-17	1.242 [1.171-1.318]	0.066	PMID 29785010	EUR	5
rs2920293	VCDR	8	142683996	C	G	5.04e-09	1.006 [1.004-1.008]	0.55	PMID 28073927	TRANS	5
rs7026684	CCT	9	4215308	G	A	1.73e-09	6.959 [3.717-13.027]	0.63	PMID 30622277	TRANS	6
rs736893	PACG	9	4217028	G	A	1.43e-14	1.18 [1.132-1.231]	0.65	PMID: 27064256	TRANS	5
rs2224492	IOP	9	4237546	G	A	3.8e-16	1.116 [1.088-1.146]	0.34	PMID 29235454	TRANS	6
rs1831902	IOP	9	13558318	T	C	5.3e-11	1.105 [1.073-1.139]	0.79	PMID 29235454	TRANS	7
rs66720556	CCT	9	13559718	T	A	6.06e-12	14.585 [6.794-31.312]	0.79	PMID 30622277	TRANS	6
rs7028032	RE	9	18362603	T	C	2.93e-10	1.046 [1.031-1.061]	0.412	PMID29808027	EUR	6
rs7033598	MT	9	21565675	C	T	8.2e-26	2.054 [1.791-2.356]	0.35	PMID: 30535121	EUR	4
rs2157719	VCDR	9	22033367	C	T	3.75e-35	1.013 [1.011-1.015]	0.44	PMID 28073927	TRANS	5
rs1360589	ODCA	9	22045318	T	C	2.9e-28	1.02 [1.02-1.02]	0.56	PMID 28073927	TRANS	7
rs944801	POAG	9	22051671	C	G	2.1e-49	1.235 [1.204-1.266]	0.58	PMID29891935	TRANS	7
rs944801	IOP	9	22051671	C	G	0.232	1.02 [1-1.041]	0.58	PMID 30054594	EUR	7
rs4645630	MT	9	22071752	G	A	1.6e-08	1.477 [1.288-1.694]	0.41	PMID: 30535121	EUR	6
rs11145461	RE	9	69151203	C	T	3.27e-15	1.069 [1.051-1.087]	0.79	PMID29808027	EUR	6
rs62567129	MT	9	69174188	G	A	3.4e-08	1.568 [1.34-1.835]	0.79	PMID: 30535121	EUR	2
rs11145746	MYP	9	69219464	A	G	2.3e-11	1.087 [1.063-1.112]	0.2	PMID23468642	EUR	6
rs4744962	IOP	9	69932001	G	T	1.8e-10	1.146 [1.102-1.191]	0.8877	PMID 29617998	EUR	7
rs71507014	AMD	9	70823689	G	GCC	2.3e-08	1.11 [1.07-1.151]	0.42	PMID26691988	EUR	7
rs10781182	AMD	9	74002804	T	G	1.5e-06	1.12 [1.069-1.172]	0.32	PMID26691988	EUR	6
rs7853479	MT	9	74506768	G	A	3.3e-13	1.649 [1.438-1.891]	0.67	PMID: 30535121	EUR	7
rs7042950	RE	9	74534921	A	G	4.15e-08	1.101 [1.063-1.14]	0.76	PMID23396134	TRANS	4
rs10869665	IOP	9	75904083	C	T	1.2e-10	1.094 [1.073-1.116]	0.701	PMID 29785010	EUR	4
rs569747736	MT	9	95510002	T	TA	2.8e-09	1.665 [1.397-1.986]	0.79	PMID: 30535121	EUR	NA
rs334354	RE	9	99146633	G	A	2.74e-09	1.053 [1.035-1.071]	0.8012	PMID29808027	EUR	5
rs1626340	AMD	9	99161090	G	A	4e-07	1.14 [1.083-1.2]	0.8	PMID26691988	EUR	6
rs2787394	MT	9	100245132	C	T	3e-19	1.859 [1.621-2.132]	0.6	PMID: 30535121	EUR	6
rs2740488	AMD	9	104899461	A	C	6e-07	1.12 [1.071-1.171]	0.73	PMID26691988	EUR	7
rs2472493	POAG	9	104933567	G	A	6.1e-29	1.16 [1.13-1.19]	0.42	PMID29891935	TRANS	7
rs2472493	IOP	9	104933567	G	A	6.2e-59	1.23 [1.206-1.255]	0.447	PMID 29785010	EUR	7
rs10980623	CCT	9	110898257	G	A	5.63e-15	18.174 [8.802-37.525]	0.21	PMID 30622277	TRANS	6
rs543070	MT	9	123834268	A	G	2.9e-15	2.16 [1.775-2.627]	0.87	PMID: 30535121	EUR	7
rs6478746	IOP	9	126605119	G	A	5.12e-27	1.168 [1.135-1.201]	0.275538	PMID 30054594	EUR	7
rs10819187	IOP	9	126607692	G	A	2.25e-15	1.172 [1.127-1.219]	0.113176	PMID 30054594	EUR	7
rs12377624	IOP	9	126610831	G	C	1.06e-31	1.167 [1.138-1.197]	0.62651	PMID 30054594	EUR	2
rs1536907	POAG	9	126620281	G	A	1.1e-17	1.149 [1.111-1.19]	0.24	PMID29891935	TRANS	5
rs6478750	IOP	9	126646919	T	C	4.1e-19	1.125 [1.103-1.148]	0.597	PMID 29785010	EUR	5
rs11795066	IOP	9	127100889	A	G	1.5e-18	1.121 [1.099-1.143]	0.398	PMID 29785010	EUR	5
rs3739555	IOP	9	127178137	G	T	9e-11	1.124 [1.081-1.169]	0.1739	PMID 29617998	EUR	5
rs3739821	PACG	9	127940198	G	A	8.32e-12	1.15 [1.105-1.197]	0.77	PMID: 27064256	TRANS	4
rs10793962	IOP	9	133253728	T	A	2.2e-12	1.201 [1.132-1.274]	0.06	PMID 29785010	EUR	6
rs8176672	ODCA	9	133266772	T	C	5.84e-08	1.02 [1.02-1.02]	0.07	PMID 28073927	TRANS	7
rs11795079	IOP	9	134065012	C	T	3.5e-16	1.165 [1.121-1.212]	0.1668	PMID 29617998	EUR	5
rs3118515	IOP	9	134544468	G	A	1.4e-17	1.132 [1.089-1.178]	0.6817	PMID 29617998	EUR	4
rs3132303	CCT	9	134552452	C	G	8.35e-41	232.758 [106.272-509.791]	0.26	PMID 30622277	TRANS	4
rs7040970	CCT	9	136964561	T	C	4.75e-17	17.993 [9.244-35.023]	0.56	PMID 30622277	TRANS	4
rs12357257	AMD	10	24710664	A	G	1.8e-06	1.12 [1.069-1.174]	0.23	PMID26691988	EUR	5
rs11014271	IOP	10	24871573	C	T	4.4e-08	1.117 [1.074-1.162]	0.8619	PMID 29617998	EUR	5
rs10508700	IOP	10	25532389	T	C	5.1e-09	1.09 [1.068-1.112]	0.5225	PMID 29617998	EUR	5
rs11014632	IOP	10	25588722	A	G	5.3e-08	1.073 [1.046-1.1]	0.51	PMID 29235454	TRANS	7
rs786391	MT	10	28320761	C	A	1.8e-09	1.6 [1.368-1.872]	0.25	PMID: 30535121	EUR	6
rs10793567	MT	10	44919759	C	T	1e-09	1.584 [1.354-1.853]	0.71	PMID: 30535121	EUR	5
rs11101263	RE	10	48206138	C	T	2.36e-09	1.048 [1.033-1.064]	0.7328	PMID29808027	EUR	4
rs1947075	MT	10	48533090	C	T	8.8e-24	2.014 [1.756-2.309]	0.35	PMID: 30535121	EUR	5
rs4141671	RE	10	58578993	T	C	2.67e-13	1.053 [1.039-1.067]	0.5241	PMID29808027	EUR	7
rs4141671	IOP	10	58578993	C	T	0.0004	1.051 [1.03-1.073]	0.49	PMID 30054594	EUR	7
rs2393455	POAG	10	58615138	C	A	7.1e-09	1.08 [1.05-1.11]	0.47	PMID29891935	TRANS	7
rs10994754	IOP	10	61407015	A	G	4.8e-09	1.095 [1.053-1.139]	0.3099	PMID 29617998	EUR	6
rs35809595	CCT	10	62072169	G	A	3.4e-14	11.359 [6.068-21.264]	0.61	PMID 30622277	TRANS	4
rs5785510	IOP	10	62077530	CA	C	1e-15	1.116 [1.087-1.147]	0.58	PMID 29235454	TRANS	5
rs7916410	ODDA	10	68235910	C	T	1.52e-112	1.102 [1.093-1.111]	0.77	PMID 28073927	TRANS	3
rs1900005	VCDR	10	68238298	C	A	7.42e-46	1.018 [1.016-1.02]	0.76	PMID 28073927	TRANS	5
rs10998036	ODCA	10	68256921	G	C	1.74e-09	1.02 [1.02-1.02]	0.78	PMID 28073927	TRANS	6
rs10824518	RE	10	77303784	T	A	2.66e-16	1.062 [1.046-1.077]	0.6469	PMID29808027	EUR	7
rs6480859	MYP	10	77322190	T	C	1.2e-08	1.058 [1.039-1.077]	0.36	PMID23468642	EUR	5
rs2579136	MT	10	77859703	G	A	3.6e-10	1.553 [1.327-1.817]	0.71	PMID: 30535121	EUR	2
rs6585986	IOP	10	80411803	C	T	1.3e-09	1.088 [1.066-1.11]	0.699	PMID 29785010	EUR	4
rs12217769	MT	10	84222086	G	A	2.3e-08	1.537 [1.314-1.799]	0.23	PMID: 30535121	EUR	5
rs745480	MYP	10	84226798	G	C	2.5e-10	1.063 [1.044-1.081]	0.47	PMID23468642	EUR	5
rs10887265	RE	10	84255817	G	C	1.93e-13	1.058 [1.043-1.075]	0.6765	PMID29808027	EUR	7
rs11202704	RE	10	88295142	C	T	1.22e-08	1.046 [1.03-1.063]	0.2738	PMID29808027	EUR	6
rs78980826	IOP	10	90925196	T	G	5e-08	1.151 [1.085-1.221]	0.0825	PMID 29617998	EUR	5
rs9419741	IOP	10	92670768	G	A	2.2e-09	1.08 [1.059-1.102]	0.48	PMID 29785010	EUR	7
rs12413181	IOP	10	93016722	A	G	8.2e-12	1.165 [1.116-1.217]	0.092	PMID 30054594	EUR	7
rs61861119	IOP	10	93182666	A	G	0.313	1.01 [0.990-1.030]	0.53	PMID 30054594	EUR	7
rs55684140	RE	10	93200318	T	G	7.46e-09	1.091 [1.06-1.123]	0.5374	PMID29808027	EUR	7
rs1746483	IOP	10	93285032	C	G	4.2e-11	1.089 [1.067-1.111]	0.543	PMID 29785010	EUR	6
rs66479974	IOP	10	93289640	CAG	C	4.8e-11	1.094 [1.065-1.124]	0.39	PMID 29235454	TRANS	NA
rs3891783	POAG	10	94256036	G	C	1.6e-08	1.076 [1.052-1.111]	0.46	PMID29891935	TRANS	7
rs735877	MT	10	100344764	T	C	2.2e-10	1.522 [1.327-1.745]	0.37	PMID: 30535121	EUR	7
rs807037	IOP	10	101064592	G	C	1.2e-08	1.083 [1.062-1.104]	0.3346	PMID 29617998	EUR	5
rs3740471	IOP	10	103603532	T	C	1.2e-08	1.1 [1.058-1.145]	0.7661	PMID 29617998	EUR	5
rs56299331	RE	10	113028677	C	T	2.95e-12	1.063 [1.045-1.081]	0.7973	PMID29808027	EUR	3
rs4367880	IOP	10	113035497	C	G	4e-08	1.092 [1.05-1.135]	0.2	PMID 29785010	EUR	5
rs2419835	CCT	10	113536805	T	C	1.74e-09	9.679 [4.688-19.985]	0.65	PMID 30622277	TRANS	6
rs1681739	VCDR	10	116803818	T	C	2.44e-08	1.006 [1.004-1.008]	0.41	PMID 28073927	TRANS	5
rs3750846	AMD	10	122456049	C	T	0	2.93 [2.93-2.93]	0.32	PMID26691988	EUR	7
rs10901553	IOP	10	126180175	A	G	2.41e-08	1.104 [1.066-1.143]	0.847	PMID 30054594	EUR	6
rs1556659	IOP	10	129036434	C	T	4.82e-09	1.08 [1.052-1.108]	0.617062	PMID 30054594	EUR	5
rs10902223	IOP	11	817786	C	T	1.1e-09	1.082 [1.061-1.104]	0.439	PMID 29785010	EUR	5
rs7127818	MT	11	16982543	C	G	6.6e-19	1.896 [1.621-2.219]	0.29	PMID: 30535121	EUR	4
rs11024102	PACG	11	16987058	C	T	1.93e-18	1.18 [1.138-1.225]	0.293	PMID: 27064256	TRANS	2
rs4141194	IOP	11	16989629	A	C	7.2e-21	1.14 [1.117-1.163]	0.291	PMID 29785010	EUR	3
rs2041027	MT	11	17531558	A	G	1.3e-11	1.568 [1.368-1.799]	0.41	PMID: 30535121	EUR	2
rs4644624	MT	11	19427438	T	A	2.4e-08	1.507 [1.314-1.728]	0.69	PMID: 30535121	EUR	6
rs10767734	IOP	11	28620834	T	C	4.39e-08	1.075 [1.048-1.103]	0.366805	PMID 30054594	EUR	5
rs534311	RE	11	30015235	T	C	2.19e-08	1.046 [1.029-1.063]	0.2578	PMID29808027	EUR	5
rs61101201	ODDA	11	31458802	G	T	5.1e-11	1.028 [1.02-1.037]	0.24	PMID 28073927	TRANS	7
rs61878480	MT	11	31504165	T	C	5.1e-12	1.716 [1.496-1.968]	0.69	PMID: 30535121	EUR	7
rs11602008	RE	11	40127755	A	T	5.07e-49	1.144 [1.124-1.165]	0.8294	PMID29808027	EUR	5
rs1381566	MYP	11	40128057	G	T	3e-26	1.149 [1.122-1.176]	0.18	PMID23468642	EUR	5
rs9666712	IOP	11	44834112	G	C	2.5e-08	1.125 [1.082-1.17]	0.904	PMID 29785010	EUR	4
rs10838455	IOP	11	45358223	T	C	2.2e-09	1.158 [1.092-1.229]	0.929	PMID 29785010	EUR	5
rs10838681	IOP	11	47253513	A	G	3e-18	1.132 [1.11-1.155]	0.27	PMID 29785010	EUR	1
rs10838692	POAG	11	47323549	C	T	8.8e-10	1.087 [1.064-1.124]	0.31	PMID29891935	TRANS	1
rs2697920	IOP	11	47349056	T	C	1.43e-18	1.127 [1.097-1.157]	0.347686	PMID 30054594	EUR	2
rs79390637	IOP	11	47435316	C	A	1.4e-19	1.139 [1.107-1.171]	0.3	PMID 29235454	TRANS	7
rs7123436	IOP	11	47991932	A	G	1.2e-27	1.188 [1.142-1.235]	0.203	PMID 29785010	EUR	5
rs11039798	IOP	11	48518671	A	G	1.7e-14	1.174 [1.129-1.22]	0.1281	PMID 29617998	EUR	7
rs202676	IOP	11	49206068	G	A	3.4e-12	1.117 [1.075-1.162]	0.2381	PMID 29617998	EUR	7
rs77828979	IOP	11	49834082	C	T	5.5e-12	1.15 [1.106-1.196]	0.1324	PMID 29617998	EUR	7
rs7936821	IOP	11	55318025	G	C	2.5e-14	1.154 [1.11-1.2]	0.135	PMID 29785010	EUR	7
rs11606499	IOP	11	56642127	C	T	4.8e-09	1.13 [1.087-1.176]	0.8673	PMID 29617998	EUR	7
rs12808303	POAG	11	65457848	C	G	3.5e-10	1.12 [1.08-1.16]	0.81	PMID29891935	TRANS	5
rs1346	ODCA	11	65569780	A	T	9.31e-11	1.02 [1.02-1.02]	0.81	PMID 28073927	TRANS	4
rs1346	VCDR	11	65569780	A	T	7.51e-18	1.013 [1.009-1.017]	0.81	PMID 28073927	TRANS	4
rs11606813	MT	11	69251121	C	T	1.9e-22	4.665 [3.343-6.508]	0.96	PMID: 30535121	EUR	5
rs10793308	IOP	11	78374959	C	T	1.7e-08	1.103 [1.061-1.147]	0.843	PMID 29785010	EUR	5
rs2155413	MYP	11	84923746	A	C	4.7e-10	1.061 [1.043-1.080]	0.47	PMID23468642	EUR	6
rs2155413	RE	11	84923746	C	A	2.17e-16	1.059 [1.045-1.074]	0.5323	PMID29808027	EUR	6
rs2433414	IOP	11	86699199	T	C	6.9e-16	1.137 [1.093-1.182]	0.203	PMID 29785010	EUR	2
rs11606902	IOP	11	86789159	T	C	6.1e-10	1.103 [1.061-1.147]	0.202	PMID 29785010	EUR	5
rs1042602	MT	11	89178528	C	A	1.2e-15	1.768 [1.542-2.028]	0.63	PMID: 30535121	EUR	7
rs1042602	IOP	11	89178528	A	C	2.1e-12	1.101 [1.079-1.123]	0.3688	PMID 29617998	EUR	7
rs3913535	DR	11	89363589	C	T	4.05e-09	1.55 [1.34-1.79]	0.411	PMID30178632	EUR	6
rs11018670	DR	11	89623460	G	A	1.23e-08	1.55 [1.33-1.8]	0.43	PMID30178632	EUR	6
rs1262221	MT	11	95564994	A	T	5e-09	1.477 [1.288-1.694]	0.52	PMID: 30535121	EUR	7
rs3170	RE	11	105642334	T	A	9.75e-09	1.102 [1.066-1.14]	0.2634	PMID29808027	EUR	5
rs11601239	RE	11	105685872	G	C	5.92e-09	1.1 [1.066-1.134]	0.54	PMID23396134	TRANS	7
rs57999988	IOP	11	110594327	C	T	3.9e-08	1.133 [1.09-1.178]	0.916	PMID 29785010	EUR	5
rs4938174	CCT	11	111042516	A	G	3.59e-10	9.583 [4.73-19.414]	0.26	PMID 30622277	TRANS	6
rs3802849	MT	11	113041708	A	T	3.9e-08	1.553 [1.327-1.817]	0.25	PMID: 30535121	EUR	7
rs715315	RE	11	117786059	T	C	6.33e-12	1.05 [1.036-1.065]	0.4941	PMID29808027	EUR	5
rs883245	IOP	11	119346601	A	G	1.55e-08	1.077 [1.05-1.104]	0.505	PMID 30054594	EUR	5
rs7126413	POAG	11	120336696	G	A	1.1e-11	1.099 [1.064-1.124]	0.38	PMID29891935	TRANS	2
rs11217863	IOP	11	120422429	A	G	2.5e-29	1.251 [1.203-1.301]	0.116	PMID 29785010	EUR	7
rs4936637	MT	11	121576479	C	T	8.3e-16	1.878 [1.605-2.197]	0.22	PMID: 30535121	EUR	5
rs10750291	MT	11	124836729	G	A	1.4e-13	1.716 [1.496-1.968]	0.67	PMID: 30535121	EUR	4
rs7924522	IOP	11	128510847	A	C	3.1e-16	1.116 [1.094-1.139]	0.664	PMID 29785010	EUR	3
rs10893946	MT	11	128992447	A	C	1.6e-08	1.462 [1.275-1.677]	0.39	PMID: 30535121	EUR	6
rs4936099	ODCA	11	130410830	A	C	4.96e-08	1.01 [1.01-1.01]	0.6	PMID 28073927	TRANS	5
rs4936099	VCDR	11	130410830	A	C	6.7e-09	1.007 [1.005-1.009]	0.6	PMID 28073927	TRANS	5
rs55796939	IOP	11	130414146	T	C	2.31e-08	1.433 [1.274-1.613]	0.04	PMID 28073927	TRANS	5
rs56009602	CCT	11	130419717	T	C	1.16e-26	1152.859 [316.081-4204.876]	0.08	PMID 30622277	TRANS	5
rs1790165	RE	11	132059077	A	C	1.84e-12	1.052 [1.037-1.067]	0.423	PMID29808027	EUR	5
rs5442	MT	12	6845700	G	A	6.4e-26	3.935 [3.05-5.078]	0.93	PMID: 30535121	EUR	5
rs5442	RE	12	6845700	G	A	8.61e-13	1.103 [1.074-1.133]	0.9338	PMID29808027	EUR	5
rs7968679	RE	12	9160708	A	G	2e-11	1.053 [1.037-1.068]	0.6975	PMID29808027	EUR	7
rs1549426	RE	12	9282648	C	T	1.57e-08	1.04 [1.026-1.054]	0.513	PMID29808027	EUR	1
rs7977237	IOP	12	43306538	T	A	2.8e-08	1.083 [1.053-1.114]	0.33	PMID 29235454	TRANS	5
rs4768672	RE	12	45996266	G	T	2.41e-10	1.049 [1.034-1.064]	0.6887	PMID29808027	EUR	7
rs2269936	MT	12	48031452	A	G	5e-10	1.665 [1.423-1.948]	0.22	PMID: 30535121	EUR	4
rs3138144	RE	12	55720985	C	G	5.34e-12	1.121 [1.085-1.157]	0.4596	PMID29808027	EUR	1
rs3138142	MYP	12	55721801	C	T	1.8e-20	1.124 [1.098-1.149]	0.78	PMID23468642	EUR	1
rs3138142	MT	12	55721801	T	C	9.2e-105	5.419 [4.632-6.341]	0.24	PMID: 30535121	EUR	1
rs3138141	AMD	12	55721994	A	C	4.7e-08	1.18 [1.112-1.252]	0.21	PMID26691988	EUR	3
rs3138141	RE	12	55721994	A	C	4.19e-42	1.128 [1.108-1.147]	0.2244	PMID29808027	EUR	3
rs11575222	MT	12	56360210	A	G	1.1e-11	3.222 [2.264-4.586]	0.04	PMID: 30535121	EUR	3
rs11175628	MT	12	65012353	C	A	1e-08	1.954 [1.575-2.425]	0.1	PMID: 30535121	EUR	6
rs12824973	IOP	12	70706667	A	G	1.1e-08	1.129 [1.085-1.174]	0.099	PMID 29785010	EUR	7
rs7297374	RE	12	70861898	C	T	1.12e-08	1.101 [1.065-1.138]	0.2499	PMID29808027	EUR	7
rs442376	ODDA	12	83584338	C	T	1.65e-14	1.033 [1.024-1.041]	0.49	PMID 28073927	TRANS	6
rs482507	ODCA	12	83585507	T	C	2.56e-14	1.02 [1.02-1.02]	0.53	PMID 28073927	TRANS	6
rs324780	VCDR	12	83610087	A	G	7.16e-23	1.011 [1.009-1.013]	0.54	PMID 28073927	TRANS	5
rs12309467	POAG	12	83644699	C	G	1.9e-09	1.08 [1.06-1.11]	0.54	PMID29891935	TRANS	6
rs7308752	CCT	12	91133404	A	G	1.34e-10	21.758 [8.491-55.757]	0.82	PMID 30622277	TRANS	6
rs55971426	MT	12	95810758	A	G	1.5e-37	2.945 [2.469-3.511]	0.81	PMID: 30535121	EUR	7
rs10860882	IOP	12	102577841	T	C	2.3e-08	1.088 [1.057-1.12]	0.622	PMID 29785010	EUR	6
rs10507170	IOP	12	103851268	A	G	2.6e-08	1.133 [1.09-1.178]	0.1194	PMID 29617998	EUR	2
rs11553764	CCT	12	104021466	T	C	2.47e-17	34.813 [15.287-79.281]	0.18	PMID 30622277	TRANS	7
rs73191218	IOP	12	108584638	C	T	1.1e-10	1.168 [1.114-1.224]	0.924	PMID 29785010	EUR	5
rs10774624	IOP	12	111395984	A	G	3.4e-10	1.085 [1.059-1.113]	0.515	PMID 29785010	EUR	7
rs7137828	POAG	12	111494996	T	C	9.2e-09	1.18 [1.115-1.25]	0.5	PMID26752265	TRANS	5
rs61941274	AMD	12	111694806	A	G	3.2e-09	1.6 [1.369-1.87]	0.02	PMID26691988	EUR	5
rs61955214	MT	12	122997877	T	C	4e-10	1.6 [1.395-1.835]	0.32	PMID: 30535121	EUR	5
rs7311936	VCDR	12	124147051	G	C	2.48e-09	1.006 [1.004-1.008]	0.57	PMID 28073927	TRANS	6
rs11613189	ODCA	12	124158257	C	T	2.01e-12	1.02 [1.02-1.02]	0.63	PMID 28073927	TRANS	5
rs17075855	POAG	13	22094919	A	G	3.8e-08	1.099 [1.064-1.137]	0.18	PMID29891935	TRANS	7
rs9316969	IOP	13	22404614	T	C	3.31e-08	1.083 [1.052-1.115]	0.263	PMID 30054594	EUR	6
rs9552680	IOP	13	22661146	T	C	1.2e-09	1.083 [1.055-1.112]	0.31	PMID 29235454	TRANS	7
rs10161679	CCT	13	22669506	G	A	1.28e-09	9.583 [4.641-19.787]	0.29	PMID 30622277	TRANS	7
rs9508026	RE	13	28410263	C	T	5.35e-09	1.046 [1.03-1.062]	0.7007	PMID29808027	EUR	3
rs9564692	AMD	13	31247103	C	T	1e-06	1.11 [1.065-1.157]	0.71	PMID26691988	EUR	5
rs7323428	ODCA	13	36069464	T	G	1.67e-15	1.02 [1.02-1.02]	0.24	PMID 28073927	TRANS	5
rs11616662	IOP	13	40545329	G	A	8.1e-18	1.209 [1.158-1.262]	0.89	PMID 29235454	TRANS	5
rs7982779	IOP	13	41190304	A	G	1.5e-08	1.143 [1.099-1.188]	0.8888	PMID 29617998	EUR	6
rs7333969	RE	13	49549181	C	T	2.44e-10	1.049 [1.034-1.065]	0.3164	PMID29808027	EUR	1
rs9530143	IOP	13	73065233	G	A	2.3e-08	1.08 [1.051-1.11]	0.682	PMID 29785010	EUR	4
rs7338461	IOP	13	75671406	A	G	2.34e-12	1.093 [1.066-1.121]	0.504318	PMID 30054594	EUR	7
rs9574450	IOP	13	79645530	A	C	9.7e-10	1.093 [1.071-1.115]	0.3612	PMID 29617998	EUR	5
rs4291789	MYP	13	100020667	G	C	2.1e-08	1.069 [1.046-1.092]	0.33	PMID23468642	EUR	5
rs9513696	RE	13	100040748	G	A	2.16e-15	1.057 [1.043-1.073]	0.5556	PMID29808027	EUR	7
rs2184971	RE	13	100165838	G	A	2.11e-08	1.089 [1.058-1.121]	0.44	PMID23396134	TRANS	6
rs837335	RE	13	100527943	C	G	1.7e-08	1.041 [1.026-1.055]	0.5164	PMID29808027	EUR	5
rs7985441	MT	13	111241066	C	T	8.8e-12	1.584 [1.381-1.817]	0.6	PMID: 30535121	EUR	5
rs6602906	RE	13	113862549	A	G	8.48e-12	1.088 [1.062-1.114]	0.3553	PMID29808027	EUR	5
rs3811183	MT	14	22982919	C	G	7.4e-10	1.522 [1.327-1.745]	0.6	PMID: 30535121	EUR	4
rs12883788	RE	14	32834334	T	C	4e-11	1.05 [1.036-1.066]	0.4319	PMID29808027	EUR	7
rs17101520	IOP	14	33551822	A	G	3.5e-08	1.074 [1.052-1.095]	0.4199	PMID 29617998	EUR	5
rs12879626	IOP	14	34251928	T	G	1.8e-09	1.082 [1.055-1.11]	0.386	PMID 29785010	EUR	4
rs4901012	IOP	14	37586240	T	C	4.1e-11	1.105 [1.063-1.149]	0.6834	PMID 29617998	EUR	3
rs61991628	RE	14	41476239	A	T	1.89e-08	1.063 [1.041-1.085]	0.874	PMID29808027	EUR	7
rs36024104	RE	14	41825790	A	G	7.62e-17	1.079 [1.06-1.099]	0.8258	PMID29808027	EUR	6
rs61755579	IOP	14	50188589	C	T	4.4e-11	1.288 [1.196-1.387]	0.97	PMID 29785010	EUR	7
rs12147852	IOP	14	52895157	G	A	2.46e-15	1.129 [1.095-1.163]	0.751988	PMID 30054594	EUR	2
rs7494379	PACG	14	52944673	C	T	3.43e-11	1.14 [1.096-1.185]	0.69	PMID: 27064256	TRANS	4
rs2251069	ODCA	14	53521332	T	C	1.2e-09	1.01 [1.01-1.01]	0.56	PMID 28073927	TRANS	7
rs66913363	MYP	14	53946283	G	C	1.7e-08	1.057 [1.038-1.076]	0.51	PMID23468642	EUR	5
rs2738265	RE	14	53955681	C	G	1.32e-13	1.054 [1.04-1.068]	0.4351	PMID29808027	EUR	4
rs7143516	RE	14	54267471	G	T	9.21e-09	1.101 [1.065-1.138]	0.7361	PMID29808027	EUR	4
rs4436712	ODCA	14	60341284	T	G	1.5e-29	1.03 [1.03-1.03]	0.38	PMID 28073927	TRANS	7
rs10162287	MT	14	60341835	C	G	2.5e-12	1.682 [1.438-1.968]	0.69	PMID: 30535121	EUR	7
rs8015152	VCDR	14	60345281	T	C	2.86e-18	1.01 [1.008-1.012]	0.32	PMID 28073927	TRANS	6
rs2093210	IOP	14	60490561	C	T	0.483	1.009 [0.989-1.029]	0.41	PMID 30054594	EUR	7
rs34935520	ODDA	14	60624683	A	G	2.84e-08	1.023 [1.015-1.031]	0.4	PMID 28073927	TRANS	7
rs34935520	POAG	14	60624683	G	A	7.8e-24	1.15 [1.12-1.181]	0.41	PMID29891935	TRANS	7
rs8008961	MT	14	68285926	C	T	2.3e-16	1.84 [1.573-2.153]	0.72	PMID: 30535121	EUR	2
rs61985136	AMD	14	68302482	T	C	8.2e-10	1.14 [1.093-1.189]	0.63	PMID26691988	EUR	7
rs2842339	AMD	14	68520282	G	A	3.3e-07	1.18 [1.107-1.257]	0.1	PMID26691988	EUR	6
rs78042854	MT	14	73458054	G	C	3.8e-10	2.746 [1.968-3.831]	0.04	PMID: 30535121	EUR	4
rs887595	MT	14	74199938	G	A	7.9e-36	3.065 [2.57-3.655]	0.82	PMID: 30535121	EUR	6
rs74384554	IOP	14	74498200	T	C	1.2e-11	1.517 [1.343-1.714]	0.986	PMID 29785010	EUR	6
rs973879	MT	14	74831024	C	T	3.5e-25	1.994 [1.738-2.286]	0.54	PMID: 30535121	EUR	6
rs56223983	CCT	14	81348410	T	G	4.14e-09	7.389 [3.796-14.382]	0.3	PMID 30622277	TRANS	5
rs57391541	RE	14	106598586	C	T	7.58e-12	1.084 [1.06-1.11]	0.2681	PMID29808027	EUR	7
rs1800407	MT	15	27985172	C	T	3.7e-21	3.127 [2.472-3.955]	0.92	PMID: 30535121	EUR	7
rs785422	CCT	15	29881682	C	T	5.72e-12	49.899 [16.643-149.605]	0.9	PMID 30622277	TRANS	7
rs75638145	MT	15	31160944	G	A	3.4e-14	1.916 [1.575-2.33]	0.85	PMID: 30535121	EUR	5
rs524952	MYP	15	34713685	A	T	5.6e-19	1.089 [1.070-1.108]	0.47	PMID23468642	EUR	7
rs524952	RE	15	34713685	T	A	5.01e-45	1.104 [1.089-1.12]	0.5281	PMID29808027	EUR	7
rs2925343	MT	15	41014295	C	T	4.9e-08	1.477 [1.288-1.694]	0.65	PMID: 30535121	EUR	5
rs4775761	MT	15	48431312	G	T	2.5e-10	1.935 [1.59-2.354]	0.87	PMID: 30535121	EUR	7
rs8030753	CCT	15	48509738	T	C	2.87e-08	9.488 [4.332-20.78]	0.2	PMID 30622277	TRANS	6
rs2675336	MT	15	53710305	C	G	2.3e-09	1.492 [1.301-1.711]	0.51	PMID: 30535121	EUR	7
rs1912403	IOP	15	55916735	C	T	3.2e-09	1.146 [1.102-1.191]	0.0942	PMID 29617998	EUR	5
rs28575268	IOP	15	56770420	T	G	1.1e-10	1.091 [1.062-1.121]	0.333	PMID 29785010	EUR	6
rs1647381	POAG	15	56794001	G	C	8.2e-09	1.111 [1.076-1.149]	0.16	PMID29891935	TRANS	7
rs60341384	MT	15	57399545	G	GT	7e-09	1.507 [1.314-1.728]	0.57	PMID: 30535121	EUR	6
rs2043085	AMD	15	58388755	C	T	7.7e-13	1.15 [1.107-1.195]	0.63	PMID26691988	EUR	6
rs2070895	AMD	15	58431740	G	A	1.8e-10	1.16 [1.108-1.214]	0.79	PMID26691988	EUR	2
rs1531638	MT	15	59632076	C	G	2.2e-11	1.6 [1.395-1.835]	0.33	PMID: 30535121	EUR	6
rs4775427	IOP	15	61659036	T	C	7.73e-18	1.116 [1.089-1.145]	0.567592	PMID 30054594	EUR	6
rs2245899	POAG	15	61660302	G	A	5.1e-09	1.08 [1.05-1.11]	0.6	PMID29891935	TRANS	5
rs12898755	RE	15	63282442	A	G	5.92e-10	1.055 [1.037-1.073]	0.2177	PMID29808027	EUR	5
rs12912010	CCT	15	67174805	T	G	1.5e-12	12.429 [6.259-24.68]	0.28	PMID 30622277	TRANS	3
rs12912045	IOP	15	67174959	T	C	6.2e-17	1.127 [1.096-1.16]	0.22	PMID 29235454	TRANS	4
rs4408495	MT	15	70453551	T	C	3.3e-08	1.935 [1.53-2.447]	0.91	PMID: 30535121	EUR	3
rs16956273	MT	15	71824761	A	G	1.2e-08	1.632 [1.395-1.91]	0.24	PMID: 30535121	EUR	6
rs11637353	IOP	15	75722088	G	T	1.2e-08	1.087 [1.045-1.13]	0.7104	PMID 29617998	EUR	5
rs28412916	MYP	15	79085825	C	A	3.5e-11	1.067 [1.048-1.086]	0.4	PMID23468642	EUR	5
rs4402521	MT	15	81586833	G	A	3.6e-10	1.649 [1.383-1.966]	0.8	PMID: 30535121	EUR	5
rs4843040	CCT	15	85295405	C	T	1.68e-15	14.585 [7.637-27.855]	0.67	PMID 30622277	TRANS	5
rs62024517	IOP	15	85404905	C	T	2e-08	1.1 [1.058-1.143]	0.2281	PMID 29617998	EUR	5
rs72763822	MT	15	88600718	T	C	9.2e-20	1.935 [1.687-2.219]	0.34	PMID: 30535121	EUR	3
rs75149654	IOP	15	89792025	C	T	3.9e-12	1.23 [1.16-1.305]	0.0591	PMID 29617998	EUR	5
rs6598351	ODCA	15	98264882	T	C	1.77e-05	1.01 [1.01-1.01]	0.16	PMID 28073927	TRANS	7
rs72755233	IOP	15	100152748	A	G	1.2e-21	1.259 [1.201-1.319]	0.1	PMID 29235454	TRANS	5
rs60779155	ODDA	15	100659532	A	G	3.91e-08	1.03 [1.018-1.043]	0.14	PMID 28073927	TRANS	7
rs34222435	ODCA	15	100660668	T	C	1.07e-10	1.02 [1.02-1.02]	0.14	PMID 28073927	TRANS	7
rs4299136	VCDR	15	100661399	C	G	2.68e-12	1.01 [1.006-1.014]	0.14	PMID 28073927	TRANS	5
rs930847	CCT	15	101018357	G	T	1.63e-23	38.092 [18.803-77.169]	0.24	PMID 30622277	TRANS	5
rs17648524	MYP	16	7409682	C	G	1.3e-22	1.102 [1.082-1.122]	0.37	PMID23468642	EUR	7
rs17648524	RE	16	7409682	G	C	2.68e-42	1.104 [1.088-1.12]	0.6336	PMID29808027	EUR	7
rs12708665	MT	16	24716906	A	G	2.8e-09	1.522 [1.301-1.781]	0.29	PMID: 30535121	EUR	7
rs11646917	ODCA	16	51394997	G	T	4.76e-09	1.02 [1.02-1.02]	0.72	PMID 28073927	TRANS	7
rs1345467	ODDA	16	51448410	G	A	2.11e-13	1.033 [1.024-1.041]	0.26	PMID 28073927	TRANS	7
rs17231506	AMD	16	56960616	T	C	1.2e-06	1.11 [1.064-1.157]	0.33	PMID26691988	EUR	5
rs5817082	AMD	16	56963437	C	CA	2.7e-08	1.15 [1.094-1.208]	0.75	PMID26691988	EUR	6
rs1874458	IOP	16	65046836	G	A	2.9e-15	1.11 [1.082-1.138]	0.64	PMID 29785010	EUR	6
rs12923138	IOP	16	67199363	C	A	1.2e-07	1.073 [1.046-1.1]	0.411	PMID 29785010	EUR	2
rs9972635	RE	16	67648677	T	C	7.72e-09	1.088 [1.058-1.12]	0.9392	PMID29808027	EUR	2
rs35381200	IOP	16	70643165	C	T	7.25e-09	1.08 [1.053-1.107]	0.354	PMID 30054594	EUR	6
rs139292688	RE	16	70871737	T	C	8.52e-10	1.066 [1.045-1.088]	0.2373	PMID29808027	EUR	7
rs72802342	AMD	16	75200974	C	A	8e-09	1.27 [1.171-1.377]	0.93	PMID26691988	EUR	4
rs12444539	IOP	16	77504106	T	A	7.01e-13	1.192 [1.137-1.251]	0.075336	PMID 30054594	EUR	7
rs75828804	IOP	16	77558038	A	G	2.9e-14	1.197 [1.143-1.254]	0.08	PMID 29235454	TRANS	6
rs2548879	MT	16	78608909	A	C	3.7e-09	1.477 [1.288-1.694]	0.56	PMID: 30535121	EUR	7
rs542982358	MT	16	79576550	A	AT	1.6e-09	2.054 [1.624-2.599]	0.91	PMID: 30535121	EUR	NA
rs4635359	MT	16	80503863	C	A	2e-22	2.014 [1.721-2.356]	0.26	PMID: 30535121	EUR	5
rs873693	RE	16	81176110	A	C	1.78e-10	1.088 [1.06-1.116]	0.2823	PMID29808027	EUR	7
rs142963458	MT	16	84527755	T	C	1.5e-13	3.975 [2.74-5.766]	0.04	PMID: 30535121	EUR	5
rs35193497	CCT	16	88291215	G	T	8.08e-60	330.3 [166.334-655.895]	0.66	PMID 30622277	TRANS	5
rs12926024	IOP	16	88297703	C	T	4.2e-12	1.116 [1.082-1.151]	0.66	PMID 29235454	TRANS	5
rs3743860	IOP	16	89752083	T	C	4.2e-15	1.107 [1.08-1.135]	0.583	PMID 29785010	EUR	7
rs4785742	RE	16	89939153	C	T	1.78e-09	1.053 [1.036-1.07]	0.7144	PMID29808027	EUR	5
rs4790881	IOP	17	2165638	C	A	1.3e-12	1.105 [1.075-1.137]	0.29	PMID 29235454	TRANS	6
rs34629349	IOP	17	4926265	C	A	2.2e-14	1.116 [1.085-1.148]	0.34	PMID 29235454	TRANS	5
rs7222046	MT	17	7903211	G	A	2.5e-09	1.507 [1.314-1.728]	0.44	PMID: 30535121	EUR	2
rs10852918	IOP	17	9937184	G	A	8.6e-15	1.105 [1.078-1.133]	0.411	PMID 29785010	EUR	4
rs9913911	POAG	17	10127866	A	G	9.1e-34	1.19 [1.15-1.22]	0.63	PMID29891935	TRANS	2
rs9913911	IOP	17	10127866	A	G	1.59e-57	1.236 [1.204-1.269]	0.623115	PMID 30054594	EUR	2
rs2908972	MYP	17	11503942	A	T	4.5e-13	1.074 [1.055-1.093]	0.4	PMID23468642	EUR	7
rs2908972	RE	17	11503942	T	A	8.17e-19	1.066 [1.051-1.081]	0.5971	PMID29808027	EUR	7
rs80253120	RE	17	14235190	T	C	7.57e-10	1.054 [1.037-1.071]	0.6261	PMID29808027	EUR	7
rs4792535	CCT	17	14661813	C	T	3.13e-12	9.875 [5.275-18.486]	0.64	PMID 30622277	TRANS	6
rs2228100	IOP	17	19739639	C	G	8.8e-10	1.106 [1.064-1.15]	0.2281	PMID 29617998	EUR	1
rs11080055	AMD	17	28322698	C	A	1.5e-05	1.09 [1.048-1.133]	0.52	PMID26691988	EUR	6
rs62067167	RE	17	32924693	C	T	4.22e-12	1.065 [1.046-1.084]	0.8043	PMID29808027	EUR	5
rs3213636	RE	17	36147750	A	C	4.98e-13	1.111 [1.08-1.143]	0.2465	PMID29808027	EUR	5
rs2732631	MT	17	46211866	T	G	3e-35	2.612 [2.232-3.056]	0.23	PMID: 30535121	EUR	1
rs9912530	IOP	17	46758936	T	C	2.4e-10	1.095 [1.066-1.125]	0.272	PMID 29785010	EUR	4
rs60372268	IOP	17	46870390	A	G	4.9e-10	1.098 [1.057-1.142]	0.7058	PMID 29617998	EUR	2
rs11079868	IOP	17	49280607	G	A	6.5e-09	1.077 [1.05-1.104]	0.547	PMID 30054594	EUR	7
rs714832	RE	17	56660896	A	C	4.44e-08	1.041 [1.026-1.057]	0.3481	PMID29808027	EUR	6
rs11867840	ODCA	17	61195904	A	G	2.35e-13	1.02 [1.02-1.02]	0.77	PMID 28073927	TRANS	5
rs723835	MT	17	61205147	T	C	5.1e-16	1.859 [1.589-2.175]	0.22	PMID: 30535121	EUR	5
rs3785855	IOP	17	61314080	G	T	4e-16	1.135 [1.101-1.171]	0.795	PMID 29785010	EUR	4
rs12449442	MT	17	67951524	A	G	7.2e-12	1.786 [1.498-2.13]	0.2	PMID: 30535121	EUR	5
rs77542162	IOP	17	69085137	G	A	9.8e-20	1.567 [1.42-1.728]	0.0215	PMID 29617998	EUR	4
rs236539	MT	17	70291978	T	C	7.1e-11	1.733 [1.481-2.028]	0.22	PMID: 30535121	EUR	7
rs929474	RE	17	70727895	G	A	8.79e-11	1.105 [1.073-1.139]	0.3382	PMID29808027	EUR	6
rs9896052	DR	17	75422781	A	C	4.15e-08	1.47 [1.07-2.02]	0.29	PMID26188370	TRANS	5
rs9038	IOP	17	77499315	T	C	1.5e-23	1.147 [1.124-1.17]	0.6101	PMID 29617998	EUR	4
rs6565597	AMD	17	81559795	T	C	2.1e-07	1.12 [1.074-1.169]	0.39	PMID26691988	EUR	5
rs67050149	IOP	17	81590017	A	C	7.4e-12	1.101 [1.079-1.123]	0.3598	PMID 29617998	EUR	5
rs62075723	RE	17	81644300	A	G	5.59e-13	1.058 [1.042-1.075]	0.6304	PMID29808027	EUR	4
rs7405453	MT	17	81648542	G	A	1.2e-118	4.807 [4.191-5.512]	0.64	PMID: 30535121	EUR	4
rs7237204	MT	18	6730720	A	C	2e-14	1.665 [1.452-1.91]	0.48	PMID: 30535121	EUR	5
rs11872104	RE	18	14265826	G	A	8.26e-15	1.088 [1.065-1.112]	0.2079	PMID29808027	EUR	6
rs12965607	RE	18	49864655	T	G	8.17e-12	1.07 [1.049-1.091]	0.8539	PMID29808027	EUR	5
rs11659764	IOP	18	55668281	T	A	1.8e-15	1.271 [1.198-1.349]	0.95	PMID 29235454	TRANS	7
rs8087238	MT	18	59275865	C	T	7e-24	2.138 [1.828-2.502]	0.35	PMID: 30535121	EUR	5
rs8084058	RE	18	74510230	A	G	2.75e-08	1.088 [1.057-1.121]	0.3861	PMID29808027	EUR	1
rs41506447	IOP	18	76363284	G	T	2.3e-08	1.106 [1.068-1.146]	0.154	PMID 29785010	EUR	5
rs629631	RE	19	846041	T	C	2.2e-15	1.144 [1.106-1.183]	0.1295	PMID29808027	EUR	5
rs67538026	AMD	19	1031439	C	T	1.4e-06	1.11 [1.064-1.158]	0.52	PMID26691988	EUR	5
rs76076446	MT	19	3771588	G	A	2.7e-09	3.669 [2.293-5.871]	0.98	PMID: 30535121	EUR	3
rs12019136	AMD	19	5835666	G	A	4e-09	1.35 [1.221-1.492]	0.96	PMID26691988	EUR	7
rs2230199	AMD	19	6718376	G	C	1.6e-60	1.47 [1.404-1.539]	0.76	PMID26691988	EUR	5
rs11880141	MT	19	33036042	G	A	2e-09	1.954 [1.545-2.472]	0.91	PMID: 30535121	EUR	6
rs4805962	RE	19	33941325	C	T	5.95e-12	1.092 [1.065-1.12]	0.1724	PMID29808027	EUR	2
rs4803297	MT	19	39819444	C	T	5.3e-17	1.751 [1.527-2.008]	0.57	PMID: 30535121	EUR	4
rs429358	AMD	19	44908684	T	C	3.9e-39	1.49 [1.404-1.581]	0.88	PMID26691988	EUR	5
rs73036519	AMD	19	45245104	G	C	2.4e-05	1.1 [1.052-1.15]	0.71	PMID26691988	EUR	4
rs215543	IOP	20	2799505	G	A	2.04e-08	1.089 [1.058-1.121]	0.231	PMID 30054594	EUR	2
rs6140010	POAG	20	6492476	A	G	7.6e-10	1.09 [1.06-1.12]	0.61	PMID29891935	TRANS	4
rs6054375	ODCA	20	6597982	T	G	1.83e-15	1.02 [1.02-1.02]	0.6	PMID 28073927	TRANS	6
rs6107845	VCDR	20	6598094	G	A	3.44e-17	1.009 [1.007-1.011]	0.59	PMID 28073927	TRANS	6
rs232660	RE	20	7110965	G	A	1.23e-09	1.158 [1.105-1.214]	0.0479	PMID29808027	EUR	6
rs34778574	IOP	20	11169946	T	C	3.6e-16	1.343 [1.251-1.442]	0.961	PMID 29785010	EUR	2
rs369224896	MT	20	25473494	T	TAAATA	4.9e-08	1.492 [1.301-1.711]	0.67	PMID: 30535121	EUR	6
rs6065171	IOP	20	39910126	T	C	5e-10	1.082 [1.055-1.11]	0.49	PMID 29785010	EUR	6
rs6095946	IOP	20	50443654	C	T	5e-10	1.084 [1.058-1.112]	0.611	PMID 29785010	EUR	6
rs201459901	AMD	20	58078668	T	TA	3.8e-12	1.32 [1.22-1.428]	0.94	PMID26691988	EUR	5
rs113871531	MT	20	62581320	C	G	1.5e-08	1.462 [1.275-1.677]	0.62	PMID: 30535121	EUR	3
rs17274750	RE	21	14981488	A	C	4.56e-09	1.073 [1.048-1.097]	0.9063	PMID29808027	EUR	5
rs2823141	RE	21	15207485	G	A	9.11e-11	1.047 [1.033-1.062]	0.5922	PMID29808027	EUR	5
rs4629237	IOP	21	28124251	A	C	6.98e-10	1.083 [1.055-1.111]	0.433715	PMID 30054594	EUR	6
rs762387	IOP	21	38832225	T	C	1.2e-11	1.101 [1.08-1.123]	0.6649	PMID 29617998	EUR	4
rs8132840	RE	21	45906833	G	A	3.68e-12	1.051 [1.037-1.066]	0.4278	PMID29808027	EUR	5
rs9976042	MT	21	45909076	G	T	8.7e-09	1.568 [1.34-1.835]	0.76	PMID: 30535121	EUR	5
rs2839082	IOP	21	46022420	C	T	7.8e-09	1.073 [1.047-1.099]	0.55	PMID 29235454	TRANS	4
rs8133436	CCT	21	46099621	T	C	2.17e-09	36.966 [11.404-119.821]	0.18	PMID 30622277	TRANS	4
rs17534001	IOP	22	19854787	G	A	5.2e-12	1.174 [1.122-1.228]	0.919	PMID 29785010	EUR	4
rs58714937	POAG	22	19869187	C	T	1.1e-13	1.15 [1.11-1.2]	0.84	PMID29891935	TRANS	3
rs71313931	CCT	22	19972661	G	C	3.21e-09	9.3 [4.504-19.202]	0.27	PMID 30622277	TRANS	2
rs181362	IOP	22	21577779	C	T	3.4e-09	1.102 [1.06-1.146]	0.8071	PMID 29617998	EUR	5
rs5762752	ODDA	22	28704989	G	C	1.45e-08	1.023 [1.015-1.031]	0.66	PMID 28073927	TRANS	7
rs5752773	VCDR	22	28709427	C	G	1.49e-20	1.012 [1.01-1.014]	0.7	PMID 28073927	TRANS	6
rs5752774	POAG	22	28709622	T	C	1.8e-11	1.099 [1.076-1.137]	0.68	PMID29891935	TRANS	6
rs738722	ODCA	22	28734024	C	T	7.81e-22	1.02 [1.02-1.02]	0.72	PMID 28073927	TRANS	5
rs33958791	IOP	22	29128546	A	G	9.9e-13	1.134 [1.091-1.179]	0.1706	PMID 29617998	EUR	7
rs9608740	IOP	22	29224336	C	A	5.46e-17	1.158 [1.119-1.198]	0.187534	PMID 30054594	EUR	5
rs9614123	MT	22	29975361	A	G	5.8e-17	1.878 [1.605-2.197]	0.75	PMID: 30535121	EUR	7
rs756481	IOP	22	32709241	A	G	3.47e-12	1.23 [1.161-1.305]	0.951597	PMID 30054594	EUR	5
rs5754227	AMD	22	32709831	T	C	5.7e-16	1.27 [1.198-1.346]	0.88	PMID26691988	EUR	6
rs2092172	VCDR	22	37511062	A	G	3.08e-12	1.009 [1.007-1.011]	0.2	PMID 28073927	TRANS	7
rs56385951	ODDA	22	37513532	A	G	4.41e-17	1.048 [1.036-1.061]	0.1	PMID 28073927	TRANS	5
rs1074407	ODCA	22	37760176	T	A	1.9e-08	1.01 [1.01-1.01]	0.38	PMID 28073927	TRANS	2
rs6000889	IOP	22	37788844	C	T	2e-12	1.099 [1.071-1.126]	0.355	PMID 29785010	EUR	6
rs11912649	MT	22	38019535	T	C	6.6e-09	1.477 [1.288-1.694]	0.56	PMID: 30535121	EUR	5
rs8135665	AMD	22	38080269	T	C	1.4e-08	1.14 [1.09-1.192]	0.21	PMID26691988	EUR	5
rs75159625	MT	22	45981128	G	T	7.7e-20	1.916 [1.67-2.197]	0.31	PMID: 30535121	EUR	5
*AMD = Age-related macular degeneration; CCT = Central corneal thickness; DR = diabetic retinopathy; IOP = intraocular pressure; MT = Macular thickness; glaucoma; POAG = Primary open-angled glaucoma; RE = refractive error;
VCDR = Vertical cup-disc ratio; MYP = Myopia; ODCA = Optic disc - Cup area; ODDA = Optic disc - Disc area; PACG = primary angle closure
