# Supplementary material for: A mega-analysis of expression quantitative trait loci in retinal tissue
Source: PLoS Genet. 2020 Sep 1;16(9):e1008934. doi: 10.1371/journal.pgen.1008934 (PMC7462281; doi:10.1371/journal.pgen.1008934)
Supplement: S7 Data — (XLSX) [file pgen.1008934.s011.xlsx]

## Sheet: S7
S7 Data. eVariants associated with complex eye diseases and traits (Q-Value < 0.05)
eVariant	Associated phenotye*	Chr	eVariant Position	REF Allele	Effect/Risk Allele	eGene	eGene Symbol	eQTL Beta	eQTL Beta SE	Nominal P-Value	eGene Biotype	GWAS PMID	P-Value in GWAS	OR in Study [95% intervals]	RegulomeDB (v1.1) rank			Legend
rs4920608	IOP	1	16992792	C	T	ENSG00000186715	MST1L	0.257383	0.0439171	1.21687e-08	transcribed unprocessed pseudogene	PMID 29617998	4.7e-08	1.082 [1.061-1.103]	5			eVariant	eQTL Variant
rs12123086	IOP	1	36126011	G	A	ENSG00000171812	COL8A2	0.332772	0.0757465	1.55238e-05	protein coding	PMID 29785010	2.4e-11	1.143 [1.1-1.189]	4			Associated phenotye	Phenotype, which showed an association with the eVariant
rs786906	IOP	1	88805891	T	C	ENSG00000137944	KYAT3	-0.157995	0.0346928	7.66748e-06	protein coding	PMID 29617998	4.9e-09	1.082 [1.061-1.104]	6			Chr	Chromosome
rs112123925	MT	1	227377469	A	AT	ENSG00000143776	CDC42BPA	-0.279552	0.047791	1.29263e-08	protein coding	PMID: 30535121	1.5e-12	2.363 [1.831-3.05]	7			eVariant Position	Chromosomal position of the eVariant (hg38)
rs11811982	ODDA	1	227393819	A	C	ENSG00000143776	CDC42BPA	0.282531	0.0479077	9.97325e-09	protein coding	PMID 28073927	4.28e-16	1.064 [1.047-1.081]	4			REF Allele	Reference allele
rs74175027	MT	2	23775222	T	A	ENSG00000219626	FAM228B	0.0935905	0.0229764	5.94185e-05	protein coding	PMID: 30535121	1.6e-11	1.6 [1.395-1.835]	6			Effect/Risk Allele	Effect allele of the eQTL and risk/trait increasing allele
rs34995168	MT	2	48579315	CT	C	ENSG00000068781	STON1-GTF2A1L	-0.372858	0.0598753	1.60562e-09	protein coding	PMID: 30535121	1.5e-10	1.6 [1.395-1.835]	6			eGene	eQTL gene (Ensembl ID)
rs11689553	MT	2	169211437	C	G	ENSG00000081479	LRP2	-0.339643	0.0572699	8.32721e-09	protein coding	PMID: 30535121	3.7e-11	1.716 [1.467-2.008]	7			eGene Symbol	eQTL gene (gene symbol)
rs1367187	ODDA	2	217601498	C	T	ENSG00000231672	DIRC3	0.246717	0.0479092	4.74139e-07	lncRNA	PMID 28073927	7.39e-09	1.026 [1.016-1.037]	7			eQTL Beta	Slope / Effect size of the eQTL calculation performed by FastQTL
rs34339006	POAG	2	233362876	T	C	ENSG00000259793	AC013726.1	0.181708	0.0397582	7.13379e-06	lncRNA	PMID29891935	1.7e-08	1.076 [1.052-1.111]	6			eQTL Beta SE	Standard error of Beta
rs2526385	IOP	3	50143702	T	G	ENSG00000164076	CAMKV	0.365518	0.0693237	2.58268e-07	protein coding	PMID 29785010	3e-09	1.101 [1.059-1.145]	5			Nominal P-Value	Nominal P-Value of the variant - gene association performed by FastQTL
rs9843102	ODDA	3	100932085	G	A	ENSG00000154175	ABI3BP	0.303669	0.0485055	1.33003e-09	protein coding	PMID 28073927	5.33e-12	1.037 [1.026-1.047]	6			eGene Biotype	eGene Biotype defined by Ensembl
rs9822953	CCT	3	156754282	T	C	ENSG00000197980	LEKR1	0.12938	0.0316188	5.50951e-05	protein coding	PMID 30622277	5.13e-11	9.207 [4.821-17.584]	6			GWAS PMID	Pubmed ID of the GWAS publication
rs10043238	MT	5	87858544	G	C	ENSG00000287862	AC114971.1	-0.191588	0.0285563	9.80077e-11	lncRNA	PMID: 30535121	4.5e-24	2.138 [1.865-2.452]	7			P-Value in GWAS	P-Value of the variant - trait association in the respective GWAS
rs13171669	MT	5	149221680	G	A	ENSG00000253406	AC012613.2	0.519419	0.050589	2.20342e-21	lncRNA	PMID: 30535121	6.8e-32	2.181 [1.902-2.502]	5			OR in Study [95% intervals]	Odds ratio and confidence intervals of the variant - trait association
rs13171669	MT	5	149221680	G	A	ENSG00000173210	ABLIM3	-0.15422	0.0299794	4.8707e-07	protein coding	PMID: 30535121	6.8e-32	2.181 [1.902-2.502]	5			RegulomeDB (v1.1) rank	RegulomeDB (v1.1) rank of the respective GWAS variant
rs13217285	RE	6	27032066	C	T	ENSG00000186470	BTN3A2	0.414406	0.0738969	4.66182e-08	protein coding	PMID29808027	1.32e-08	1.067 [1.043-1.091]	5
rs13217285	RE	6	27032066	C	T	ENSG00000112763	BTN2A1	0.160196	0.0359491	1.18074e-05	protein coding	PMID29808027	1.32e-08	1.067 [1.043-1.091]	5
rs36042294	RE	6	27752933	C	G	ENSG00000216901	ZNF603P	-0.277078	0.0361043	2.36988e-13	unprocessed pseudogene	PMID29808027	3.97e-08	1.062 [1.04-1.085]	2
rs36042294	RE	6	27752933	C	G	ENSG00000226314	ZNF192P1	-0.246668	0.0379464	3.35023e-10	transcribed unprocessed pseudogene	PMID29808027	3.97e-08	1.062 [1.04-1.085]	2
rs36042294	RE	6	27752933	C	G	ENSG00000233822	HIST1H2BN	0.157672	0.0404017	0.000117618	protein coding	PMID29808027	3.97e-08	1.062 [1.04-1.085]	2
rs7754960	RE	6	28379168	G	C	ENSG00000216901	ZNF603P	-0.289637	0.0365266	4.41749e-14	unprocessed pseudogene	PMID29808027	4.16e-12	1.057 [1.041-1.075]	5
rs7754960	RE	6	28379168	G	C	ENSG00000226314	ZNF192P1	-0.180417	0.0398991	8.84786e-06	transcribed unprocessed pseudogene	PMID29808027	4.16e-12	1.057 [1.041-1.075]	5
rs9257744	RE	6	29338573	A	C	ENSG00000214922	HLA-F-AS1	0.158911	0.0377869	3.44682e-05	lncRNA	PMID29808027	1.36e-08	1.049 [1.031-1.066]	7
rs3134954	IOP	6	32104116	T	C	ENSG00000198502	HLA-DRB5	-1.01361	0.103659	8.95485e-20	protein coding	PMID 30054594	2.72e-09	1.112 [1.074-1.151]	6
rs3134954	IOP	6	32104116	T	C	ENSG00000229391	HLA-DRB6	0.38605	0.0623142	1.9231e-09	transcribed unprocessed pseudogene	PMID 30054594	2.72e-09	1.112 [1.074-1.151]	6
rs3134954	IOP	6	32104116	T	C	ENSG00000204525	HLA-C	-0.392372	0.076991	6.15009e-07	protein coding	PMID 30054594	2.72e-09	1.112 [1.074-1.151]	6
rs3134954	IOP	6	32104116	T	C	ENSG00000237541	HLA-DQA2	0.391002	0.0823154	3.1614e-06	protein coding	PMID 30054594	2.72e-09	1.112 [1.074-1.151]	6
rs3134954	IOP	6	32104116	T	C	ENSG00000179344	HLA-DQB1	-0.416083	0.0938328	1.29908e-05	protein coding	PMID 30054594	2.72e-09	1.112 [1.074-1.151]	6
rs204993	AMD	6	32187804	G	A	ENSG00000179344	HLA-DQB1	-0.481897	0.0855322	4.06429e-08	protein coding	PMID26691988	8.8e-09	1.13 [1.084-1.178]	1
rs204993	AMD	6	32187804	G	A	ENSG00000225914	TSBP1-AS1	0.193381	0.0375481	4.72869e-07	lncRNA	PMID26691988	8.8e-09	1.13 [1.084-1.178]	1
rs28383314	IOP	6	32619436	C	T	ENSG00000229391	HLA-DRB6	0.392452	0.0441318	5.78375e-17	transcribed unprocessed pseudogene	PMID 29785010	2.6e-09	1.09 [1.068-1.112]	7
rs28383314	IOP	6	32619436	C	T	ENSG00000237541	HLA-DQA2	0.341856	0.0608691	4.46244e-08	protein coding	PMID 29785010	2.6e-09	1.09 [1.068-1.112]	7
6:35511797:G:C	MT	6	35511797	C	G	ENSG00000112041	TULP1	0.379084	0.0761103	1.07302e-06	protein coding	PMID: 30535121	6.4e-09	1.716 [1.411-2.088]	4
rs1567168	MT	6	78826738	A	C	ENSG00000146243	IRAK1BP1	0.202358	0.0316578	6.27486e-10	protein coding	PMID: 30535121	3.7e-11	1.522 [1.327-1.745]	7
rs4706108	MT	6	79987601	A	G	ENSG00000112742	TTK	-0.600502	0.0436872	1.17428e-33	protein coding	PMID: 30535121	5.9e-10	1.537 [1.34-1.763]	6
rs7803454	AMD	7	100393925	T	C	ENSG00000085514	PILRA	0.843763	0.0443023	1.63602e-53	protein coding	PMID26691988	2.8e-09	1.15 [1.099-1.204]	4
rs7803454	AMD	7	100393925	T	C	ENSG00000121716	PILRB	0.778753	0.0618591	1.89464e-29	protein coding	PMID26691988	2.8e-09	1.15 [1.099-1.204]	4
rs7803454	AMD	7	100393925	T	C	ENSG00000242294	STAG3L5P	0.565125	0.0462444	3.95771e-28	transcribed unprocessed pseudogene	PMID26691988	2.8e-09	1.15 [1.099-1.204]	4
rs3197597	MT	7	100575235	C	T	ENSG00000085514	PILRA	0.292597	0.0717475	5.82608e-05	protein coding	PMID: 30535121	6.2e-10	1.84 [1.513-2.239]	2
rs2920293	VCDR	8	142683996	C	G	ENSG00000253741	LNCOC1	-0.196603	0.03756	3.12373e-07	lncRNA	PMID 28073927	5.04e-09	1.006 [1.004-1.008]	5
rs7033598	MT	9	21565675	C	T	ENSG00000171889	MIR31HG	0.240071	0.0370925	3.94751e-10	lncRNA	PMID: 30535121	8.2e-26	2.054 [1.791-2.356]	4
rs2787394	MT	9	100245132	C	T	ENSG00000119509	INVS	0.0989832	0.0193648	5.71331e-07	protein coding	PMID: 30535121	3e-19	1.859 [1.621-2.132]	6
rs786391	MT	10	28320761	C	A	ENSG00000150054	MPP7	0.2301	0.032444	9.57491e-12	protein coding	PMID: 30535121	1.8e-09	1.6 [1.368-1.872]	6
rs3750846	AMD	10	122456049	C	T	ENSG00000285955	BX842242.1	0.204525	0.0273891	9.02422e-13	lncRNA	PMID26691988	0	2.93 [2.93-2.93]	7
rs10902223	IOP	11	817786	C	T	ENSG00000279672	AP006621.5	-0.480286	0.0395076	6.66465e-28	TEC	PMID 29785010	1.1e-09	1.082 [1.061-1.104]	5
rs10902223	IOP	11	817786	C	T	ENSG00000255284	AP006621.3	-0.242053	0.029592	8.22889e-15	lncRNA	PMID 29785010	1.1e-09	1.082 [1.061-1.104]	5
rs7127818	MT	11	16982543	C	G	ENSG00000184669	OR7E14P	-0.155141	0.0340621	7.64911e-06	transcribed unprocessed pseudogene	PMID: 30535121	6.6e-19	1.896 [1.621-2.219]	4
rs11024102	PACG	11	16987058	C	T	ENSG00000184669	OR7E14P	-0.155369	0.0340352	7.30637e-06	transcribed unprocessed pseudogene	PMID: 27064256	1.93e-18	1.18 [1.138-1.225]	2
rs4141194	IOP	11	16989629	A	C	ENSG00000184669	OR7E14P	-0.156766	0.0340542	6.15244e-06	transcribed unprocessed pseudogene	PMID 29785010	7.2e-21	1.14 [1.117-1.163]	3
rs534311	RE	11	30015235	T	C	ENSG00000182255	KCNA4	-0.267517	0.0429561	1.60159e-09	protein coding	PMID29808027	2.19e-08	1.046 [1.029-1.063]	5
rs10838681	IOP	11	47253513	A	G	ENSG00000134575	ACP2	-0.147765	0.0339323	1.83269e-05	protein coding	PMID 29785010	3e-18	1.132 [1.11-1.155]	1
rs10838692	POAG	11	47323549	C	T	ENSG00000134575	ACP2	-0.138657	0.0318893	1.88535e-05	protein coding	PMID29891935	8.8e-10	1.087 [1.064-1.124]	1
rs79390637	IOP	11	47435316	C	A	ENSG00000165923	AGBL2	0.155916	0.033833	6.01661e-06	protein coding	PMID 29235454	1.4e-19	1.139 [1.107-1.171]	7
rs7123436	IOP	11	47991932	A	G	ENSG00000165923	AGBL2	0.177556	0.0379188	4.30459e-06	protein coding	PMID 29785010	1.2e-27	1.188 [1.142-1.235]	5
rs11039798	IOP	11	48518671	A	G	ENSG00000086205	FOLH1	0.705388	0.090209	9.15398e-14	protein coding	PMID 29617998	1.7e-14	1.174 [1.129-1.22]	7
rs11039798	IOP	11	48518671	A	G	ENSG00000165923	AGBL2	0.204859	0.048676	3.40149e-05	protein coding	PMID 29617998	1.7e-14	1.174 [1.129-1.22]	7
rs202676	IOP	11	49206068	G	A	ENSG00000086205	FOLH1	0.731399	0.0579112	1.35453e-29	protein coding	PMID 29617998	3.4e-12	1.117 [1.075-1.162]	7
rs202676	IOP	11	49206068	G	A	ENSG00000205035	AC136759.1	-0.207213	0.0413248	9.1397e-07	transcribed unprocessed pseudogene	PMID 29617998	3.4e-12	1.117 [1.075-1.162]	7
rs77828979	IOP	11	49834082	C	T	ENSG00000086205	FOLH1	0.77384	0.0835065	3.91098e-18	protein coding	PMID 29617998	5.5e-12	1.15 [1.106-1.196]	7
rs77828979	IOP	11	49834082	C	T	ENSG00000205035	AC136759.1	-0.322495	0.0536976	5.51741e-09	transcribed unprocessed pseudogene	PMID 29617998	5.5e-12	1.15 [1.106-1.196]	7
rs10793308	IOP	11	78374959	C	T	ENSG00000137513	NARS2	0.202014	0.0315569	5.93934e-10	protein coding	PMID 29785010	1.7e-08	1.103 [1.061-1.147]	5
rs10793308	IOP	11	78374959	C	T	ENSG00000246174	KCTD21-AS1	0.211352	0.0415329	6.37961e-07	lncRNA	PMID 29785010	1.7e-08	1.103 [1.061-1.147]	5
rs7968679	RE	12	9160708	A	G	ENSG00000245105	A2M-AS1	-0.318071	0.0427667	1.09344e-12	lncRNA	PMID29808027	2e-11	1.053 [1.037-1.068]	7
rs7968679	RE	12	9160708	A	G	ENSG00000175899	A2M	0.275836	0.0596568	5.61612e-06	protein coding	PMID29808027	2e-11	1.053 [1.037-1.068]	7
rs1549426	RE	12	9282648	C	T	ENSG00000260423	LINC02367	0.623284	0.0344668	6.70986e-50	lncRNA	PMID29808027	1.57e-08	1.04 [1.026-1.054]	1
rs1549426	RE	12	9282648	C	T	ENSG00000111788	AC009533.1	0.580319	0.0365549	1.37933e-41	unprocessed pseudogene	PMID29808027	1.57e-08	1.04 [1.026-1.054]	1
rs1549426	RE	12	9282648	C	T	ENSG00000214826	DDX12P	0.25044	0.0371069	7.71848e-11	unprocessed pseudogene	PMID29808027	1.57e-08	1.04 [1.026-1.054]	1
rs3138142	MYP	12	55721801	C	T	ENSG00000258311	AC009779.3	0.167058	0.037709	1.32248e-05	protein coding	PMID23468642	1.8e-20	1.124 [1.098-1.149]	1
rs3138142	MT	12	55721801	T	C	ENSG00000258311	AC009779.3	-0.167058	0.037709	1.32248e-05	protein coding	PMID: 30535121	9.2e-105	5.419 [4.632-6.341]	1
rs3138141	AMD	12	55721994	A	C	ENSG00000258311	AC009779.3	-0.167424	0.0374997	1.13768e-05	protein coding	PMID26691988	4.7e-08	1.18 [1.112-1.252]	3
rs3138141	RE	12	55721994	A	C	ENSG00000258311	AC009779.3	-0.167424	0.0374997	1.13768e-05	protein coding	PMID29808027	4.19e-42	1.128 [1.108-1.147]	3
rs7297374	RE	12	70861898	C	T	ENSG00000153233	PTPRR	-0.268057	0.0432524	1.89845e-09	protein coding	PMID29808027	1.12e-08	1.101 [1.065-1.138]	7
rs61955214	MT	12	122997877	T	C	ENSG00000051825	MPHOSPH9	0.114213	0.0277602	5.02679e-05	protein coding	PMID: 30535121	4e-10	1.6 [1.395-1.835]	5
rs7323428	ODCA	13	36069464	T	G	ENSG00000120669	SOHLH2	0.18392	0.0426078	2.15715e-05	protein coding	PMID 28073927	1.67e-15	1.02 [1.02-1.02]	5
rs7333969	RE	13	49549181	C	T	ENSG00000136144	RCBTB1	0.129043	0.0314384	5.22916e-05	protein coding	PMID29808027	2.44e-10	1.049 [1.034-1.065]	1
rs7985441	MT	13	111241066	C	T	ENSG00000102606	ARHGEF7	0.0758243	0.0160866	3.73795e-06	protein coding	PMID: 30535121	8.8e-12	1.584 [1.381-1.817]	5
rs3811183	MT	14	22982919	C	G	ENSG00000257285	AL132780.1	0.303164	0.029876	5.5118e-21	lncRNA	PMID: 30535121	7.4e-10	1.522 [1.327-1.745]	4
rs3811183	MT	14	22982919	C	G	ENSG00000092036	HAUS4	-0.236869	0.0288107	6.19275e-15	protein coding	PMID: 30535121	7.4e-10	1.522 [1.327-1.745]	4
rs3811183	MT	14	22982919	C	G	ENSG00000259132	AL132780.3	-0.282912	0.0462517	2.98355e-09	protein coding	PMID: 30535121	7.4e-10	1.522 [1.327-1.745]	4
rs3811183	MT	14	22982919	C	G	ENSG00000279656	AL132780.4	0.209506	0.0485528	2.17165e-05	TEC	PMID: 30535121	7.4e-10	1.522 [1.327-1.745]	4
rs887595	MT	14	74199938	G	A	ENSG00000187097	ENTPD5	0.193327	0.0315166	2.70839e-09	protein coding	PMID: 30535121	7.9e-36	3.065 [2.57-3.655]	6
rs35381200	IOP	16	70643165	C	T	ENSG00000223496	EXOSC6	0.230984	0.0313546	1.71314e-12	protein coding	PMID 30054594	7.25e-09	1.08 [1.053-1.107]	6
rs4790881	IOP	17	2165638	C	A	ENSG00000167720	SRR	0.133121	0.0259718	5.33407e-07	protein coding	PMID 29235454	1.3e-12	1.105 [1.075-1.137]	6
rs34629349	IOP	17	4926265	C	A	ENSG00000108515	ENO3	0.193443	0.0371692	3.62324e-07	protein coding	PMID 29235454	2.2e-14	1.116 [1.085-1.148]	5
rs9913911	POAG	17	10127866	A	G	ENSG00000007237	AC005747.1	-0.395094	0.034425	1.65365e-25	protein coding	PMID29891935	9.1e-34	1.19 [1.15-1.22]	2
rs9913911	IOP	17	10127866	A	G	ENSG00000007237	AC005747.1	-0.395094	0.034425	1.65365e-25	protein coding	PMID 30054594	1.59e-57	1.236 [1.204-1.269]	2
rs2732631	MT	17	46211866	T	G	ENSG00000263503	MAPK8IP1P2	1.40961	0.0479191	2.9012e-90	processed pseudogene	PMID: 30535121	3e-35	2.612 [2.232-3.056]	1
rs2732631	MT	17	46211866	T	G	ENSG00000214401	KANSL1-AS1	0.878853	0.0352941	6.94946e-75	lncRNA	PMID: 30535121	3e-35	2.612 [2.232-3.056]	1
rs2732631	MT	17	46211866	T	G	ENSG00000214425	LRRC37A4P	-1.41689	0.0615505	3.5918e-68	transcribed unprocessed pseudogene	PMID: 30535121	3e-35	2.612 [2.232-3.056]	1
rs2732631	MT	17	46211866	T	G	ENSG00000238083	LRRC37A2	1.23819	0.0645293	4.78622e-54	protein coding	PMID: 30535121	3e-35	2.612 [2.232-3.056]	1
rs2732631	MT	17	46211866	T	G	ENSG00000176681	LRRC37A	1.24337	0.078869	3.57913e-41	protein coding	PMID: 30535121	3e-35	2.612 [2.232-3.056]	1
rs2732631	MT	17	46211866	T	G	ENSG00000204650	LINC02210	0.201974	0.0217326	3.2175e-18	transcribed unitary pseudogene	PMID: 30535121	3e-35	2.612 [2.232-3.056]	1
rs2732631	MT	17	46211866	T	G	ENSG00000159314	ARHGAP27	0.353375	0.0436627	1.47545e-14	protein coding	PMID: 30535121	3e-35	2.612 [2.232-3.056]	1
rs2732631	MT	17	46211866	T	G	ENSG00000120088	CRHR1	-0.273101	0.0619765	1.46563e-05	protein coding	PMID: 30535121	3e-35	2.612 [2.232-3.056]	1
rs2732631	MT	17	46211866	T	G	ENSG00000263142	LRRC37A17P	-0.27304	0.0665671	5.29159e-05	transcribed unprocessed pseudogene	PMID: 30535121	3e-35	2.612 [2.232-3.056]	1
rs9912530	IOP	17	46758936	T	C	ENSG00000214401	KANSL1-AS1	0.61923	0.0412361	2.26892e-38	lncRNA	PMID 29785010	2.4e-10	1.095 [1.066-1.125]	4
rs9912530	IOP	17	46758936	T	C	ENSG00000238083	LRRC37A2	0.929078	0.0659659	6.62293e-35	protein coding	PMID 29785010	2.4e-10	1.095 [1.066-1.125]	4
rs9912530	IOP	17	46758936	T	C	ENSG00000176681	LRRC37A	0.853194	0.0802448	1.31528e-22	protein coding	PMID 29785010	2.4e-10	1.095 [1.066-1.125]	4
rs9038	IOP	17	77499315	T	C	ENSG00000267665	AC021683.3	-0.568057	0.0669838	1.04651e-15	lncRNA	PMID 29617998	1.5e-23	1.147 [1.124-1.17]	4
rs7237204	MT	18	6730720	A	C	ENSG00000088756	ARHGAP28	0.157534	0.0346277	7.83175e-06	protein coding	PMID: 30535121	2e-14	1.665 [1.452-1.91]	5
rs71185303	MT	20	25473494	T	TAAATA	ENSG00000287569	AL078587.2	0.168961	0.035455	2.94415e-06	lncRNA	PMID: 30535121	4.9e-08	1.492 [1.301-1.711]	6
rs9976042	MT	21	45909076	G	T	ENSG00000280604	AJ239328.1	0.22798	0.0541987	3.43363e-05	lncRNA	PMID: 30535121	8.7e-09	1.568 [1.34-1.835]	5
*AMD = Age-related macular degeneration; CCT = Central corneal thickness; DR = diabetic retinopathy; IOP = intraocular pressure; MT = Macular thickness; glaucoma; POAG = Primary open-angled glaucoma; RE = refractive error
VCDR = Vertical cup-disc ratio; MYP = Myopia; ODCA = Optic disc - Cup area; ODDA = Optic disc - Disc area; PACG = primary angle closure
