# Supplementary material for: A mega-analysis of expression quantitative trait loci in retinal tissue
Source: PLoS Genet. 2020 Sep 1;16(9):e1008934. doi: 10.1371/journal.pgen.1008934 (PMC7462281; doi:10.1371/journal.pgen.1008934)
Supplement: S8 Data — (XLSX) [file pgen.1008934.s012.xlsx]

## Sheet: S8
S8 Data. Distribution of RegulomeDB ranks in regard to the eQTL results in retinal tissue
Rank	All analyzed variants (Percentage)	eVariants (Percentage)	GWAS variants (Percentage)	GWAS variant and eVariant in retina (Percentage)		Legend
1	50097 (0.6 %)	13178 (3.5 %)	14 (2.1 %)	7 (10.6 %)		Rank	RegulomeDB (v1.1) rank. No rank means that the genomic position of the analyzed variant was not categorized by RegulomeDB
2	173635 (2.2 %)	10599 (2.8 %)	35 (5.3 %)	4 (6.1 %)		All analyzed variants (Percentage)	Number and percentage of RegulomeDB ranks assigned to all variants genotyped or imputed in this study
3	194863 (2.4 %)	10331 (2.8 %)	32 (4.8 %)	2 (3 %)		eVariants (Percentage)	Number and percentage of RegulomeDB ranks assigned to all eVariants identified in this study
4	520866 (6.5 %)	29930 (8 %)	69 (10.5 %)	9 (13.6 %)		GWAS variants (Percentage)	Number and percentage of RegulomeDB ranks assigned to all GWAS variants genotyped or imputed in this study
5	1834087 (22.7 %)	84966 (22.8 %)	202 (30.6 %)	16 (24.2 %)		GWAS variant and eVariant in retina (Percentage)	Number and percentage of RegulomeDB ranks assigned to all eVariants identified in this study, which also showed a GWAS association
6	2469760 (30.6 %)	108725 (29.2 %)	140 (21.2 %)	14 (21.2 %)
7	2825815 (35 %)	115180 (30.9 %)	168 (25.5 %)	14 (21.2 %)
No rank	617760 (-)	30241 (-)	5 (-)	0 (-)
