# Supplementary material for: A mega-analysis of expression quantitative trait loci in retinal tissue
Source: PLoS Genet. 2020 Sep 1;16(9):e1008934. doi: 10.1371/journal.pgen.1008934 (PMC7462281; doi:10.1371/journal.pgen.1008934)
Supplement: S9 Data — (XLSX) [file pgen.1008934.s013.xlsx]

## Sheet: S9
S9 Data.Tissue donor and sample attributes
ID	Age	Gender	Cause of death	Further diagnosis	PMI [h]		Legend
1	53	m	NA	NA	28		ID	Sample ID
2	54.0356	m	myocardial infarction	NA	24		Age	Age of the tissue donor at time of death
3	87.8164	f	Breast cancer	Pneumonia	22		Gender	Gender of the tissue donor
4	62	f	respiratory arrest secondary to MI	heart disease, HTN, pulmonary HTN, rheumatoid arthritis, scleroderma, CML	15.67		Cause of death	Cause of death (NA means that the cause of death is not known)
5	52.4356	m	bike accident, brain trauma	NA	68		Further diagnosis	Known further diagnosis (NA means that no information about further diagnoses was available)
6	76	m	Lung cancer	Smoker (1 pack/day) quit 30 years ago, rheumatoid arthritis	21.33		PMI [h]	Post mortem interval (PMI) in hours
7	67	m	ESRD	smoker (1pk/day, 40yrs), heart disease, high cholesterol, HTN	16.3
8	83	m	pneumonia,sepsis	heart disease, HTN, depression/bipolar	20.15
9	59	m	myocardial infarction	NA	12
10	82	f	ovarian cancer	smoking	6.38
11	63	f	NA	NA	9
12	54	m	NA	NA	22
13	34	m	NA	NA	24
14	44	f	NA	NA	26
15	48	m	NA	NA	25
16	66	f	Leukemia/lymphoma	Lasik surgery ~10 years ago	10.08
17	80.2	m	subdural hematoma	Arterial hypertension	22
18	39	m	NA	NA	26
19	63	m	Bladder cancer	Smoker (1 pack/day) since 18 years, HBP, high cholesterol, heart disease, EtOH abuse	24.03
20	66	m	Heart Failure	Scleroderma, Pulmonary fibrosis, respiratory syncytial virus	19
21	55	m	NA	NA	25
22	78	m	NA	NA	40
23	67	m	NA	NA	30
24	57.3699	m	NA	NA	7
25	68	m	NA	NA	15
26	69	m	Coronary heart disease	NA	22
27	81	f	Cerebral infarction	NA	24
28	82	m	Heart Failure	continuous cyclic peritoneal dialysis	24
29	61	m	NA	NA	20
30	52	f	Multiorgan Failure	Type 2 diabetes, Hyperthyroidism	30
31	73	m	NA	NA	30
32	74	m	Cerebral infarction	NA	17.5
33	44	m	NA	NA	22
34	76	m	ARDS	high chol, smoking	23.78
35	49	m	NA	NA	20
36	92	f	Stroke	Pneumonia	25
37	50	m	myocardial infarction	NA	21
38	61	f	sepsis	possible Graves' disease	23.48
39	91	m	CHF	heart disease, HTN, smoking	12.43
40	56	m	NA	NA	21
41	50	m	NA	NA	15
42	79	f	CVA	HBP, heart disease, fibromyalgia	7.87
43	63.9671	m	heart failure, diabetic retinopathy	Arterial hypertension	47
44	67	m	Leukemia/lymphoma	smoker (1pk/day, 50+yrs), aspergillis	21.85
45	57	f	Respiratory Failure/Renal Failure	smoker (1 pk/day, 40yrs), A Fib, Depression, Alcoholic Cirrhosis, Pulmonary Mycobacterium complex, Thyroid Cancer, Chronic Kidney disease	23.22
46	77	m	myocardial infarction	NA	26
47	81.6438	f	aorta dissection	NA	43
48	77	f	Anoxic brain injury	smoker (1 pk/day, 30 yrs), CVA, hypothroidism, EtOH abuse	24.48
49	74.3233	f	intracerebral bleeding	NA	30
50	58.2849	m	Liver cancer	Arterial hypertension	24
51	75	f	lymphoma	HTN, tachycardia	14.75
52	56.5315	m	NA	NA	22
53	76	f	Cerebral hemorrhage	COPD	25
54	69	m	NA	NA	23
55	82.0767	f	Myocardial infarction	NA	28
56	71	m	NA	NA	22
57	56	m	NA	NA	18
58	54	m	primary sclerosing cholangitis	NA	27
59	88	m	CHF	smoker (1 cigar/day, 20 yrs), CHF, HTN, elevated cholesterol	24.08
60	62	f	colon cancer, sepsis	MS, smoking	11.42
61	80	NA	Intracerebral haemorrhage, multiple infarcts	High blood pressure	7
62	51.937	m	intracerebral bleeding	Diabtes	20
63	75	f	myocardial infarction	Renal insufficiency	20
64	76	m	hypoxia secondary to UTI	HTN, CHF	22.5
65	60	f	NA	NA	20
66	58	m	NA	NA	35
67	82.6466	f	myocardial infarction	NA	15
68	26	m	NA	NA	22
69	26	m	NA	NA	21
70	71.3863	f	myocardial infarction	NA	7
71	62	m	heart failure	NA	28
72	66.9315	f	colon carcinoma	Liver metastases	27
73	38	m	NA	NA	46
74	52	m	NA	NA	46
75	79.1589	f	rectum carcinoma	NA	22
76	45	m	NA	NA	36
77	62	m	cardiogenic shock	CAD, high chol, smoking	15.47
78	73	f	pneumonia	smoker (half pk/day, 2 yrs), chronic anemia	12.18
79	69	m	NA	NA	23
80	72	f	NA	NA	16
81	76.989	m	heart failure	Pulmonary embolism	21
82	43	f	subarachnoid hemorrhage	NA	27
83	60	m	ALS	-	15.5
84	49	m	NA	NA	38
85	75	f	NA	NA	35
86	74	f	CVA	ICH, GI bleed, HTN, heart tumor, smoking	18.08
87	63	m	Pancreatitis	ruptured bowel, smoker (1pk/day, 12yrs)	23.1
88	67	f	sepsis	smoker (half pk/day, 10 yrs), low blood pressure	23.97
89	72	f	NA	NA	27
90	74	m	acute cardiac event	heart attack, stroke	14.28
91	56.2082	f	brain aneurism	NA	48
92	50	m	NA	NA	50
93	59	m	NA	NA	40
94	75	m	COPD	smoker (unknown how much, 20 yrs), HTN, high cholesterol, polio (childhood), encephalopathy	6.37
95	54.3151	f	Pulmonary embolism	NA	24
96	76	m	pneumonia	heart disease, high chol, hodgkins lymphoma	20.75
97	84.8192	m	subdural hematoma	NA	37
98	61	m	NA	NA	13
99	57	m	NA	NA	27
100	80	f	myocardial infarction	NA	6
101	42	m	NA	NA	59
102	65.1918	f	subarachnoid hemorrhage	NA	19
103	80	f	NA	NA	21
104	64	m	NA	NA	18
105	87	f	sepsis	HTN, high chol, smoking	23.95
106	18	m	NA	NA	33
107	72	m	multiple myeloma	smoking, hyperlipidemia	21.82
108	32.8466	m	Suicide	NA	27
109	65	m	NA	NA	20
110	89	m	Subdural hematoma	smoker (1 cigarette/day,? Long)	16.93
111	44	m	NA	NA	61
112	68	f	NA	NA	24
113	52	f	NA	NA	21
114	68.0356	m	heart failure	NA	39
115	78	m	bladder cancer	smoker (? Amount, 20 yrs), renal failure, bladder cancer	11.93
116	52	m	Cerebral infarction	NA	16
117	43	m	NA	NA	8
118	76	f	Pulmonary embolism	Coronary heart disease	22
119	60.674	m	pulmonary embolism	Testicular carcinoma with metastases in lung	32
120	82.2767	f	myocardial infarction	Heart failure	28
121	70	f	lung cancer	HTN, smoking	14
122	50	m	NA	NA	20
123	75	f	NA	NA	29
124	62	m	renal failure	HTN, high chol, Afib, COPD, gout, smoking	19.45
125	72	f	acute respiratory failure 2nd pneumonia	HTn, asthma, anemia, GERD	12.08
126	81	f	COPD	HTN, COPD, scleroderma, smoking	14.38
127	82	m	pneumonia	pacemaker, HTN	19.87
128	72	m	NA	NA	21
129	62	f	NA	NA	43
130	55	m	NA	NA	23.5
131	79	m	Apoplexy	NA	15
132	86	f	Sepsis	Masectomy, possible colon cancer, pneumonia	14.2
133	89	f	astrocytoma	hypertension, hypothroid, GERD, hyperlipidemia, chronic kidney disease, Non-Hodgkins lymphoma	22.32
134	82	f	MI	TIA, HTN, angina, high chol	17.78
135	84	f	ovarian cancer	HTN, high chol	18.22
136	74	f	colon cancer	Parkinson's, colon cancer, hypothroidism, biliary cirrhosis, high cholesterol	16.82
137	64	f	NA	NA	14
138	42	m	NA	NA	18
139	52	f	NA	NA	24
140	60	m	NA	NA	20
141	78	f	Intracerebral haemorrhage	NA	19
142	64	m	myocardial infarction	Sepsis	24
143	88	f	probable COPD	OA, heart diseaes, HTN, high chol, CKD, asthma	23.93
144	70	f	MSOF	HTN, polio, kidney transplant secondary to nephritis	22.58
145	70	m	NA	NA	21
146	84	f	acute cardiac event	A Fib, pulmonary embolism, hypertension	21.45
147	76	m	NA	NA	19
148	85.1123	f	Peripheral vein occlusion, acute renal failure	Diabetes	12
149	49	m	NA	NA	18
150	87	f	Intracerebral haemorrhage	NA	16
151	61	f	pulmonary fibrosis	fibromyalgia, hyperlipidemia, HTN, Grave's disease, GERD, restless leg syndrome	18.17
152	68	m	cardiopulmonary arrest	Diverticulitis, Cerebrovascular accident, esphagitis	24
153	71.3534	f	Diabetes mellitus	Diabetes	29
154	46	m	NA	NA	23
155	73	f	NA	NA	24
156	80.0027	f	Breast cancer	NA	26
157	66	f	COPD	HTN, asthma, diverticulitis, angioedema, chronic pain, smoking	24.4
158	71	m	ARDS	Smoker (1 pack/day) for 48 years, heart disease, high cholesterol, rheumatoid arthritis, COPD	22.58
159	57	f	NA	NA	42
160	82.1205	f	intracerebral bleeding	NA	27
161	65.4849	f	Multi organ failure	Intestinal ischaemia	13
162	75.9151	f	stroke	NA	21
163	64	f	liver cancer	renal failure, anemia, GERD, liver cancer	15.67
164	68	f	ESLD	asthma, pneumonia, ESLD	22.23
165	68	m	gall bladder cancer	respiratory failure, generalized jaundice	22.38
166	75	m	NA	NA	23
167	71	m	leukemia	HTN	17.33
168	60	m	pneumonia/brain abcess	HTN, smoking	13.17
169	49	m	NA	NA	56
170	88	f	congestive heart failure	smoker (1pk/day, 30yrs), hypotension, sepsis, dementia, CKD, hyperlipidemia, heart disease	8.98
171	89	f	GI bleed	-	12.22
172	71	f	CVA	NA	23.53
173	88	m	acute cardiac event	smoker (very little for a couple years), possible sepsis, heart disease, high cholesterol	17.68
174	65	f	NA	NA	45
175	64	m	NA	NA	21
176	64.2082	m	acute aortic occlusion	NA	9
177	85	m	cardiac arrest/CABG	smoker (2 pk/day, 20 yr), HBP, heart disease, high cholesterol	19.85
178	70	m	NA	NA	7
179	51	f	NA	NA	48
180	27	m	NA	NA	55
181	74.3425	m	myocardial infarction	NA	22
182	82	f	acute cardiac event	CHF, breast cancer, heart valve replacement	9.43
183	18	f	NA	NA	19
184	75	f	leukemia	smoking	17.92
185	84	m	pneumonia	heart disease, HTN, emphysema, smoking	16.88
186	83	m	Stroke	Waldenstrom's disease, HTN	17.13
187	65	m	NA	NA	27
188	67	m	Heart attack	NA	24
189	58	m	NA	NA	24
190	94	f	Sepsis	CVA, CHF, pneumonia, depression	20.92
191	88	m	metastatic colon cancer	coronary artery disease, hypertension, anemia,pleural effusion, bowel obstruction, insomia, heart disease, high cholesterol	23.5
192	72	m	NA	NA	21
193	67	m	cardiac shock	NA	24
194	83	m	sepsis	CHF, HTN, high chol, heart valve replacement	23.33
195	18	f	NA	NA	30
196	73	f	SAH	HTN, high chol, smoking	7.87
197	81	m	CHF	heart disease, HTN, high chol	23.75
198	43	m	NA	NA	20
199	78.7836	m	subarachnoid hemorrhage	Apoplexy	58
200	65	f	NA	NA	71
201	75	f	Heart failure, cerebral hemorrhage, aortic valve stenosis	NA	30
202	79	f	NA	NA	22
203	84	f	intracerebral bleeding	NA	22
204	48	f	subarachnoid hemorrhage	Aneurysm	23
205	69.7671	f	Pancreas carcinoma	Ascites	19
206	65	m	Hinterwandinfarkt	NA	26
207	55.9178	f	lung failure	Diabtes	40
208	74.5671	m	heart failure	Arterille hypertension	26
209	60	f	NA	NA	13
210	62.3452	m	COPD	Hepatitis	40
211	45	m	NA	NA	27
212	70.6356	f	intracerebral bleeding	NA	21
213	20	m	NA	NA	23
214	78	m	NA	NA	61
215	78	m	NA	NA	22
216	84	m	Myocardial infarction	Smoker (1 pack/day) for 35 years, HTN, MI, pneumonia, UTI, lung cancer, staph infx. In blood	22.33
217	77	m	Multi-infarction syndrome	diabetes	5
218	54	f	NA	NA	23
219	23	m	NA	NA	24
220	69	f	NA	NA	24
221	79	f	PEA arrest/Ruptured pudenal artery	smoker (? Amount, 50yrs)	14.08
222	61	m	leukemia/lymphoma	seizure, TBI	17.08
223	78	m	NA	NA	18
224	67	f	NA	NA	16
225	64	m	NA	NA	20
226	53	f	NA	NA	15
227	73	f	ICB/ICH	smoker (1 pk/day, 50+ yr), lung cancer	15.03
228	74.7041	m	Stroke	NA	24
229	69	f	COPD	Influenza A, smoker (1pk/day, 30yrs)	12.83
230	50	m	NA	NA	24
231	87	m	multiple myeloma	CHF, HTN, hyperlipidemia, CKD, CAD, DJD	22.73
232	69	f	Colon Carcinoma, Sepsis	Type 2 diabetes, Renal insufficiency	30
233	70	f	Lung cancer/COPD	smoker (1 pack/day, 50 yr), HBP, high cholesterol	24.5
234	38	m	NA	NA	20
235	77	m	CVA	NA	18.05
236	38	f	Subarachnoid hemorrhage	NA	29
237	67	m	Pleural tumors	NA	13
238	61	m	Sepsis	High blood pressure	24.78
239	92	m	Stroke	NA	17
240	65	m	NA	NA	42
241	54.0712	f	Esophagus carcinoma	NA	24
242	63	m	pancreatic cancer	smoker (20yrs), high cholesterol, sepsis, hypotension	22.22
243	79.126	m	myocardial infarction	Melanoma	38
244	66.3315	f	subarachnoid hemorrhage	Renal insufficiency	15
245	81	f	metastasis lung cancer	high chol, depression, anxiety, smoking	22.58
246	63	m	NA	NA	29
247	77	m	heart failure	arterial hypertension	12.5
248	53.463	m	pneumonia	NA	4.5
249	56	m	NA	NA	18
250	78	m	anoxic encephalopathy	CAD, HTN, hyperlipidemia, arthritis, heart failure, A Fib, smoker (1 pk/day, 40 yrs), leukemia, CKD	12.97
251	77	f	lung failure	NA	29
252	84	NA	Heart Failure	NA	20
253	52.1753	f	Pancreas carcinoma	Liver failure	29
254	80	f	NA	NA	40
255	49	m	NA	NA	14
256	70	f	GI bleed	CHF, paraplegia	23.97
257	36	f	NA	NA	16
258	74	f	Stroke	arterial hypertension	20
259	76	f	NA	NA	24
260	80	f	Heart Failure	Coronary heart disease	19
261	76	m	Acute myelogenous leukemia	Leukemia	10.83
262	74.2822	m	myocardial infarction	NA	30
263	68	f	Anoxic brain injury	Parkinson's, anemic	21.02
264	87	m	aortic valve stenosis	Pneumogenic sepsis	28
265	67.9973	f	Ovary Carcinoma	Peritoneal carcinomatosis	8.5
266	78	m	NA	NA	25
267	20	m	NA	NA	15
268	93	f	Cerebral infarction	NA	16
269	78	m	AAA	smoker (half pk/day, 50 yrs), HTN, high cholesterol	18.87
270	80.9452	m	myocardial infarction	NA	23
271	61.5397	f	Pancreas carcinoma	NA	6
272	42	m	NA	NA	11
273	64	m	sepsis	smoker (half pk/day, 20 yr), myleodyspastic syndrome, COPD, HTN, arthritis	19.08
274	75	f	ICB/ICH	smoker (1 pk/day, 60yrs), heart disease	20.72
275	28	m	NA	NA	17
276	77	NA	Sepsis	diabetes	24
277	72	f	NA	NA	60
278	58	m	Subarachnoid hemorrhage	NA	21
279	39	m	NA	NA	40
280	64	m	NA	NA	23
281	85	m	pneumonia	smoker (1-2pk/day, 60years)	19.67
282	92	f	myocardial infarction	Carotid stenosis	6
283	85	f	Craniocerebral trauma	NA	12
284	77	f	NA	NA	42
285	84.6329	f	brain ischemia	NA	26
286	50	f	NA	NA	25
287	59	f	Internal Bleeding (unknown etiology)	Smoker (1 pk/day, over 10 yrs), vasculitis	12.12
288	43	m	NA	NA	21
289	56	f	NA	NA	31
290	62	m	Mesothelioma	smoker (half pack/day, 20 yr), heart disease, HTN, mesothelioma	20.8
291	66	f	sepsis	MS, kidney disease, breast cancer	22.72
292	47	m	NA	NA	23
293	81	m	Apoplexy	Coronary heart disease	25
294	70	f	uterine cancer	-	10.33
295	76	m	cardiac arrest	smoker (pipe, 15yr), renal failure, hypertension, A Fib, heart failure, lung disease	22.43
296	57	m	NA	NA	52
297	46	f	NA	NA	19
298	64	f	lung cancer	fibromyalgia, high chol	17.25
299	69	f	Liver cancer	Diabetes, Asthma	20
300	55	f	Acute respiratory distress syndrome	multi-system organ failure	23.43
301	77	f	stroke	Ischemic colitis	8
302	80	m	Multi organ failure	Heart Failure	15
303	59	m	NA	NA	17
304	70	f	NA	NA	25
305	65	f	NA	NA	53
306	42	m	NA	NA	22
307	72.2274	f	Pulmonary embolism	NA	22
308	81	m	Trauma	Hypertension, A Fib, smoker (1 pk/day, 45 yrs), heart disease	16.7
309	74.9836	m	Stroke	NA	24
310	63	m	NA	NA	21
311	50	m	NA	NA	20
